# Supplementary material for: Anomalous diffusion on the servosphere: A potential tool for detecting inherent organismal movement patterns
Source: PLoS One. 2017 Jun 1;12(6):e0177480. doi: 10.1371/journal.pone.0177480 (PMC5453419; doi:10.1371/journal.pone.0177480)
Supplement: S1 Datasets — (ZIP) [file pone.0177480.s006.zip]

Archive with 95 entries (95 files):
- ANTAM data/ANTAM data (0.1FPS).csv
- ANTAM data/ANTAM data (5FPS).csv
- ANTAM data/desktop.ini
- ANTAM data/Large arena data.xlsx
- ANTAM data/Small arena data (5FPS).csv
- ANTAM data/Summary.xlsx
- ANTAM data/trajectories/ANTAM (5FPS)/ANTAM_FPS5_01.pdf
- ANTAM data/trajectories/ANTAM (5FPS)/ANTAM_FPS5_02.pdf
- ANTAM data/trajectories/ANTAM (5FPS)/ANTAM_FPS5_03.pdf
- ANTAM data/trajectories/ANTAM (5FPS)/ANTAM_FPS5_05.pdf
- ANTAM data/trajectories/ANTAM (5FPS)/ANTAM_FPS5_06.pdf
- ANTAM data/trajectories/ANTAM (5FPS)/ANTAM_FPS5_07.pdf
- ANTAM data/trajectories/ANTAM (5FPS)/ANTAM_FPS5_08.pdf
- ANTAM data/trajectories/ANTAM (5FPS)/ANTAM_FPS5_09.pdf
- ANTAM data/trajectories/ANTAM (5FPS)/ANTAM_FPS5_10.pdf
- ANTAM data/trajectories/ANTAM (5FPS)/ANTAM_FPS5_11.pdf
- ANTAM data/trajectories/ANTAM (5FPS)/ANTAM_FPS5_12.pdf
- ANTAM data/trajectories/ANTAM (5FPS)/ANTAM_FPS5_13.pdf
- ANTAM data/trajectories/ANTAM (5FPS)/ANTAM_FPS5_14.pdf
- ANTAM data/trajectories/ANTAM (5FPS)/ANTAM_FPS5_15.pdf
- ANTAM data/trajectories/ANTAM (5FPS)/ANTAM_FPS5_16.pdf
- ANTAM data/trajectories/ANTAM (5FPS)/ANTAM_FPS5_17.pdf
- ANTAM data/trajectories/ANTAM (5FPS)/ANTAM_FPS5_18.pdf
- ANTAM data/trajectories/ANTAM (5FPS)/ANTAM_FPS5_19.pdf
- ANTAM data/trajectories/ANTAM (5FPS)/ANTAM_FPS5_20.pdf
- ANTAM data/trajectories/ANTAM (5FPS)/ANTAM_FPS5_21.pdf
- ANTAM data/trajectories/ANTAM (5FPS)/ANTAM_FPS5_22.pdf
- ANTAM data/trajectories/ANTAM (5FPS)/ANTAM_FPS5_23.pdf
- ANTAM data/trajectories/ANTAM (5FPS)/ANTAM_FPS5_24.pdf
- ANTAM data/trajectories/ANTAM (5FPS)/ANTAM_FPS5_25.pdf
- ANTAM data/trajectories/ANTAM (5FPS)/ANTAM_FPS5_26.pdf
- ANTAM data/trajectories/ANTAM (5FPS)/ANTAM_FPS5_27.pdf
- ANTAM data/trajectories/ANTAM (5FPS)/ANTAM_FPS5_28.pdf
- ANTAM data/trajectories/ANTAM (5FPS)/ANTAM_FPS5_29.pdf
- ANTAM data/trajectories/ANTAM (5FPS)/desktop.ini
- ANTAM data/trajectories/desktop.ini
- ANTAM data/trajectories/Large arena(0.1FPS)/desktop.ini
- ANTAM data/trajectories/Large arena(0.1FPS)/poster_FPS0.1_1.pdf
- ANTAM data/trajectories/Large arena(0.1FPS)/poster_FPS0.1_10.pdf
- ANTAM data/trajectories/Large arena(0.1FPS)/poster_FPS0.1_11.pdf
- ANTAM data/trajectories/Large arena(0.1FPS)/poster_FPS0.1_12.pdf
- ANTAM data/trajectories/Large arena(0.1FPS)/poster_FPS0.1_13.pdf
- ANTAM data/trajectories/Large arena(0.1FPS)/poster_FPS0.1_14.pdf
- ANTAM data/trajectories/Large arena(0.1FPS)/poster_FPS0.1_15.pdf
- ANTAM data/trajectories/Large arena(0.1FPS)/poster_FPS0.1_16.pdf
- ANTAM data/trajectories/Large arena(0.1FPS)/poster_FPS0.1_17.pdf
- ANTAM data/trajectories/Large arena(0.1FPS)/poster_FPS0.1_18.pdf
- ANTAM data/trajectories/Large arena(0.1FPS)/poster_FPS0.1_19.pdf
- ANTAM data/trajectories/Large arena(0.1FPS)/poster_FPS0.1_2.pdf
- ANTAM data/trajectories/Large arena(0.1FPS)/poster_FPS0.1_20.pdf
- ANTAM data/trajectories/Large arena(0.1FPS)/poster_FPS0.1_21.pdf
- ANTAM data/trajectories/Large arena(0.1FPS)/poster_FPS0.1_22.pdf
- ANTAM data/trajectories/Large arena(0.1FPS)/poster_FPS0.1_23.pdf
- ANTAM data/trajectories/Large arena(0.1FPS)/poster_FPS0.1_24.pdf
- ANTAM data/trajectories/Large arena(0.1FPS)/poster_FPS0.1_25.pdf
- ANTAM data/trajectories/Large arena(0.1FPS)/poster_FPS0.1_26.pdf
- ANTAM data/trajectories/Large arena(0.1FPS)/poster_FPS0.1_27.pdf
- ANTAM data/trajectories/Large arena(0.1FPS)/poster_FPS0.1_28.pdf
- ANTAM data/trajectories/Large arena(0.1FPS)/poster_FPS0.1_29.pdf
- ANTAM data/trajectories/Large arena(0.1FPS)/poster_FPS0.1_3.pdf
- ANTAM data/trajectories/Large arena(0.1FPS)/poster_FPS0.1_4.pdf
- ANTAM data/trajectories/Large arena(0.1FPS)/poster_FPS0.1_5.pdf
- ANTAM data/trajectories/Large arena(0.1FPS)/poster_FPS0.1_6.pdf
- ANTAM data/trajectories/Large arena(0.1FPS)/poster_FPS0.1_7.pdf
- ANTAM data/trajectories/Large arena(0.1FPS)/poster_FPS0.1_8.pdf
- ANTAM data/trajectories/Large arena(0.1FPS)/poster_FPS0.1_9.pdf
- ANTAM data/trajectories/Small arena (5FPS)/desktop.ini
- ANTAM data/trajectories/Small arena (5FPS)/d_01.pdf
- ANTAM data/trajectories/Small arena (5FPS)/d_02.pdf
- ANTAM data/trajectories/Small arena (5FPS)/d_03.pdf
- ANTAM data/trajectories/Small arena (5FPS)/d_04.pdf
- ANTAM data/trajectories/Small arena (5FPS)/d_05.pdf
- ANTAM data/trajectories/Small arena (5FPS)/d_06.pdf
- ANTAM data/trajectories/Small arena (5FPS)/d_07.pdf
- ANTAM data/trajectories/Small arena (5FPS)/d_08.pdf
- ANTAM data/trajectories/Small arena (5FPS)/d_09.pdf
- ANTAM data/trajectories/Small arena (5FPS)/d_10.pdf
- ANTAM data/trajectories/Small arena (5FPS)/d_11.pdf
- ANTAM data/trajectories/Small arena (5FPS)/d_12.pdf
- ANTAM data/trajectories/Small arena (5FPS)/d_13.pdf
- ANTAM data/trajectories/Small arena (5FPS)/d_14.pdf
- ANTAM data/trajectories/Small arena (5FPS)/d_15.pdf
- ANTAM data/trajectories/Small arena (5FPS)/d_16.pdf
- ANTAM data/trajectories/Small arena (5FPS)/d_17.pdf
- ANTAM data/trajectories/Small arena (5FPS)/d_18.pdf
- ANTAM data/trajectories/Small arena (5FPS)/d_19.pdf
- ANTAM data/trajectories/Small arena (5FPS)/d_20.pdf
- ANTAM data/trajectories/Small arena (5FPS)/d_21.pdf
- ANTAM data/trajectories/Small arena (5FPS)/d_22.pdf
- ANTAM data/trajectories/Small arena (5FPS)/d_23.pdf
- ANTAM data/trajectories/Small arena (5FPS)/d_24.pdf
- ANTAM data/trajectories/Small arena (5FPS)/d_26.pdf
- ANTAM data/trajectories/Small arena (5FPS)/d_27.pdf
- ANTAM data/trajectories/Small arena (5FPS)/d_28.pdf
- ANTAM data/trajectories/Small arena (5FPS)/d_29.pdf
