# Supplementary material for: Anomalous diffusion on the servosphere: A potential tool for detecting inherent organismal movement patterns
Source: PLoS One. 2017 Jun 1;12(6):e0177480. doi: 10.1371/journal.pone.0177480 (PMC5453419; doi:10.1371/journal.pone.0177480)
Supplement: S1 Datasets — (ZIP) [file pone.0177480.s006.zip › ANTAM data/ANTAM data (0.1FPS).csv]

ind	time	x	y	steps	speed	angle
1	0	0	0	NA	NA	NA
1	10	10	10	14.14213562	1.414213562	NA
1	20	50	30	44.72135955	4.472135955	-0.321750554
1	30	90	50	44.72135955	4.472135955	0
1	40	30	130	100	10	1.750649827
1	50	-30	230	116.6190379	11.66190379	-0.103081609
1	60	-170	270	145.6021978	14.56021978	0.752077168
1	70	-250	130	161.245155	16.1245155	1.329949872
1	80	-150	30	141.4213562	14.14213562	1.304544278
1	90	-10	110	161.245155	16.1245155	1.304544278
1	100	-30	250	141.4213562	14.14213562	1.193547267
1	110	-170	270	141.4213562	14.14213562	1.287002218
1	120	-270	170	141.4213562	14.14213562	0.927295218
1	130	-130	110	152.3154621	15.23154621	1.951302704
1	140	-50	250	161.245155	16.1245155	1.456541999
1	150	-210	310	170.8800749	17.08800749	1.731171771
1	160	-330	230	144.222051	14.4222051	0.946773274
1	170	-190	250	141.4213562	14.14213562	2.695487105
1	180	-150	410	164.924225	16.4924225	1.183920609
1	190	-310	450	164.924225	16.4924225	1.570796327
1	200	-350	350	107.7032961	10.77032961	1.435268613
1	210	-170	390	184.3908891	18.43908891	2.16997165
1	220	-130	570	184.3908891	18.43908891	1.133458435
1	230	-290	610	164.924225	16.4924225	1.54448661
1	240	-310	450	161.245155	16.1245155	1.691419995
1	250	-150	510	170.8800749	17.08800749	2.053921992
1	260	-130	650	141.4213562	14.14213562	1.070128602
1	270	-290	730	178.8854382	17.88854382	1.249045772
1	280	-350	690	72.11102551	7.211102551	1.051650213
1	290	-290	570	134.1640786	13.41640786	1.446441332
1	300	-170	690	169.7056275	16.97056275	1.892546881
1	310	-290	810	169.7056275	16.97056275	1.570796327
1	320	-450	750	170.8800749	17.08800749	1.144168834
1	330	-390	630	134.1640786	13.41640786	1.675673266
1	340	-250	670	145.6021978	14.56021978	1.385448377
1	350	-250	810	140	14	1.292496668
1	360	-310	910	116.6190379	11.66190379	0.5404195
1	370	-490	950	184.3908891	18.43908891	0.811707881
1	380	-570	810	161.245155	16.1245155	1.270319158
1	390	-490	710	128.0624847	12.80624847	1.193887056
1	400	-370	790	144.222051	14.4222051	1.484057988
1	410	-450	910	144.222051	14.4222051	1.570796327
1	420	-610	890	161.245155	16.1245155	1.107148718
1	430	-590	750	141.4213562	14.14213562	1.588338387
1	440	-450	770	141.4213562	14.14213562	1.570796327
1	450	-470	910	141.4213562	14.14213562	1.570796327
1	460	-590	970	134.1640786	13.41640786	0.965251663
1	470	-690	910	116.6190379	11.66190379	1.004067109
1	480	-590	810	141.4213562	14.14213562	1.81577499
1	490	-470	910	156.2049935	15.62049935	1.48013644
1	500	-550	1030	144.222051	14.4222051	1.464060654
1	510	-690	1010	141.4213562	14.14213562	1.124690778
1	520	-730	890	126.4911064	12.64911064	1.107148718
1	530	-590	930	145.6021978	14.56021978	2.17084654
1	540	-630	1070	145.6021978	14.56021978	1.570796327
1	550	-770	1150	161.245155	16.1245155	0.773350554
1	560	-910	1090	152.3154621	15.23154621	0.924037901
1	570	-910	990	100	10	1.165904541
1	580	-810	970	101.9803903	10.19803903	1.373400767
1	590	-690	1090	169.7056275	16.97056275	0.982793723
1	600	-730	1250	164.924225	16.4924225	1.030376827
1	610	-910	1270	181.1077028	18.11077028	1.215160442
1	620	-1010	1150	156.2049935	15.62049935	0.986715272
1	630	-870	1090	152.3154621	15.23154621	1.860642817
1	640	-750	1190	156.2049935	15.62049935	1.099630062
1	650	-790	1350	164.924225	16.4924225	1.121036714
1	660	-930	1370	141.4213562	14.14213562	1.183920609
1	670	-990	1230	152.3154621	15.23154621	1.307801595
1	680	-830	1230	160	16	1.975688113
1	690	-810	1350	121.6552506	12.16552506	1.405647649
1	700	-930	1390	126.4911064	12.64911064	1.41419445
1	710	-1010	1270	144.222051	14.4222051	1.304544278
1	720	-1050	1130	145.6021978	14.56021978	0.309702945
1	730	-910	1150	141.4213562	14.14213562	1.99099304
1	740	-870	1270	126.4911064	12.64911064	1.107148718
1	750	-1010	1350	161.245155	16.1245155	1.373400767
1	760	-1130	1250	156.2049935	15.62049935	1.21388439
1	770	-1130	1090	160	16	0.876058051
1	780	-970	1070	161.245155	16.1245155	1.446441332
1	790	-970	1230	160	16	1.695151321
1	800	-1130	1270	164.924225	16.4924225	1.325817664
1	810	-1230	1210	116.6190379	11.66190379	0.785398163
1	820	-1190	1130	89.4427191	8.94427191	1.494024436
1	830	-1070	1230	156.2049935	15.62049935	1.801886994
1	840	-1150	1370	161.245155	16.1245155	1.395204165
1	850	-1290	1270	172.0465053	17.20465053	1.671899699
1	860	-1230	1150	134.1640786	13.41640786	1.41419445
1	870	-1110	1230	144.222051	14.4222051	1.695151321
1	880	-1170	1370	152.3154621	15.23154621	1.38768551
1	890	-1250	1270	128.0624847	12.80624847	2.061959925
1	900	-1090	1270	160	16	2.245537269
1	910	-1050	1410	145.6021978	14.56021978	1.292496668
1	920	-1190	1510	172.0465053	17.20465053	1.2288465
1	930	-1330	1450	152.3154621	15.23154621	1.025141272
1	940	-1230	1350	141.4213562	14.14213562	1.951302704
1	950	-1110	1430	144.222051	14.4222051	1.373400767
1	960	-1170	1570	152.3154621	15.23154621	1.38768551
1	970	-1310	1630	152.3154621	15.23154621	0.761012754
1	980	-1330	1510	121.6552506	12.16552506	1.810539436
1	990	-1310	1510	20	2	1.735945004
1	1000	-1210	1610	141.4213562	14.14213562	0.785398163
1	1010	-1290	1730	144.222051	14.4222051	1.373400767
1	1020	-1470	1770	184.3908891	18.43908891	0.764124777
1	1030	-1530	1650	134.1640786	13.41640786	1.325817664
1	1040	-1410	1690	126.4911064	12.64911064	2.35619449
1	1050	-1350	1850	170.8800749	17.08800749	0.890275102
1	1060	-1430	1910	100	10	1.286065888
1	1070	-1510	1810	128.0624847	12.80624847	1.539556493
1	1080	-1390	1750	134.1640786	13.41640786	1.78188966
1	1090	-1270	1850	156.2049935	15.62049935	1.158385885
1	1100	-1290	1970	121.6552506	12.16552506	1.041206728
1	1110	-1430	1970	140	14	1.405647649
1	1120	-1530	1870	141.4213562	14.14213562	0.785398163
1	1130	-1490	1770	107.7032961	10.77032961	1.165904541
1	1140	-1350	1850	161.245155	16.1245155	1.709436064
1	1150	-1350	1990	140	14	1.051650213
1	1160	-1490	2010	141.4213562	14.14213562	1.428899272
1	1170	-1570	1870	161.245155	16.1245155	1.193547267
1	1180	-1470	1790	128.0624847	12.80624847	1.415201499
1	1190	-1330	1830	145.6021978	14.56021978	0.953040601
1	1200	-1270	1970	152.3154621	15.23154621	0.887604882
1	1210	-1370	2050	128.0624847	12.80624847	1.300947171
1	1220	-1530	2050	160	16	0.674740942
1	1230	-1550	1910	141.4213562	14.14213562	1.428899272
1	1240	-1410	1850	152.3154621	15.23154621	1.307801595
1	1250	-1290	1910	134.1640786	13.41640786	0.868539395
1	1260	-1250	2050	145.6021978	14.56021978	0.828849059
1	1270	-1290	2150	107.7032961	10.77032961	0.658806036
1	1280	-1450	2210	170.8800749	17.08800749	0.831519279
1	1290	-1570	2130	144.222051	14.4222051	0.946773274
1	1300	-1590	1970	161.245155	16.1245155	0.858438729
1	1310	-1430	1950	161.245155	16.1245155	1.570796327
1	1320	-1350	2070	144.222051	14.4222051	1.107148718
1	1330	-1390	2210	145.6021978	14.56021978	0.866302263
1	1340	-1450	2270	84.85281374	8.485281374	0.507098504
1	1350	-1610	2270	160	16	0.785398163
1	1360	-1690	2150	144.222051	14.4222051	0.982793723
1	1370	-1570	2070	144.222051	14.4222051	1.570796327
1	1380	-1450	2150	144.222051	14.4222051	1.176005207
1	1390	-1370	2310	178.8854382	17.88854382	0.519146114
1	1400	-1470	2430	156.2049935	15.62049935	1.158385885
1	1410	-1590	2510	144.222051	14.4222051	0.288055447
1	1420	-1730	2550	145.6021978	14.56021978	0.309702945
1	1430	-1850	2570	121.6552506	12.16552506	0.113150982
1	1440	-1890	2490	89.4427191	8.94427191	1.272297395
1	1450	-1870	2370	121.6552506	12.16552506	0.628796286
1	1460	-1730	2310	152.3154621	15.23154621	1.000755863
1	1470	-1590	2390	161.245155	16.1245155	0.924037901
1	1480	-1530	2530	152.3154621	15.23154621	0.646758426
1	1490	-1530	2690	160	16	0.404891786
1	1500	-1630	2790	141.4213562	14.14213562	0.785398163
1	1510	-1790	2850	170.8800749	17.08800749	0.426627493
1	1520	-1930	2830	141.4213562	14.14213562	0.500667725
1	1530	-2030	2730	141.4213562	14.14213562	0.643501109
1	1540	-2030	2590	140	14	0.785398163
1	1550	-1930	2530	116.6190379	11.66190379	1.030376827
1	1560	-1850	2570	89.4427191	8.94427191	1.004067109
1	1570	-1850	2690	120	12	1.107148718
1	1580	-1990	2790	172.0465053	17.20465053	0.950546841
1	1590	-2110	2710	144.222051	14.4222051	1.20825209
1	1600	-2090	2610	101.9803903	10.19803903	1.180189283
1	1610	-1950	2610	140	14	1.373400767
1	1620	-1910	2750	145.6021978	14.56021978	1.292496668
1	1630	-1970	2890	152.3154621	15.23154621	0.683191445
1	1640	-2090	3010	169.7056275	16.97056275	0.380506377
1	1650	-2230	3050	145.6021978	14.56021978	0.507098504
1	1660	-2350	2950	156.2049935	15.62049935	0.973037935
1	1670	-2350	2810	140	14	0.876058051
1	1680	-2290	2770	72.11102551	7.211102551	0.982793723
1	1690	-2130	2790	161.245155	16.1245155	0.712357598
1	1700	-2030	2930	172.0465053	17.20465053	0.826191846
1	1710	-2070	3090	164.924225	16.4924225	0.865228149
1	1720	-2190	3210	169.7056275	16.97056275	0.5404195
1	1730	-2350	3190	161.245155	16.1245155	0.909753158
1	1740	-2410	3050	152.3154621	15.23154621	1.041549546
1	1750	-2330	2930	144.222051	14.4222051	0.99289439
1	1760	-2190	2910	141.4213562	14.14213562	0.840896669
1	1770	-2050	2970	152.3154621	15.23154621	0.546788841
1	1780	-1990	3090	134.1640786	13.41640786	0.702256932
1	1790	-2010	3230	141.4213562	14.14213562	0.605544664
1	1800	-2070	3370	152.3154621	15.23154621	0.262994732
2	0	0	0	NA	NA	NA
2	10	-10	10	14.14213562	1.414213562	NA
2	20	-10	10	0	0	NA
2	30	-10	-10	20	2	NA
2	40	10	-10	20	2	1.570796327
2	50	10	-30	20	2	-1.570796327
2	60	70	-70	72.11102551	7.211102551	0.982793723
2	70	190	-170	156.2049935	15.62049935	-0.106735673
2	80	350	-310	212.6029163	21.26029163	-0.024091723
2	90	530	-390	196.977156	19.6977156	0.30060567
2	100	730	-350	203.9607805	20.39607805	0.615619889
2	110	890	-230	200	20	0.446105549
2	120	1050	-230	160	16	-0.643501109
2	130	1170	-210	121.6552506	12.16552506	0.165148677
2	140	1330	-110	188.6796226	18.86796226	0.393450638
2	150	1490	10	200	20	0.084901793
2	160	1690	110	223.6067977	22.36067977	-0.1798535
2	170	1850	210	188.6796226	18.86796226	0.094951706
2	180	2030	190	181.1077028	18.11077028	-0.669256537
2	190	2190	70	200	20	-0.532843888
2	200	2370	-10	196.977156	19.6977156	0.225276779
2	210	2410	-50	56.56854249	5.656854249	-0.367173834
2	220	2410	-50	0	0	NA
2	230	2410	-50	0	0	NA
2	240	2410	-50	0	0	NA
2	250	2410	-50	0	0	NA
2	260	2410	-50	0	0	NA
2	270	2510	-70	101.9803903	10.19803903	NA
2	280	2730	-110	223.6067977	22.36067977	0.01754206
2	290	2970	-130	240.8318916	24.08318916	0.096712268
2	300	3170	-30	223.6067977	22.36067977	0.546788841
2	310	3370	50	215.4065923	21.54065923	-0.083141232
2	320	3590	70	220.9072203	22.09072203	-0.28984649
2	330	3790	30	203.9607805	20.39607805	-0.288055447
2	340	4010	90	228.035085	22.8035085	0.463647609
2	350	4190	170	196.977156	19.6977156	0.15197228
2	360	4390	190	200.9975124	20.09975124	-0.318555677
2	370	4590	170	200.9975124	20.09975124	-0.199337305
2	380	4770	110	189.7366596	18.97366596	-0.222081902
2	390	4930	-30	212.6029163	21.26029163	-0.397079445
2	400	5090	-110	178.8854382	17.88854382	0.255182391
2	410	5270	-190	196.977156	19.6977156	0.045423279
2	420	5350	-270	113.137085	11.3137085	-0.367173834
2	430	5330	-350	82.46211251	8.246211251	-1.030376827
2	440	5210	-390	126.4911064	12.64911064	-1.004067109
2	450	5190	-250	141.4213562	14.14213562	-1.750649827
2	460	5370	-210	184.3908891	18.43908891	-1.494024436
2	470	5410	-370	164.924225	16.4924225	-1.54448661
2	480	5230	-390	181.1077028	18.11077028	-1.705117769
2	490	5350	-310	144.222051	14.4222051	-2.664247271
2	500	5370	-510	200.9975124	20.09975124	-2.059130278
2	510	5210	-490	161.245155	16.1245155	-1.794819974
2	520	5350	-430	152.3154621	15.23154621	-2.612345873
2	530	5450	-590	188.6796226	18.86796226	-1.417088798
2	540	5310	-690	172.0465053	17.20465053	-1.509146156
2	550	5350	-570	126.4911064	12.64911064	-2.512796367
2	560	5410	-670	116.6190379	11.66190379	-2.279422599
2	570	5390	-570	101.9803903	10.19803903	2.798568713
2	580	5550	-650	178.8854382	17.88854382	-2.231839496
2	590	5510	-810	164.924225	16.4924225	-1.352127381
2	600	5510	-690	120	12	-2.89661399
2	610	5650	-810	184.3908891	18.43908891	-2.279422599
2	620	5510	-830	141.4213562	14.14213562	-2.291069327
2	630	5530	-750	82.46211251	8.246211251	-1.957672045
2	640	5650	-850	156.2049935	15.62049935	-2.02055594
2	650	5610	-730	126.4911064	12.64911064	2.587285157
2	660	5810	-750	200.9975124	20.09975124	-1.992215534
2	670	5910	-890	172.0465053	17.20465053	-0.850878188
2	680	5770	-950	152.3154621	15.23154621	-1.786154026
2	690	5830	-850	116.6190379	11.66190379	-2.516107613
2	700	5870	-1030	184.3908891	18.43908891	-2.382504207
2	710	5730	-1110	161.245155	16.1245155	-1.270319158
2	720	5770	-1030	89.4427191	8.94427191	-2.55359005
2	730	5770	-1150	120	12	-2.677945045
2	740	5650	-1050	156.2049935	15.62049935	-2.265534603
2	750	5850	-1050	200	20	-2.446854377
2	760	5870	-1130	82.46211251	8.246211251	-1.325817664
2	770	5870	-1130	0	0	NA
2	780	5910	-1190	72.11102551	7.211102551	NA
2	790	5870	-1210	44.72135955	4.472135955	-1.695151321
2	800	5870	-1210	0	0	NA
2	810	5870	-1210	0	0	NA
2	820	5870	-1210	0	0	NA
2	830	5870	-1210	0	0	NA
2	840	5870	-1210	0	0	NA
2	850	5890	-1210	20	2	NA
2	860	5990	-1150	116.6190379	11.66190379	0.5404195
2	870	6170	-1130	181.1077028	18.11077028	-0.429762279
2	880	6370	-1210	215.4065923	21.54065923	-0.491163598
2	890	6450	-1270	100	10	-0.262994732
2	900	6610	-1350	178.8854382	17.88854382	0.1798535
2	910	6570	-1570	223.6067977	22.36067977	-1.287002218
2	920	6410	-1470	188.6796226	18.86796226	-1.949542142
2	930	6550	-1350	184.3908891	18.43908891	-1.874367066
2	940	6710	-1450	188.6796226	18.86796226	-1.267225587
2	950	6710	-1650	200	20	-1.012197011
2	960	6590	-1550	156.2049935	15.62049935	-2.265534603
2	970	6750	-1510	164.924225	16.4924225	-2.201875714
2	980	6890	-1610	172.0465053	17.20465053	-0.865228149
2	990	6790	-1730	156.2049935	15.62049935	-1.645285117
2	1000	6810	-1570	161.245155	16.1245155	-2.571209372
2	1010	6910	-1710	172.0465053	17.20465053	-2.396988173
2	1020	6870	-1630	89.4427191	8.94427191	2.984990777
2	1030	6990	-1770	184.3908891	18.43908891	-2.89661399
2	1040	6870	-1850	144.222051	14.4222051	-1.691419995
2	1050	6770	-1730	156.2049935	15.62049935	-1.464060654
2	1060	6970	-1690	203.9607805	20.39607805	-2.068139043
2	1070	7090	-1810	169.7056275	16.97056275	-0.982793723
2	1080	7010	-1970	178.8854382	17.88854382	-1.249045772
2	1090	6830	-1930	184.3908891	18.43908891	-1.325817664
2	1100	6970	-1850	161.245155	16.1245155	-2.403777593
2	1110	6970	-2010	160	16	-2.089942441
2	1120	6830	-1930	161.245155	16.1245155	-2.089942441
2	1130	6970	-1870	152.3154621	15.23154621	-2.217554753
2	1140	7130	-2010	212.6029163	21.26029163	-1.123721786
2	1150	7010	-2050	126.4911064	12.64911064	-2.1010121
2	1160	7210	-2010	203.9607805	20.39607805	3.017237659
2	1170	7290	-2110	128.0624847	12.80624847	-1.093450944
2	1180	7150	-2210	172.0465053	17.20465053	-1.625287783
2	1190	7130	-2070	141.4213562	14.14213562	-2.049148758
2	1200	7330	-2110	203.9607805	20.39607805	-1.910088941
2	1210	7250	-2230	144.222051	14.4222051	-1.96140337
2	1220	7210	-2050	184.3908891	18.43908891	-2.334921104
2	1230	7370	-2030	161.245155	16.1245155	-1.665110278
2	1240	7510	-2130	172.0465053	17.20465053	-0.744604481
2	1250	7570	-2270	152.3154621	15.23154621	-0.545655055
2	1260	7550	-2450	181.1077028	18.11077028	-0.515549007
2	1270	7350	-2470	200.9975124	20.09975124	-1.360470453
2	1280	7410	-2330	152.3154621	15.23154621	-2.075356766
2	1290	7590	-2390	189.7366596	18.97366596	-1.487655095
2	1300	7590	-2550	160	16	-1.249045772
2	1310	7450	-2490	152.3154621	15.23154621	-1.975688113
2	1320	7650	-2450	203.9607805	20.39607805	-2.539305307
2	1330	7750	-2570	156.2049935	15.62049935	-1.07345361
2	1340	7730	-2630	63.2455532	6.32455532	-1.016488831
2	1350	7610	-2550	144.222051	14.4222051	-1.837048376
2	1360	7810	-2430	233.2380758	23.32380758	-2.01317055
2	1370	8010	-2430	200	20	-0.5404195
2	1380	8210	-2550	233.2380758	23.32380758	-0.5404195
2	1390	8210	-2770	220	22	-1.030376827
2	1400	8090	-2910	184.3908891	18.43908891	-0.708626272
2	1410	8030	-2750	170.8800749	17.08800749	-2.074195711
2	1420	8210	-2650	205.9126028	20.59126028	-1.422468493
2	1430	8330	-2810	200	20	-1.434393722
2	1440	8350	-3030	220.9072203	22.09072203	-0.552841222
2	1450	8210	-3090	152.3154621	15.23154621	-1.256564428
2	1460	8090	-2950	184.3908891	18.43908891	-1.267061841
2	1470	8170	-2790	178.8854382	17.88854382	-1.172273881
2	1480	8310	-2890	172.0465053	17.20465053	-1.727398204
2	1490	8350	-2930	56.56854249	5.656854249	-0.165148677
2	1500	8290	-3130	208.8061302	20.88061302	-1.076854958
2	1510	8090	-3270	244.1311123	24.41311123	-0.668613568
2	1520	7870	-3330	228.035085	22.8035085	-0.344473915
2	1530	7830	-3170	164.924225	16.4924225	-1.592069713
2	1540	8030	-3190	200.9975124	20.09975124	-1.915443642
2	1550	8130	-3370	205.9126028	20.59126028	-0.96402917
2	1560	8130	-3450	80	8	-0.507098504
2	1570	8090	-3650	203.9607805	20.39607805	-0.19739556
2	1580	7970	-3850	233.2380758	23.32380758	-0.34302394
2	1590	7790	-3990	228.035085	22.8035085	-0.369333658
2	1600	7610	-3870	216.3330765	21.63330765	-1.249045772
2	1610	7690	-3730	161.245155	16.1245155	-1.501939837
2	1620	7810	-3870	184.3908891	18.43908891	-1.913820267
2	1630	7770	-4050	184.3908891	18.43908891	-0.927295218
2	1640	7630	-4210	212.6029163	21.26029163	-0.500161054
2	1650	7470	-4190	161.245155	16.1245155	-0.976321322
2	1660	7410	-4010	189.7366596	18.97366596	-1.124690778
2	1670	7510	-3890	156.2049935	15.62049935	-1.016488831
2	1680	7590	-3910	82.46211251	8.246211251	-1.121036714
2	1690	7570	-4130	220.9072203	22.09072203	-1.416477551
2	1700	7390	-4230	205.9126028	20.59126028	-0.973037935
2	1710	7330	-4030	208.8061302	20.88061302	-1.786438037
2	1720	7550	-4050	220.9072203	22.09072203	-1.952913008
2	1730	7650	-4250	223.6067977	22.36067977	-1.016488831
2	1740	7510	-4350	172.0465053	17.20465053	-1.41419445
2	1750	7570	-4250	116.6190379	11.66190379	-2.731465313
2	1760	7510	-4390	152.3154621	15.23154621	-3.00606494
2	1770	7370	-4350	145.6021978	14.56021978	-1.4442042
2	1780	7490	-4250	156.2049935	15.62049935	-2.168554718
2	1790	7570	-4390	161.245155	16.1245155	-1.746388489
2	1800	7510	-4570	189.7366596	18.97366596	-0.840896669
3	0	0	0	NA	NA	NA
3	10	-10	-10	14.14213562	1.414213562	NA
3	20	10	-30	28.28427125	2.828427125	1.570796327
3	30	-30	-10	44.72135955	4.472135955	-2.819842099
3	40	-50	-150	141.4213562	14.14213562	1.892546881
3	50	170	-230	234.0939982	23.40939982	1.363922378
3	60	370	-50	269.0724809	26.90724809	1.081586105
3	70	210	150	256.1249695	25.61249695	1.512722167
3	80	190	-70	220.9072203	22.09072203	2.376191824
3	90	410	50	250.5992817	25.05992817	2.160802936
3	100	250	110	170.8800749	17.08800749	2.283475262
3	110	350	30	128.0624847	12.80624847	2.825622382
3	120	310	90	72.11102551	7.211102551	2.833539873
3	130	450	150	152.3154621	15.23154621	-1.753907144
3	140	370	130	82.46211251	8.246211251	2.98167953
3	150	390	190	63.2455532	6.32455532	-2.137525544
3	160	390	50	140	14	-2.819842099
3	170	570	130	196.977156	19.6977156	1.989020656
3	180	470	250	156.2049935	15.62049935	1.847310273
3	190	490	50	200.9975124	20.09975124	2.54652303
3	200	710	-10	228.035085	22.8035085	1.204875625
3	210	810	170	205.9126028	20.59126028	1.329949872
3	220	610	130	203.9607805	20.39607805	2.275290391
3	230	730	10	169.7056275	16.97056275	2.15879893
3	240	830	170	188.6796226	18.86796226	1.797595175
3	250	650	310	228.035085	22.8035085	1.468352473
3	260	550	110	223.6067977	22.36067977	1.768191887
3	270	750	190	215.4065923	21.54065923	2.414950313
3	280	650	370	205.9126028	20.59126028	1.697388454
3	290	650	230	140	14	2.634494149
3	300	850	170	208.8061302	20.88061302	1.279339532
3	310	970	350	216.3330765	21.63330765	1.274250518
3	320	910	530	189.7366596	18.97366596	0.909753158
3	330	810	430	141.4213562	14.14213562	2.034443936
3	340	910	270	188.6796226	18.86796226	1.343997479
3	350	1130	290	220.9072203	22.09072203	1.102856899
3	360	1210	470	196.977156	19.6977156	1.06191211
3	370	1090	590	169.7056275	16.97056275	1.203622493
3	380	1010	430	178.8854382	17.88854382	1.892546881
3	390	1190	330	205.9126028	20.59126028	1.527345431
3	400	1410	430	241.6609195	24.16609195	0.933725998
3	410	1610	570	244.1311123	24.41311123	0.184098471
3	420	1770	750	240.8318916	24.08318916	0.233428022
3	430	1750	930	181.1077028	18.11077028	0.837299562
3	440	1550	990	208.8061302	20.88061302	1.168682311
3	450	1390	870	200	20	0.934957903
3	460	1490	690	205.9126028	20.59126028	1.434393722
3	470	1690	630	208.8061302	20.88061302	0.772241028
3	480	1930	650	240.8318916	24.08318916	0.374598026
3	490	2130	710	208.8061302	20.88061302	0.208315563
3	500	2350	790	234.0939982	23.40939982	0.057314209
3	510	2570	870	234.0939982	23.40939982	0
3	520	2770	950	215.4065923	21.54065923	0.031735374
3	530	2970	1050	223.6067977	22.36067977	0.083141232
3	540	3090	1210	200	20	0.463647609
3	550	3170	1410	215.4065923	21.54065923	0.262994732
3	560	3090	1590	196.977156	19.6977156	0.798730707
3	570	3010	1770	196.977156	19.6977156	0
3	580	2890	1930	200	20	0.225276779
3	590	2730	1970	164.924225	16.4924225	0.682316555
3	600	2590	1830	197.9898987	19.79898987	1.030376827
3	610	2610	1650	181.1077028	18.11077028	0.896055385
3	620	2590	1430	220.9072203	22.09072203	-0.201317108
3	630	2610	1230	200.9975124	20.09975124	0.19032854
3	640	2750	1090	197.9898987	19.79898987	0.685729511
3	650	2870	930	200	20	-0.141897055
3	660	3030	850	178.8854382	17.88854382	0.463647609
3	670	3210	810	184.3908891	18.43908891	0.244978663
3	680	3310	670	172.0465053	17.20465053	-0.731877895
3	690	3330	470	200.9975124	20.09975124	-0.520580833
3	700	3230	290	205.9126028	20.59126028	-0.606767157
3	710	3130	130	188.6796226	18.86796226	-0.051500811
3	720	3130	-50	180	18	0.558599315
3	730	3110	-250	200.9975124	20.09975124	-0.099668652
3	740	3010	-410	188.6796226	18.86796226	-0.458930663
3	750	2850	-530	200	20	-0.368695903
3	760	2690	-590	170.8800749	17.08800749	-0.284730439
3	770	2510	-530	189.7366596	18.97366596	-0.680521225
3	780	2390	-390	184.3908891	18.43908891	-0.5404195
3	790	2510	-250	184.3908891	18.43908891	-1.417252544
3	800	2690	-250	180	18	-0.862170055
3	810	2790	-390	172.0465053	17.20465053	-0.950546841
3	820	2790	-570	180	18	-0.620249486
3	830	2690	-730	188.6796226	18.86796226	-0.558599315
3	840	2550	-830	172.0465053	17.20465053	-0.391947525
3	850	2390	-890	170.8800749	17.08800749	-0.261478816
3	860	2210	-870	181.1077028	18.11077028	-0.469427891
3	870	2110	-710	188.6796226	18.86796226	-0.90153979
3	880	2210	-570	172.0465053	17.20465053	-1.178848801
3	890	2350	-650	161.245155	16.1245155	-1.469692955
3	900	2390	-810	164.924225	16.4924225	-0.806671549
3	910	2410	-970	161.245155	16.1245155	-0.120623669
3	920	2310	-1130	188.6796226	18.86796226	-0.68295431
3	930	2170	-1230	172.0465053	17.20465053	-0.391947525
3	940	2070	-1350	156.2049935	15.62049935	0.255808565
3	950	2030	-1410	72.11102551	7.211102551	0.106735673
3	960	2090	-1410	60	6	2.15879893
3	970	2210	-1550	184.3908891	18.43908891	-0.862170055
3	980	2370	-1590	164.924225	16.4924225	0.617191392
3	990	2510	-1730	197.9898987	19.79898987	-0.5404195
3	1000	2590	-1870	161.245155	16.1245155	-0.266252049
3	1010	2690	-2010	172.0465053	17.20465053	0.101103372
3	1020	2810	-2150	184.3908891	18.43908891	0.088376786
3	1030	2910	-2290	172.0465053	17.20465053	-0.088376786
3	1040	3030	-2430	184.3908891	18.43908891	0.088376786
3	1050	3050	-2610	181.1077028	18.11077028	-0.597969051
3	1060	3090	-2770	164.924225	16.4924225	0.134321442
3	1070	3110	-2910	141.4213562	14.14213562	-0.103081609
3	1080	3170	-3090	189.7366596	18.97366596	0.1798535
3	1090	3130	-3250	164.924225	16.4924225	-0.566729218
3	1100	3130	-3410	160	16	0.244978663
3	1110	3090	-3570	164.924225	16.4924225	-0.244978663
3	1120	3130	-3690	126.4911064	12.64911064	0.566729218
3	1130	3230	-3770	128.0624847	12.80624847	0.57430483
3	1140	3390	-3830	170.8800749	17.08800749	0.315970272
3	1150	3570	-3790	184.3908891	18.43908891	0.577439616
3	1160	3770	-3770	200.9975124	20.09975124	-0.119000293
3	1170	3950	-3790	181.1077028	18.11077028	-0.210325874
3	1180	4090	-3830	145.6021978	14.56021978	-0.167642438
3	1190	4210	-3830	120	12	0.278299659
3	1200	4350	-3870	145.6021978	14.56021978	-0.278299659
3	1210	4370	-4030	161.245155	16.1245155	-1.168141673
3	1220	4390	-4210	181.1077028	18.11077028	-0.013697773
3	1230	4390	-4370	160	16	-0.110657221
3	1240	4410	-4410	44.72135955	4.472135955	0.463647609
3	1250	4450	-4350	72.11102551	7.211102551	2.089942441
3	1260	4270	-4290	189.7366596	18.97366596	1.837048376
3	1270	4030	-4170	268.3281573	26.83281573	-0.141897055
3	1280	3830	-4050	233.2380758	23.32380758	-0.076771891
3	1290	3750	-3910	161.245155	16.1245155	-0.511230712
3	1300	3670	-3770	161.245155	16.1245155	0
3	1310	3790	-3690	144.222051	14.4222051	-1.501939837
3	1320	3910	-3630	134.1640786	13.41640786	-0.124354995
3	1330	3930	-3710	82.46211251	8.246211251	-1.789465273
3	1340	3990	-3870	170.8800749	17.08800749	0.113792007
3	1350	3950	-4070	203.9607805	20.39607805	-0.55616623
3	1360	3890	-4230	170.8800749	17.08800749	-0.16137511
3	1370	3810	-4390	178.8854382	17.88854382	-0.104876939
3	1380	3750	-4550	170.8800749	17.08800749	0.104876939
3	1390	3750	-4710	160	16	0.35877067
3	1400	3650	-4850	172.0465053	17.20465053	-0.620249486
3	1410	3570	-5010	178.8854382	17.88854382	0.156601877
3	1420	3530	-5150	145.6021978	14.56021978	0.18534795
3	1430	3450	-5310	178.8854382	17.88854382	-0.18534795
3	1440	3410	-5450	145.6021978	14.56021978	0.18534795
3	1450	3330	-5590	161.245155	16.1245155	-0.240846455
3	1460	3290	-5790	203.9607805	20.39607805	0.321750554
3	1470	3170	-5910	169.7056275	16.97056275	-0.588002604
3	1480	3090	-5990	113.137085	11.3137085	0
3	1490	3030	-6130	152.3154621	15.23154621	0.380506377
3	1500	3010	-6270	141.4213562	14.14213562	0.262994732
3	1510	2930	-6410	161.245155	16.1245155	-0.37724906
3	1520	2910	-6450	44.72135955	4.472135955	0.055498505
3	1530	3030	-6350	156.2049935	15.62049935	2.729182212
3	1540	3210	-6290	189.7366596	18.97366596	-0.372987722
3	1550	3290	-6430	161.245155	16.1245155	-1.373400767
3	1560	3330	-6630	203.9607805	20.39607805	-0.321750554
3	1570	3270	-6790	170.8800749	17.08800749	-0.55616623
3	1580	3230	-6990	203.9607805	20.39607805	0.16137511
3	1590	3150	-7110	144.222051	14.4222051	-0.390607044
3	1600	3090	-7310	208.8061302	20.88061302	0.296545809
3	1610	3050	-7490	184.3908891	18.43908891	0.072787849
3	1620	2970	-7610	144.222051	14.4222051	-0.369333658
3	1630	2890	-7750	161.245155	16.1245155	0.068856489
3	1640	2910	-7910	161.245155	16.1245155	0.643501109
3	1650	2910	-8010	100	10	-0.124354995
3	1660	3010	-7850	188.6796226	18.86796226	2.582993338
3	1670	3190	-7690	240.8318916	24.08318916	-0.285554671
3	1680	3230	-7770	89.4427191	8.94427191	-1.833791058
3	1690	3410	-7710	189.7366596	18.97366596	1.428899272
3	1700	3570	-7630	178.8854382	17.88854382	0.141897055
3	1710	3770	-7630	200	20	-0.463647609
3	1720	3970	-7670	203.9607805	20.39607805	-0.19739556
3	1730	4130	-7730	170.8800749	17.08800749	-0.16137511
3	1740	4330	-7810	215.4065923	21.54065923	-0.021735707
3	1750	4470	-7910	172.0465053	17.20465053	-0.239743109
3	1760	4570	-8090	205.9126028	20.59126028	-0.443448336
3	1770	4690	-8230	184.3908891	18.43908891	0.201527768
3	1780	4810	-8350	169.7056275	16.97056275	0.076771891
3	1790	4930	-8510	200	20	-0.141897055
3	1800	5090	-8490	161.245155	16.1245155	1.051650213
5	0	0	0	NA	NA	NA
5	10	-10	10	14.14213562	1.414213562	NA
5	20	-70	90	100	10	-0.141897055
5	30	-290	250	272.0294102	27.20294102	0.298498932
5	40	-530	250	240	24	0.628796286
5	50	-650	70	216.3330765	21.63330765	0.982793723
5	60	-590	-150	228.035085	22.8035085	0.854254653
5	70	-590	-330	180	18	-0.266252049
5	80	-550	-510	184.3908891	18.43908891	0.218668946
5	90	-550	-690	180	18	-0.218668946
5	100	-510	-870	184.3908891	18.43908891	0.218668946
5	110	-510	-1030	160	16	-0.218668946
5	120	-510	-1210	180	18	0
5	130	-410	-1330	156.2049935	15.62049935	0.694738276
5	140	-370	-1490	164.924225	16.4924225	-0.449759613
5	150	-370	-1670	180	18	-0.244978663
5	160	-350	-1850	181.1077028	18.11077028	0.110657221
5	170	-350	-2030	180	18	-0.110657221
5	180	-350	-2210	180	18	0
5	190	-330	-2390	181.1077028	18.11077028	0.110657221
5	200	-330	-2550	160	16	-0.110657221
5	210	-270	-2730	189.7366596	18.97366596	0.321750554
5	220	-290	-2910	181.1077028	18.11077028	-0.432407776
5	230	-310	-3090	181.1077028	18.11077028	0
5	240	-350	-3270	184.3908891	18.43908891	-0.108011725
5	250	-370	-3450	181.1077028	18.11077028	0.108011725
5	260	-410	-3630	184.3908891	18.43908891	-0.108011725
5	270	-470	-3790	170.8800749	17.08800749	-0.140101724
5	280	-550	-3970	196.977156	19.6977156	-0.059453659
5	290	-590	-4130	164.924225	16.4924225	0.173245666
5	300	-590	-4310	180	18	0.244978663
5	310	-670	-4490	196.977156	19.6977156	-0.41822433
5	320	-810	-4610	184.3908891	18.43908891	-0.443945725
5	330	-910	-4770	188.6796226	18.86796226	0.303570739
5	340	-990	-4930	178.8854382	17.88854382	0.094951706
5	350	-1090	-5090	188.6796226	18.86796226	-0.094951706
5	360	-1210	-5250	200	20	-0.084901793
5	370	-1290	-5370	144.222051	14.4222051	0.055498505
5	380	-1450	-5470	188.6796226	18.86796226	-0.424194408
5	390	-1590	-5590	184.3908891	18.43908891	0.150026957
5	400	-1670	-5750	178.8854382	17.88854382	0.398522446
5	410	-1770	-5930	205.9126028	20.59126028	-0.043450895
5	420	-1870	-6070	172.0465053	17.20465053	-0.113150982
5	430	-1930	-6230	170.8800749	17.08800749	0.261478816
5	440	-2030	-6410	205.9126028	20.59126028	-0.148327834
5	450	-2110	-6570	178.8854382	17.88854382	0.043450895
5	460	-2170	-6730	170.8800749	17.08800749	0.104876939
5	470	-2210	-6910	184.3908891	18.43908891	0.140101724
5	480	-2290	-7090	196.977156	19.6977156	-0.199555384
5	490	-2350	-7270	189.7366596	18.97366596	0.096473775
5	500	-2350	-7430	160	16	0.321750554
5	510	-2390	-7610	184.3908891	18.43908891	-0.218668946
5	520	-2410	-7810	200.9975124	20.09975124	0.119000293
5	530	-2470	-7970	170.8800749	17.08800749	-0.259102018
5	540	-2510	-8150	184.3908891	18.43908891	0.140101724
5	550	-2550	-8350	203.9607805	20.39607805	0.021273386
5	560	-2550	-8530	180	18	0.19739556
5	570	-2570	-8710	181.1077028	18.11077028	-0.110657221
5	580	-2690	-8850	184.3908891	18.43908891	-0.597969051
5	590	-2810	-8990	184.3908891	18.43908891	0
5	600	-2910	-9150	188.6796226	18.86796226	0.150026957
5	610	-3030	-9310	200	20	-0.084901793
5	620	-3070	-9490	184.3908891	18.43908891	0.424832163
5	630	-3130	-9650	170.8800749	17.08800749	-0.140101724
5	640	-3210	-9810	178.8854382	17.88854382	-0.104876939
5	650	-3270	-9970	170.8800749	17.08800749	0.104876939
5	660	-3310	-10130	164.924225	16.4924225	0.113792007
5	670	-3450	-10250	184.3908891	18.43908891	-0.617191392
5	680	-3610	-10330	178.8854382	17.88854382	-0.244978663
5	690	-3750	-10450	184.3908891	18.43908891	0.244978663
5	700	-3910	-10530	178.8854382	17.88854382	-0.244978663
5	710	-4050	-10650	184.3908891	18.43908891	0.244978663
5	720	-4170	-10790	184.3908891	18.43908891	0.153543783
5	730	-4290	-10910	169.7056275	16.97056275	-0.076771891
5	740	-4410	-11050	184.3908891	18.43908891	0.076771891
5	750	-4570	-11130	178.8854382	17.88854382	-0.398522446
5	760	-4730	-11090	164.924225	16.4924225	-0.708626272
5	770	-4850	-10970	169.7056275	16.97056275	-0.5404195
5	780	-4890	-10790	184.3908891	18.43908891	-0.566729218
5	790	-4750	-10690	172.0465053	17.20465053	-1.169215787
5	800	-4610	-10770	161.245155	16.1245155	-1.1393956
5	810	-4590	-10930	161.245155	16.1245155	-0.927295218
5	820	-4710	-11070	184.3908891	18.43908891	-0.832981267
5	830	-4890	-11110	184.3908891	18.43908891	-0.643501109
5	840	-5070	-11090	181.1077028	18.11077028	-0.329326167
5	850	-5230	-10990	188.6796226	18.86796226	-0.447942094
5	860	-5350	-10910	144.222051	14.4222051	-0.029403288
5	870	-5430	-10750	178.8854382	17.88854382	-0.519146114
5	880	-5290	-10690	152.3154621	15.23154621	-1.62955215
5	890	-5150	-10790	172.0465053	17.20465053	-1.025141272
5	900	-5150	-10950	160	16	-0.950546841
5	910	-5230	-11110	178.8854382	17.88854382	-0.463647609
5	920	-5370	-11210	172.0465053	17.20465053	-0.486899232
5	930	-5510	-11330	184.3908891	18.43908891	0.088376786
5	940	-5670	-11350	161.245155	16.1245155	-0.584271278
5	950	-5810	-11290	152.3154621	15.23154621	-0.529246781
5	960	-5790	-11130	161.245155	16.1245155	-1.290259535
5	970	-5630	-11110	161.245155	16.1245155	-1.322086338
5	980	-5470	-11150	164.924225	16.4924225	-0.369333658
5	990	-5470	-11330	180	18	-1.325817664
5	1000	-5550	-11450	144.222051	14.4222051	-0.588002604
5	1010	-5650	-11590	172.0465053	17.20465053	-0.032246882
5	1020	-5710	-11730	152.3154621	15.23154621	0.2153577
5	1030	-5790	-11870	161.245155	16.1245155	-0.114254328
5	1040	-5930	-11970	172.0465053	17.20465053	-0.431400727
5	1050	-6110	-11990	181.1077028	18.11077028	-0.509592265
5	1060	-6230	-11870	169.7056275	16.97056275	-0.896055385
5	1070	-6230	-11710	160	16	-0.785398163
5	1080	-6110	-11630	144.222051	14.4222051	-0.982793723
5	1090	-5970	-11650	141.4213562	14.14213562	-0.729899658
5	1100	-5890	-11810	178.8854382	17.88854382	-0.965251663
5	1110	-5990	-11950	172.0465053	17.20465053	-1.083897095
5	1120	-6130	-12050	172.0465053	17.20465053	-0.330297355
5	1130	-6270	-12150	172.0465053	17.20465053	0
5	1140	-6410	-12210	152.3154621	15.23154621	-0.2153577
5	1150	-6550	-12310	172.0465053	17.20465053	0.2153577
5	1160	-6650	-12390	128.0624847	12.80624847	0.054491456
5	1170	-6790	-12450	152.3154621	15.23154621	-0.269849156
5	1180	-6930	-12530	161.245155	16.1245155	0.114254328
5	1190	-7050	-12650	169.7056275	16.97056275	0.266252049
5	1200	-7170	-12770	169.7056275	16.97056275	0
5	1210	-7290	-12830	134.1640786	13.41640786	-0.321750554
5	1220	-7410	-12930	156.2049935	15.62049935	0.231090667
5	1230	-7550	-12990	152.3154621	15.23154621	-0.28984649
5	1240	-7730	-12910	196.977156	19.6977156	-0.823116116
5	1250	-7830	-12770	172.0465053	17.20465053	-0.532322511
5	1260	-7910	-12630	161.245155	16.1245155	-0.101103372
5	1270	-7850	-12510	134.1640786	13.41640786	-0.982793723
5	1280	-7770	-12550	89.4427191	8.94427191	-1.570796327
5	1290	-7870	-12390	188.6796226	18.86796226	2.593043251
5	1300	-7750	-12350	126.4911064	12.64911064	-1.807645088
5	1310	-7770	-12530	181.1077028	18.11077028	-2.003204102
5	1320	-7930	-12610	178.8854382	17.88854382	-0.996491497
5	1330	-8090	-12690	178.8854382	17.88854382	0
5	1340	-8230	-12750	152.3154621	15.23154621	-0.058755823
5	1350	-8350	-12770	121.6552506	12.16552506	-0.239743109
5	1360	-8490	-12650	184.3908891	18.43908891	-0.87377495
5	1370	-8410	-12490	178.8854382	17.88854382	-1.325817664
5	1380	-8270	-12590	172.0465053	17.20465053	-1.727398204
5	1390	-8270	-12770	180	18	-0.950546841
5	1400	-8330	-12930	170.8800749	17.08800749	-0.35877067
5	1410	-8390	-13090	170.8800749	17.08800749	0
5	1420	-8470	-13230	161.245155	16.1245155	-0.160375444
5	1430	-8590	-13350	169.7056275	16.97056275	-0.266252049
5	1440	-8650	-13490	152.3154621	15.23154621	0.380506377
5	1450	-8650	-13630	140	14	0.404891786
5	1460	-8590	-13770	152.3154621	15.23154621	0.404891786
5	1470	-8550	-13890	126.4911064	12.64911064	-0.083141232
5	1480	-8530	-14010	121.6552506	12.16552506	-0.156601877
5	1490	-8550	-14150	141.4213562	14.14213562	-0.307045732
5	1500	-8630	-14270	144.222051	14.4222051	-0.446105549
5	1510	-8750	-14330	134.1640786	13.41640786	-0.519146114
5	1520	-8870	-14370	126.4911064	12.64911064	-0.141897055
5	1530	-8990	-14470	156.2049935	15.62049935	0.372987722
5	1540	-9170	-14530	189.7366596	18.97366596	-0.372987722
5	1550	-9330	-14490	164.924225	16.4924225	-0.566729218
5	1560	-9350	-14370	121.6552506	12.16552506	-1.160668986
5	1570	-9230	-14310	134.1640786	13.41640786	-1.272297395
5	1580	-9130	-14390	128.0624847	12.80624847	-1.138388551
5	1590	-9070	-14490	116.6190379	11.66190379	-0.355635884
5	1600	-9070	-14590	100	10	-0.5404195
5	1610	-9070	-14710	120	12	0
5	1620	-9110	-14810	107.7032961	10.77032961	-0.380506377
5	1630	-9190	-14950	161.245155	16.1245155	-0.138639737
5	1640	-9270	-15070	144.222051	14.4222051	-0.068856489
5	1650	-9370	-15230	188.6796226	18.86796226	0.029403288
5	1660	-9450	-15370	161.245155	16.1245155	0.039453201
5	1670	-9510	-15490	134.1640786	13.41640786	0.055498505
5	1680	-9590	-15630	161.245155	16.1245155	-0.055498505
5	1690	-9690	-15730	141.4213562	14.14213562	-0.266252049
5	1700	-9830	-15790	152.3154621	15.23154621	-0.380506377
5	1710	-9970	-15770	141.4213562	14.14213562	-0.546788841
5	1720	-10050	-15750	82.46211251	8.246211251	-0.103081609
5	1730	-10150	-15690	116.6190379	11.66190379	-0.295440837
5	1740	-10250	-15630	116.6190379	11.66190379	0
5	1750	-10310	-15530	116.6190379	11.66190379	-0.489957326
5	1760	-10330	-15410	121.6552506	12.16552506	-0.375270823
5	1770	-10230	-15310	141.4213562	14.14213562	-0.950546841
5	1780	-10110	-15350	126.4911064	12.64911064	-1.107148718
5	1790	-10110	-15490	140	14	-1.249045772
5	1800	-10190	-15590	128.0624847	12.80624847	-0.674740942
6	0	0	0	NA	NA	NA
6	10	10	10	14.14213562	1.414213562	NA
6	20	30	50	44.72135955	4.472135955	0.321750554
6	30	110	-30	113.137085	11.3137085	-1.892546881
6	40	130	-170	141.4213562	14.14213562	-0.643501109
6	50	190	-330	170.8800749	17.08800749	0.216873616
6	60	250	-450	134.1640786	13.41640786	0.104876939
6	70	270	-570	121.6552506	12.16552506	-0.298498932
6	80	310	-690	126.4911064	12.64911064	0.156601877
6	90	310	-790	100	10	-0.321750554
6	100	250	-890	116.6190379	11.66190379	-0.5404195
6	110	190	-970	100	10	-0.103081609
6	120	170	-1070	101.9803903	10.19803903	0.446105549
6	130	150	-1170	101.9803903	10.19803903	0
6	140	130	-1250	82.46211251	8.246211251	-0.047583103
6	150	90	-1330	89.4427191	8.94427191	-0.218668946
6	160	70	-1410	82.46211251	8.246211251	0.218668946
6	170	30	-1470	72.11102551	7.211102551	-0.34302394
6	180	30	-1570	100	10	0.588002604
6	190	70	-1630	72.11102551	7.211102551	0.588002604
6	200	90	-1710	82.46211251	8.246211251	-0.34302394
6	210	130	-1770	72.11102551	7.211102551	0.34302394
6	220	210	-1790	82.46211251	8.246211251	0.73781506
6	230	290	-1790	80	8	0.244978663
6	240	370	-1790	80	8	0
6	250	430	-1750	72.11102551	7.211102551	0.588002604
6	260	510	-1710	89.4427191	8.94427191	-0.124354995
6	270	570	-1670	72.11102551	7.211102551	0.124354995
6	280	610	-1590	89.4427191	8.94427191	0.519146114
6	290	610	-1530	60	6	0.463647609
6	300	550	-1490	72.11102551	7.211102551	0.982793723
6	310	490	-1510	63.2455532	6.32455532	0.909753158
6	320	510	-1570	63.2455532	6.32455532	1.570796327
6	330	570	-1530	72.11102551	7.211102551	1.837048376
6	340	570	-1470	60	6	0.982793723
6	350	510	-1450	63.2455532	6.32455532	1.249045772
6	360	470	-1510	72.11102551	7.211102551	1.304544278
6	370	530	-1550	72.11102551	7.211102551	1.570796327
6	380	590	-1490	84.85281374	8.485281374	1.373400767
6	390	550	-1430	72.11102551	7.211102551	1.373400767
6	400	490	-1450	63.2455532	6.32455532	1.304544278
6	410	510	-1510	63.2455532	6.32455532	1.570796327
6	420	590	-1530	82.46211251	8.246211251	1.004067109
6	430	630	-1470	72.11102551	7.211102551	1.227772386
6	440	570	-1450	63.2455532	6.32455532	1.837048376
6	450	530	-1510	72.11102551	7.211102551	1.304544278
6	460	570	-1570	72.11102551	7.211102551	1.176005207
6	470	630	-1510	84.85281374	8.485281374	1.768191887
6	480	610	-1430	82.46211251	8.246211251	1.030376827
6	490	550	-1410	63.2455532	6.32455532	1.004067109
6	500	510	-1470	72.11102551	7.211102551	1.304544278
6	510	570	-1530	84.85281374	8.485281374	1.373400767
6	520	630	-1530	60	6	0.785398163
6	530	670	-1450	89.4427191	8.94427191	1.107148718
6	540	650	-1370	82.46211251	8.246211251	0.708626272
6	550	570	-1390	82.46211251	8.246211251	1.570796327
6	560	570	-1470	80	8	1.325817664
6	570	650	-1470	80	8	1.570796327
6	580	730	-1450	82.46211251	8.246211251	0.244978663
6	590	750	-1370	82.46211251	8.246211251	1.080839001
6	600	690	-1330	72.11102551	7.211102551	1.227772386
6	610	610	-1370	89.4427191	8.94427191	1.051650213
6	620	650	-1430	72.11102551	7.211102551	1.695151321
6	630	730	-1430	80	8	0.982793723
6	640	790	-1390	72.11102551	7.211102551	0.588002604
6	650	830	-1330	72.11102551	7.211102551	0.39479112
6	660	790	-1270	72.11102551	7.211102551	1.176005207
6	670	710	-1290	82.46211251	8.246211251	1.227772386
6	680	730	-1350	63.2455532	6.32455532	1.647568218
6	690	790	-1350	60	6	1.249045772
6	700	850	-1350	60	6	0
6	710	870	-1430	82.46211251	8.246211251	-1.325817664
6	720	930	-1470	72.11102551	7.211102551	0.73781506
6	730	1010	-1450	82.46211251	8.246211251	0.832981267
6	740	1030	-1370	82.46211251	8.246211251	1.080839001
6	750	970	-1310	84.85281374	8.485281374	1.030376827
6	760	890	-1350	89.4427191	8.94427191	1.249045772
6	770	870	-1430	82.46211251	8.246211251	0.862170055
6	780	930	-1470	72.11102551	7.211102551	1.227772386
6	790	1030	-1470	100	10	0.588002604
6	800	1090	-1410	84.85281374	8.485281374	0.785398163
6	810	1110	-1330	82.46211251	8.246211251	0.5404195
6	820	1050	-1270	84.85281374	8.485281374	1.030376827
6	830	950	-1270	100	10	0.785398163
6	840	910	-1330	72.11102551	7.211102551	0.982793723
6	850	990	-1390	100	10	1.515297822
6	860	1070	-1350	89.4427191	8.94427191	1.107148718
6	870	1090	-1270	82.46211251	8.246211251	0.862170055
6	880	1010	-1230	89.4427191	8.94427191	1.352127381
6	890	990	-1310	82.46211251	8.246211251	1.789465273
6	900	1070	-1370	100	10	1.172273881
6	910	1130	-1310	84.85281374	8.485281374	1.428899272
6	920	1130	-1210	100	10	0.785398163
6	930	1070	-1170	72.11102551	7.211102551	0.982793723
6	940	990	-1230	100	10	1.231503712
6	950	1030	-1310	89.4427191	8.94427191	1.390942827
6	960	1110	-1310	80	8	1.107148718
6	970	1170	-1250	84.85281374	8.485281374	0.785398163
6	980	1130	-1170	89.4427191	8.94427191	1.249045772
6	990	1050	-1210	89.4427191	8.94427191	1.570796327
6	1000	1090	-1270	72.11102551	7.211102551	1.695151321
6	1010	1190	-1270	100	10	0.982793723
6	1020	1210	-1190	82.46211251	8.246211251	1.325817664
6	1030	1110	-1170	101.9803903	10.19803903	1.61837943
6	1040	1090	-1250	82.46211251	8.246211251	1.523213224
6	1050	1170	-1290	89.4427191	8.94427191	1.352127381
6	1060	1250	-1230	100	10	1.107148718
6	1070	1230	-1130	101.9803903	10.19803903	1.124690778
6	1080	1150	-1150	82.46211251	8.246211251	1.61837943
6	1090	1170	-1230	82.46211251	8.246211251	1.570796327
6	1100	1270	-1210	101.9803903	10.19803903	1.523213224
6	1110	1230	-1130	89.4427191	8.94427191	1.837048376
6	1120	1150	-1170	89.4427191	8.94427191	1.570796327
6	1130	1230	-1230	100	10	2.034443936
6	1140	1310	-1190	89.4427191	8.94427191	1.107148718
6	1150	1290	-1110	82.46211251	8.246211251	1.352127381
6	1160	1210	-1150	89.4427191	8.94427191	1.789465273
6	1170	1270	-1210	84.85281374	8.485281374	1.892546881
6	1180	1370	-1190	101.9803903	10.19803903	0.982793723
6	1190	1310	-1130	84.85281374	8.485281374	2.15879893
6	1200	1210	-1150	101.9803903	10.19803903	0.982793723
6	1210	1250	-1230	89.4427191	8.94427191	1.837048376
6	1220	1330	-1230	80	8	1.107148718
6	1230	1370	-1130	107.7032961	10.77032961	1.19028995
6	1240	1290	-1090	89.4427191	8.94427191	1.487655095
6	1250	1250	-1170	89.4427191	8.94427191	1.570796327
6	1260	1310	-1230	84.85281374	8.485281374	1.249045772
6	1270	1390	-1190	89.4427191	8.94427191	1.249045772
6	1280	1370	-1090	101.9803903	10.19803903	1.304544278
6	1290	1270	-1130	107.7032961	10.77032961	1.753907144
6	1300	1250	-1170	44.72135955	4.472135955	0.726642341
6	1310	1190	-1190	63.2455532	6.32455532	-0.785398163
6	1320	1190	-1270	80	8	1.249045772
6	1330	1230	-1310	56.56854249	5.656854249	0.785398163
6	1340	1310	-1310	80	8	0.785398163
6	1350	1430	-1250	134.1640786	13.41640786	0.463647609
6	1360	1470	-1150	107.7032961	10.77032961	0.726642341
6	1370	1350	-1130	121.6552506	12.16552506	1.786154026
6	1380	1290	-1210	100	10	1.092443895
6	1390	1390	-1250	107.7032961	10.77032961	1.833791058
6	1400	1450	-1170	100	10	1.307801595
6	1410	1350	-1170	100	10	2.214297436
6	1420	1390	-1270	107.7032961	10.77032961	1.951302704
6	1430	1470	-1270	80	8	1.19028995
6	1440	1390	-1210	100	10	2.498091545
6	1450	1430	-1290	89.4427191	8.94427191	2.677945045
6	1460	1510	-1350	100	10	0.463647609
6	1470	1610	-1350	100	10	0.643501109
6	1480	1670	-1250	116.6190379	11.66190379	1.030376827
6	1490	1570	-1230	101.9803903	10.19803903	1.913820267
6	1500	1570	-1310	80	8	1.768191887
6	1510	1670	-1330	101.9803903	10.19803903	1.373400767
6	1520	1670	-1230	100	10	1.768191887
6	1530	1550	-1270	126.4911064	12.64911064	1.892546881
6	1540	1570	-1370	101.9803903	10.19803903	1.446441332
6	1550	1670	-1330	107.7032961	10.77032961	1.753907144
6	1560	1690	-1210	121.6552506	12.16552506	1.025141272
6	1570	1570	-1210	120	12	1.735945004
6	1580	1610	-1310	107.7032961	10.77032961	1.951302704
6	1590	1710	-1310	100	10	1.19028995
6	1600	1730	-1190	121.6552506	12.16552506	1.405647649
6	1610	1610	-1170	121.6552506	12.16552506	1.570796327
6	1620	1590	-1250	82.46211251	8.246211251	1.490966341
6	1630	1690	-1270	101.9803903	10.19803903	1.61837943
6	1640	1730	-1170	107.7032961	10.77032961	1.38768551
6	1650	1610	-1170	120	12	1.951302704
6	1660	1630	-1270	101.9803903	10.19803903	1.768191887
6	1670	1730	-1310	107.7032961	10.77032961	0.99289439
6	1680	1830	-1270	107.7032961	10.77032961	0.761012754
6	1690	1890	-1170	116.6190379	11.66190379	0.649870449
6	1700	1870	-1030	141.4213562	14.14213562	0.682316555
6	1710	1770	-1010	101.9803903	10.19803903	1.231503712
6	1720	1730	-1110	107.7032961	10.77032961	1.38768551
6	1730	1830	-1190	128.0624847	12.80624847	1.276561762
6	1740	1970	-1170	141.4213562	14.14213562	0.816637997
6	1750	2030	-1070	116.6190379	11.66190379	0.888479772
6	1760	2010	-950	121.6552506	12.16552506	0.705568178
6	1770	1890	-970	121.6552506	12.16552506	1.570796327
6	1780	1870	-1070	101.9803903	10.19803903	1.20825209
6	1790	1970	-1150	128.0624847	12.80624847	1.093450944
6	1800	2090	-1110	126.4911064	12.64911064	0.996491497
7	0	0	0	NA	NA	NA
7	10	-50	90	102.9563014	10.29563014	NA
7	20	-170	250	200	20	0.136402604
7	30	-230	470	228.035085	22.8035085	-0.37724906
7	40	-170	650	189.7366596	18.97366596	-0.588002604
7	50	-70	790	172.0465053	17.20465053	-0.298498932
7	60	-30	930	145.6021978	14.56021978	0.341949827
7	70	-90	1090	170.8800749	17.08800749	0.637070329
7	80	-230	1170	161.245155	16.1245155	0.692879542
7	90	-370	1110	152.3154621	15.23154621	0.924037901
7	100	-370	970	140	14	1.165904541
7	110	-230	990	141.4213562	14.14213562	1.712693381
7	120	-190	1130	145.6021978	14.56021978	1.150599613
7	130	-270	1210	113.137085	11.3137085	1.063697822
7	140	-410	1170	145.6021978	14.56021978	1.063697822
7	150	-430	1050	121.6552506	12.16552506	1.12734799
7	160	-310	1010	126.4911064	12.64911064	1.41419445
7	170	-250	1150	152.3154621	15.23154621	1.487655095
7	180	-310	1230	100	10	1.048392895
7	190	-450	1270	145.6021978	14.56021978	0.648995559
7	200	-570	1210	134.1640786	13.41640786	0.741947268
7	210	-610	1070	145.6021978	14.56021978	0.828849059
7	220	-510	1010	116.6190379	11.66190379	1.308676486
7	230	-390	1090	144.222051	14.4222051	1.128422104
7	240	-370	1210	121.6552506	12.16552506	0.817645046
7	250	-430	1330	134.1640786	13.41640786	0.628796286
7	260	-510	1430	128.0624847	12.80624847	0.211093333
7	270	-650	1470	145.6021978	14.56021978	0.617755726
7	280	-810	1470	160	16	0.278299659
7	290	-930	1470	120	12	0
7	300	-1070	1430	145.6021978	14.56021978	0.278299659
7	310	-1210	1370	152.3154621	15.23154621	0.126592127
7	320	-1270	1270	116.6190379	11.66190379	0.62548504
7	330	-1250	1150	121.6552506	12.16552506	0.705568178
7	340	-1150	1110	107.7032961	10.77032961	1.025141272
7	350	-1030	1150	126.4911064	12.64911064	0.702256932
7	360	-930	1230	128.0624847	12.80624847	0.352990388
7	370	-870	1370	152.3154621	15.23154621	0.491163598
7	380	-870	1450	80	8	0.404891786
7	390	-870	1430	20	2	0
7	400	-870	1490	60	6	0
7	410	-970	1610	156.2049935	15.62049935	0.694738276
7	420	-1090	1690	144.222051	14.4222051	0.288055447
7	430	-1230	1690	140	14	0.588002604
7	440	-1370	1650	145.6021978	14.56021978	0.278299659
7	450	-1430	1530	134.1640786	13.41640786	0.828849059
7	460	-1410	1410	121.6552506	12.16552506	0.628796286
7	470	-1250	1370	164.924225	16.4924225	1.160668986
7	480	-1150	1430	116.6190379	11.66190379	0.785398163
7	490	-1070	1550	144.222051	14.4222051	0.442374223
7	500	-1130	1670	134.1640786	13.41640786	1.051650213
7	510	-1270	1690	141.4213562	14.14213562	0.965251663
7	520	-1390	1630	134.1640786	13.41640786	0.605544664
7	530	-1390	1530	100	10	1.107148718
7	540	-1330	1470	84.85281374	8.485281374	0.785398163
7	550	-1190	1470	140	14	0.785398163
7	560	-1090	1570	141.4213562	14.14213562	0.785398163
7	570	-1030	1690	134.1640786	13.41640786	0.321750554
7	580	-1010	1830	141.4213562	14.14213562	0.321750554
7	590	-1050	1970	145.6021978	14.56021978	0.420196714
7	600	-1090	2090	126.4911064	12.64911064	0.043450895
7	610	-1150	2190	116.6190379	11.66190379	0.218668946
7	620	-1190	2330	145.6021978	14.56021978	-0.262119841
7	630	-1270	2450	144.222051	14.4222051	0.309702945
7	640	-1370	2550	141.4213562	14.14213562	0.19739556
7	650	-1470	2630	128.0624847	12.80624847	0.110657221
7	660	-1590	2690	134.1640786	13.41640786	0.211093333
7	670	-1710	2790	156.2049935	15.62049935	-0.231090667
7	680	-1790	2890	128.0624847	12.80624847	-0.201317108
7	690	-1850	3030	152.3154621	15.23154621	-0.269849156
7	700	-1870	3170	141.4213562	14.14213562	-0.262994732
7	710	-1830	3310	145.6021978	14.56021978	-0.420196714
7	720	-1730	3430	156.2049935	15.62049935	-0.416438617
7	730	-1610	3490	134.1640786	13.41640786	-0.412410442
7	740	-1490	3550	134.1640786	13.41640786	0
7	750	-1350	3630	161.245155	16.1245155	0.055498505
7	760	-1210	3670	145.6021978	14.56021978	-0.240846455
7	770	-1070	3710	145.6021978	14.56021978	0
7	780	-930	3770	152.3154621	15.23154621	0.126592127
7	790	-810	3810	126.4911064	12.64911064	-0.083141232
7	800	-670	3850	145.6021978	14.56021978	-0.043450895
7	810	-530	3850	140	14	-0.278299659
7	820	-390	3830	141.4213562	14.14213562	-0.141897055
7	830	-270	3790	126.4911064	12.64911064	-0.1798535
7	840	-150	3730	134.1640786	13.41640786	-0.141897055
7	850	-30	3670	134.1640786	13.41640786	0
7	860	110	3670	140	14	0.463647609
7	870	250	3670	140	14	0
7	880	390	3690	141.4213562	14.14213562	0.141897055
7	890	510	3730	126.4911064	12.64911064	0.1798535
7	900	610	3730	100	10	-0.321750554
7	910	750	3790	152.3154621	15.23154621	0.404891786
7	920	850	3910	156.2049935	15.62049935	0.471166264
7	930	910	4030	134.1640786	13.41640786	0.231090667
7	940	990	4150	144.222051	14.4222051	-0.124354995
7	950	1110	4250	156.2049935	15.62049935	-0.288055447
7	960	1210	4350	141.4213562	14.14213562	0.090659887
7	970	1310	4450	141.4213562	14.14213562	0
7	980	1450	4490	145.6021978	14.56021978	-0.507098504
7	990	1570	4570	144.222051	14.4222051	0.309702945
7	1000	1690	4610	126.4911064	12.64911064	-0.266252049
7	1010	1830	4630	141.4213562	14.14213562	-0.1798535
7	1020	1830	4710	80	8	1.428899272
7	1030	1810	4850	141.4213562	14.14213562	0.141897055
7	1040	1830	4990	141.4213562	14.14213562	-0.283794109
7	1050	1930	5110	156.2049935	15.62049935	-0.552841222
7	1060	2070	5170	152.3154621	15.23154621	-0.471166264
7	1070	2190	5230	134.1640786	13.41640786	0.058755823
7	1080	2290	5310	128.0624847	12.80624847	0.211093333
7	1090	2410	5390	144.222051	14.4222051	-0.086738339
7	1100	2530	5450	134.1640786	13.41640786	-0.124354995
7	1110	2610	5570	144.222051	14.4222051	0.519146114
7	1120	2690	5690	144.222051	14.4222051	0
7	1130	2770	5790	128.0624847	12.80624847	-0.086738339
7	1140	2810	5910	126.4911064	12.64911064	0.352990388
7	1150	2810	6030	120	12	0.321750554
7	1160	2790	6170	141.4213562	14.14213562	0.141897055
7	1170	2750	6290	126.4911064	12.64911064	0.1798535
7	1180	2710	6390	107.7032961	10.77032961	0.058755823
7	1190	2650	6450	84.85281374	8.485281374	0.404891786
7	1200	2610	6590	145.6021978	14.56021978	-0.507098504
7	1210	2550	6710	134.1640786	13.41640786	0.18534795
7	1220	2430	6790	144.222051	14.4222051	0.519146114
7	1230	2310	6830	126.4911064	12.64911064	0.266252049
7	1240	2250	6890	84.85281374	8.485281374	-0.463647609
7	1250	2190	7010	134.1640786	13.41640786	-0.321750554
7	1260	2090	7130	156.2049935	15.62049935	0.231090667
7	1270	1950	7210	161.245155	16.1245155	0.356911936
7	1280	1810	7230	141.4213562	14.14213562	0.37724906
7	1290	1670	7210	141.4213562	14.14213562	0.283794109
7	1300	1590	7190	82.46211251	8.246211251	0.103081609
7	1310	1550	7190	40	4	-0.244978663
7	1320	1470	7090	128.0624847	12.80624847	0.896055385
7	1330	1470	6970	120	12	0.674740942
7	1340	1590	6930	126.4911064	12.64911064	1.249045772
7	1350	1710	7030	156.2049935	15.62049935	1.016488831
7	1360	1770	7150	134.1640786	13.41640786	0.412410442
7	1370	1790	7290	141.4213562	14.14213562	0.321750554
7	1380	1750	7430	145.6021978	14.56021978	0.420196714
7	1390	1670	7490	100	10	0.648995559
7	1400	1550	7550	134.1640786	13.41640786	0.1798535
7	1410	1390	7570	161.245155	16.1245155	0.339292614
7	1420	1250	7530	145.6021978	14.56021978	0.402654654
7	1430	1130	7470	134.1640786	13.41640786	0.18534795
7	1440	1070	7350	134.1640786	13.41640786	0.643501109
7	1450	1110	7210	145.6021978	14.56021978	0.741947268
7	1460	1210	7130	128.0624847	12.80624847	0.617755726
7	1470	1330	7090	126.4911064	12.64911064	0.352990388
7	1480	1450	7130	126.4911064	12.64911064	0.643501109
7	1490	1530	7250	144.222051	14.4222051	0.661043169
7	1500	1590	7370	134.1640786	13.41640786	0.124354995
7	1510	1630	7510	145.6021978	14.56021978	0.18534795
7	1520	1650	7650	141.4213562	14.14213562	0.136402604
7	1530	1630	7790	141.4213562	14.14213562	0.283794109
7	1540	1650	7930	141.4213562	14.14213562	-0.283794109
7	1550	1630	8030	101.9803903	10.19803903	0.339292614
7	1560	1610	8070	44.72135955	4.472135955	0.266252049
7	1570	1530	8190	144.222051	14.4222051	0.124354995
7	1580	1470	8290	116.6190379	11.66190379	-0.047583103
7	1590	1410	8430	152.3154621	15.23154621	-0.135527714
7	1600	1270	8510	161.245155	16.1245155	0.646758426
7	1610	1150	8550	126.4911064	12.64911064	0.19739556
7	1620	1010	8570	141.4213562	14.14213562	0.1798535
7	1630	870	8550	141.4213562	14.14213562	0.283794109
7	1640	790	8430	144.222051	14.4222051	0.840896669
7	1650	910	8410	121.6552506	12.16552506	1.993650253
7	1660	1030	8470	134.1640786	13.41640786	0.628796286
7	1670	1090	8590	134.1640786	13.41640786	0.643501109
7	1680	1010	8710	144.222051	14.4222051	1.051650213
7	1690	910	8810	141.4213562	14.14213562	0.19739556
7	1700	810	8910	141.4213562	14.14213562	0
7	1710	690	8990	144.222051	14.4222051	0.19739556
7	1720	570	9050	134.1640786	13.41640786	0.124354995
7	1730	470	9070	101.9803903	10.19803903	0.266252049
7	1740	350	9030	126.4911064	12.64911064	0.519146114
7	1750	230	8990	126.4911064	12.64911064	0
7	1760	130	8910	128.0624847	12.80624847	0.352990388
7	1770	90	8790	126.4911064	12.64911064	0.57430483
7	1780	150	8690	116.6190379	11.66190379	0.862170055
7	1790	290	8710	141.4213562	14.14213562	1.172273881
7	1800	390	8810	141.4213562	14.14213562	0.643501109
8	0	0	0	NA	NA	NA
8	10	-30	-10	31.6227766	3.16227766	NA
8	20	-110	-30	82.46211251	8.246211251	-0.076771891
8	30	-210	-190	188.6796226	18.86796226	0.767218348
8	40	-130	-370	196.977156	19.6977156	0.976823645
8	50	90	-430	228.035085	22.8035085	0.886319948
8	60	310	-350	234.0939982	23.40939982	0.615023053
8	70	430	-150	233.2380758	23.32380758	0.681605823
8	80	510	70	234.0939982	23.40939982	0.191648497
8	90	430	270	215.4065923	21.54065923	0.729277381
8	100	350	490	234.0939982	23.40939982	-0.031735374
8	110	250	690	223.6067977	22.36067977	0.114876605
8	120	150	890	223.6067977	22.36067977	0
8	130	30	1070	216.3330765	21.63330765	0.124354995
8	140	-110	1230	212.6029163	21.26029163	0.130827396
8	150	-290	1370	228.035085	22.8035085	0.190923158
8	160	-450	1530	226.27417	22.627417	-0.124354995
8	170	-570	1690	200	20	-0.141897055
8	180	-730	1830	212.6029163	21.26029163	0.208465218
8	190	-850	1990	200	20	-0.208465218
8	200	-970	2170	216.3330765	21.63330765	-0.055498505
8	210	-1070	2330	188.6796226	18.86796226	-0.029403288
8	220	-1170	2490	188.6796226	18.86796226	0
8	230	-1250	2670	196.977156	19.6977156	-0.140374986
8	240	-1370	2790	169.7056275	16.97056275	0.367173834
8	250	-1470	2950	188.6796226	18.86796226	-0.226798848
8	260	-1490	3130	181.1077028	18.11077028	-0.447942094
8	270	-1330	3230	188.6796226	18.86796226	-1.122854233
8	280	-1130	3270	203.9607805	20.39607805	-0.361203755
8	290	-950	3330	189.7366596	18.97366596	0.124354995
8	300	-770	3390	189.7366596	18.97366596	0
8	310	-590	3430	184.3908891	18.43908891	-0.103081609
8	320	-390	3470	203.9607805	20.39607805	-0.021273386
8	330	-310	3450	82.46211251	8.246211251	-0.442374223
8	340	-110	3410	203.9607805	20.39607805	0.047583103
8	350	50	3450	164.924225	16.4924225	0.442374223
8	360	230	3510	189.7366596	18.97366596	0.076771891
8	370	410	3530	181.1077028	18.11077028	-0.211093333
8	380	610	3590	208.8061302	20.88061302	0.180799573
8	390	790	3630	184.3908891	18.43908891	-0.072787849
8	400	990	3650	200.9975124	20.09975124	-0.119000293
8	410	1190	3690	203.9607805	20.39607805	0.097726907
8	420	1350	3770	178.8854382	17.88854382	0.266252049
8	430	1510	3850	178.8854382	17.88854382	0
8	440	1690	3850	180	18	-0.463647609
8	450	1870	3830	181.1077028	18.11077028	-0.110657221
8	460	2070	3770	208.8061302	20.88061302	-0.180799573
8	470	2250	3730	184.3908891	18.43908891	0.072787849
8	480	2430	3690	184.3908891	18.43908891	0
8	490	2630	3670	200.9975124	20.09975124	0.119000293
8	500	2790	3610	170.8800749	17.08800749	-0.259102018
8	510	2970	3610	180	18	0.35877067
8	520	3150	3590	181.1077028	18.11077028	-0.110657221
8	530	3310	3590	160	16	0.110657221
8	540	3510	3570	200.9975124	20.09975124	-0.099668652
8	550	3670	3550	161.245155	16.1245155	-0.024686342
8	560	3830	3550	160	16	0.124354995
8	570	4010	3610	189.7366596	18.97366596	0.321750554
8	580	4190	3630	181.1077028	18.11077028	-0.211093333
8	590	4370	3670	184.3908891	18.43908891	0.108011725
8	600	4550	3710	184.3908891	18.43908891	0
8	610	4710	3770	170.8800749	17.08800749	0.140101724
8	620	4890	3850	196.977156	19.6977156	0.059453659
8	630	5070	3870	181.1077028	18.11077028	-0.307567108
8	640	5250	3910	184.3908891	18.43908891	0.108011725
8	650	5430	3950	184.3908891	18.43908891	0
8	660	5630	4010	208.8061302	20.88061302	0.072787849
8	670	5810	4030	181.1077028	18.11077028	-0.180799573
8	680	5990	4030	180	18	-0.110657221
8	690	6170	4010	181.1077028	18.11077028	-0.110657221
8	700	6330	3950	170.8800749	17.08800749	-0.248113449
8	710	6490	3890	170.8800749	17.08800749	0
8	720	6650	3870	161.245155	16.1245155	0.234415676
8	730	6810	3850	161.245155	16.1245155	0
8	740	6990	3850	180	18	0.124354995
8	750	7170	3810	184.3908891	18.43908891	-0.218668946
8	760	7310	3750	152.3154621	15.23154621	-0.18622284
8	770	7470	3670	178.8854382	17.88854382	-0.058755823
8	780	7610	3610	152.3154621	15.23154621	0.058755823
8	790	7770	3550	170.8800749	17.08800749	0.046121116
8	800	7930	3470	178.8854382	17.88854382	-0.104876939
8	810	8090	3430	164.924225	16.4924225	0.218668946
8	820	8250	3370	170.8800749	17.08800749	-0.113792007
8	830	8290	3350	44.72135955	4.472135955	-0.104876939
8	840	8470	3310	184.3908891	18.43908891	0.244978663
8	850	8670	3270	203.9607805	20.39607805	0.021273386
8	860	8850	3210	189.7366596	18.97366596	-0.124354995
8	870	9010	3130	178.8854382	17.88854382	-0.141897055
8	880	9170	3070	170.8800749	17.08800749	0.104876939
8	890	9310	3010	152.3154621	15.23154621	-0.046121116
8	900	9470	2950	170.8800749	17.08800749	0.046121116
8	910	9630	2870	178.8854382	17.88854382	-0.104876939
8	920	9810	2830	184.3908891	18.43908891	0.244978663
8	930	9970	2770	170.8800749	17.08800749	-0.140101724
8	940	10110	2730	145.6021978	14.56021978	0.080471011
8	950	10270	2650	178.8854382	17.88854382	-0.18534795
8	960	10430	2570	178.8854382	17.88854382	0
8	970	10590	2490	178.8854382	17.88854382	0
8	980	10710	2410	144.222051	14.4222051	-0.124354995
8	990	10850	2310	172.0465053	17.20465053	-0.032246882
8	1000	11010	2230	178.8854382	17.88854382	0.156601877
8	1010	11170	2190	164.924225	16.4924225	0.218668946
8	1020	11330	2130	170.8800749	17.08800749	-0.113792007
8	1030	11470	2050	161.245155	16.1245155	-0.160375444
8	1040	11610	1970	161.245155	16.1245155	0
8	1050	11730	1890	144.222051	14.4222051	-0.068856489
8	1060	11850	1770	169.7056275	16.97056275	-0.19739556
8	1070	11970	1670	156.2049935	15.62049935	0.090659887
8	1080	12110	1590	161.245155	16.1245155	0.175592162
8	1090	12230	1490	156.2049935	15.62049935	-0.175592162
8	1100	12390	1430	170.8800749	17.08800749	0.335967606
8	1110	12530	1350	161.245155	16.1245155	-0.160375444
8	1120	12690	1290	170.8800749	17.08800749	0.160375444
8	1130	12830	1230	152.3154621	15.23154621	-0.046121116
8	1140	12970	1130	172.0465053	17.20465053	-0.2153577
8	1150	13110	1050	161.245155	16.1245155	0.101103372
8	1160	13230	950	156.2049935	15.62049935	-0.175592162
8	1170	13350	870	144.222051	14.4222051	0.106735673
8	1180	13470	770	156.2049935	15.62049935	-0.106735673
8	1190	13550	670	128.0624847	12.80624847	-0.201317108
8	1200	13590	650	44.72135955	4.472135955	0.432407776
8	1210	13770	610	184.3908891	18.43908891	0.244978663
8	1220	13950	570	184.3908891	18.43908891	0
8	1230	14090	570	140	14	0.218668946
8	1240	14250	510	170.8800749	17.08800749	-0.35877067
8	1250	14370	410	156.2049935	15.62049935	-0.335967606
8	1260	14510	330	161.245155	16.1245155	0.175592162
8	1270	14650	230	172.0465053	17.20465053	-0.101103372
8	1280	14770	110	169.7056275	16.97056275	-0.165148677
8	1290	14910	30	161.245155	16.1245155	0.266252049
8	1300	15030	-70	156.2049935	15.62049935	-0.175592162
8	1310	15170	-150	161.245155	16.1245155	0.175592162
8	1320	15290	-230	144.222051	14.4222051	-0.068856489
8	1330	15390	-330	141.4213562	14.14213562	-0.19739556
8	1340	15490	-450	156.2049935	15.62049935	-0.090659887
8	1350	15610	-550	156.2049935	15.62049935	0.181319774
8	1360	15710	-670	156.2049935	15.62049935	-0.181319774
8	1370	15770	-790	134.1640786	13.41640786	-0.231090667
8	1380	15850	-930	161.245155	16.1245155	0.055498505
8	1390	15890	-1070	145.6021978	14.56021978	-0.240846455
8	1400	15890	-1230	160	16	-0.278299659
8	1410	15830	-1330	116.6190379	11.66190379	-0.5404195
8	1420	15770	-1450	134.1640786	13.41640786	0.076771891
8	1430	15710	-1450	60	6	-1.107148718
8	1440	15530	-1530	196.977156	19.6977156	0.41822433
8	1450	15370	-1550	161.245155	16.1245155	-0.293869335
8	1460	15190	-1510	184.3908891	18.43908891	-0.34302394
8	1470	15110	-1370	161.245155	16.1245155	-0.832981267
8	1480	15070	-1190	184.3908891	18.43908891	-0.300477168
8	1490	15070	-1030	160	16	-0.218668946
8	1500	15190	-910	169.7056275	16.97056275	-0.785398163
8	1510	15330	-910	140	14	-0.785398163
8	1520	15490	-950	164.924225	16.4924225	-0.244978663
8	1530	15630	-1010	152.3154621	15.23154621	-0.159913123
8	1540	15770	-1090	161.245155	16.1245155	-0.114254328
8	1550	15910	-1170	161.245155	16.1245155	0
8	1560	16050	-1250	161.245155	16.1245155	0
8	1570	16170	-1310	134.1640786	13.41640786	0.055498505
8	1580	16330	-1370	170.8800749	17.08800749	0.104876939
8	1590	16450	-1470	156.2049935	15.62049935	-0.335967606
8	1600	16530	-1610	161.245155	16.1245155	-0.356911936
8	1610	16630	-1730	156.2049935	15.62049935	0.175592162
8	1620	16710	-1850	144.222051	14.4222051	-0.106735673
8	1630	16710	-1990	140	14	-0.588002604
8	1640	16630	-2130	161.245155	16.1245155	-0.519146114
8	1650	16470	-2170	164.924225	16.4924225	-0.806671549
8	1660	16290	-2170	180	18	-0.244978663
8	1670	16210	-2050	144.222051	14.4222051	-0.982793723
8	1680	16250	-1910	145.6021978	14.56021978	-0.866302263
8	1690	16390	-1810	172.0465053	17.20465053	-0.672247182
8	1700	16530	-1830	141.4213562	14.14213562	-0.762146541
8	1710	16690	-1890	170.8800749	17.08800749	-0.216873616
8	1720	16810	-1990	156.2049935	15.62049935	-0.335967606
8	1730	16930	-2090	156.2049935	15.62049935	0
8	1740	17030	-2230	172.0465053	17.20465053	-0.255808565
8	1750	17050	-2370	141.4213562	14.14213562	-0.478352431
8	1760	17010	-2510	145.6021978	14.56021978	-0.420196714
8	1770	16890	-2610	156.2049935	15.62049935	-0.597758392
8	1780	16770	-2710	156.2049935	15.62049935	0
8	1790	16630	-2790	161.245155	16.1245155	-0.175592162
8	1800	16510	-2850	134.1640786	13.41640786	-0.055498505
9	0	0	0	NA	NA	NA
9	10	-10	10	14.14213562	1.414213562	NA
9	20	-10	10	0	0	NA
9	30	-30	30	28.28427125	2.828427125	NA
9	40	-110	10	82.46211251	8.246211251	1.030376827
9	50	-250	-110	184.3908891	18.43908891	0.463647609
9	60	-110	-290	228.035085	22.8035085	1.523213224
9	70	70	-170	216.3330765	21.63330765	1.497755761
9	80	70	-170	0	0	NA
9	90	70	-170	0	0	NA
9	100	70	-170	0	0	NA
9	110	70	-170	0	0	NA
9	120	90	-230	63.2455532	6.32455532	NA
9	130	230	-330	172.0465053	17.20465053	0.628796286
9	140	430	-310	200.9975124	20.09975124	0.719918138
9	150	510	-190	144.222051	14.4222051	0.883125071
9	160	630	-70	169.7056275	16.97056275	-0.19739556
9	170	650	130	200.9975124	20.09975124	0.685729511
9	180	570	270	161.245155	16.1245155	0.618814767
9	190	410	270	160	16	1.051650213
9	200	270	190	161.245155	16.1245155	0.519146114
9	210	150	90	156.2049935	15.62049935	0.175592162
9	220	150	-70	160	16	0.876058051
9	230	190	-210	145.6021978	14.56021978	0.278299659
9	240	250	-330	134.1640786	13.41640786	0.18534795
9	250	310	-470	152.3154621	15.23154621	-0.058755823
9	260	370	-610	152.3154621	15.23154621	0
9	270	430	-670	84.85281374	8.485281374	0.380506377
9	280	390	-590	89.4427191	8.94427191	2.819842099
9	290	310	-450	161.245155	16.1245155	0.055498505
9	300	210	-350	141.4213562	14.14213562	0.266252049
9	310	90	-270	144.222051	14.4222051	0.19739556
9	320	-30	-230	126.4911064	12.64911064	0.266252049
9	330	-30	-230	0	0	NA
9	340	-30	-170	60	6	NA
9	350	-90	-30	152.3154621	15.23154621	0.404891786
9	360	-170	70	128.0624847	12.80624847	0.269849156
9	370	-250	190	144.222051	14.4222051	-0.086738339
9	380	-370	270	144.222051	14.4222051	0.39479112
9	390	-490	310	126.4911064	12.64911064	0.266252049
9	400	-570	330	82.46211251	8.246211251	0.076771891
9	410	-670	350	101.9803903	10.19803903	0.047583103
9	420	-810	350	140	14	0.19739556
9	430	-930	310	126.4911064	12.64911064	0.321750554
9	440	-950	190	121.6552506	12.16552506	1.083897095
9	450	-970	50	141.4213562	14.14213562	0.023251623
9	460	-930	-70	126.4911064	12.64911064	0.463647609
9	470	-870	-170	116.6190379	11.66190379	0.218668946
9	480	-770	-270	141.4213562	14.14213562	0.244978663
9	490	-710	-350	100	10	-0.141897055
9	500	-730	-390	44.72135955	4.472135955	-1.107148718
9	510	-830	-350	107.7032961	10.77032961	-1.487655095
9	520	-970	-330	141.4213562	14.14213562	0.238609323
9	530	-1050	-290	89.4427191	8.94427191	-0.321750554
9	540	-1130	-230	100	10	-0.1798535
9	550	-1150	-90	141.4213562	14.14213562	-0.785398163
9	560	-1170	50	141.4213562	14.14213562	0
9	570	-1270	130	128.0624847	12.80624847	0.75415833
9	580	-1310	250	126.4911064	12.64911064	-0.57430483
9	590	-1330	390	141.4213562	14.14213562	-0.1798535
9	600	-1250	510	144.222051	14.4222051	-0.729899658
9	610	-1150	590	128.0624847	12.80624847	-0.308052781
9	620	-1030	570	121.6552506	12.16552506	-0.83988962
9	630	-910	590	121.6552506	12.16552506	0.330297355
9	640	-770	550	145.6021978	14.56021978	-0.443448336
9	650	-670	530	101.9803903	10.19803903	0.080904099
9	660	-590	430	128.0624847	12.80624847	-0.698659825
9	670	-570	290	141.4213562	14.14213562	-0.532843888
9	680	-570	250	40	4	-0.141897055
9	690	-530	190	72.11102551	7.211102551	0.588002604
9	700	-450	110	113.137085	11.3137085	0.19739556
9	710	-370	10	128.0624847	12.80624847	-0.110657221
9	720	-370	-110	120	12	-0.674740942
9	730	-370	-250	140	14	0
9	740	-390	-370	121.6552506	12.16552506	-0.165148677
9	750	-390	-510	140	14	0.165148677
9	760	-370	-630	121.6552506	12.16552506	0.165148677
9	770	-350	-770	141.4213562	14.14213562	-0.023251623
9	780	-350	-870	100	10	-0.141897055
9	790	-350	-910	40	4	0
9	800	-350	-910	0	0	NA
9	810	-350	-890	20	2	NA
9	820	-250	-810	128.0624847	12.80624847	-0.896055385
9	830	-130	-730	144.222051	14.4222051	-0.086738339
9	840	10	-690	145.6021978	14.56021978	-0.309702945
9	850	70	-690	60	6	-0.278299659
9	860	150	-650	89.4427191	8.94427191	0.463647609
9	870	270	-570	144.222051	14.4222051	0.124354995
9	880	390	-510	134.1640786	13.41640786	-0.124354995
9	890	510	-450	134.1640786	13.41640786	0
9	900	650	-390	152.3154621	15.23154621	-0.058755823
9	910	770	-330	134.1640786	13.41640786	0.058755823
9	920	890	-290	126.4911064	12.64911064	-0.141897055
9	930	990	-230	116.6190379	11.66190379	0.218668946
9	940	1110	-150	144.222051	14.4222051	0.047583103
9	950	1210	-70	128.0624847	12.80624847	0.086738339
9	960	1330	30	156.2049935	15.62049935	0.019997334
9	970	1470	50	141.4213562	14.14213562	-0.552841222
9	980	1610	50	140	14	-0.141897055
9	990	1730	70	121.6552506	12.16552506	0.165148677
9	1000	1870	50	141.4213562	14.14213562	-0.307045732
9	1010	1990	30	121.6552506	12.16552506	-0.023251623
9	1020	2030	10	44.72135955	4.472135955	-0.298498932
9	1030	2050	10	20	2	0.463647609
9	1040	2170	-70	144.222051	14.4222051	-0.588002604
9	1050	2270	-130	116.6190379	11.66190379	0.047583103
9	1060	2350	-230	128.0624847	12.80624847	-0.355635884
9	1070	2450	-310	128.0624847	12.80624847	0.221314442
9	1080	2550	-370	116.6190379	11.66190379	0.134321442
9	1090	2630	-470	128.0624847	12.80624847	-0.355635884
9	1100	2690	-590	134.1640786	13.41640786	-0.211093333
9	1110	2730	-710	126.4911064	12.64911064	-0.141897055
9	1120	2790	-810	116.6190379	11.66190379	0.218668946
9	1130	2830	-930	126.4911064	12.64911064	-0.218668946
9	1140	2850	-1050	121.6552506	12.16552506	-0.156601877
9	1150	2870	-1170	121.6552506	12.16552506	0
9	1160	2890	-1290	121.6552506	12.16552506	0
9	1170	2890	-1430	140	14	-0.165148677
9	1180	2910	-1550	121.6552506	12.16552506	0.165148677
9	1190	2910	-1670	120	12	-0.165148677
9	1200	2930	-1790	121.6552506	12.16552506	0.165148677
9	1210	2930	-1930	140	14	-0.165148677
9	1220	2970	-2030	107.7032961	10.77032961	0.380506377
9	1230	2950	-2170	141.4213562	14.14213562	-0.522403432
9	1240	2950	-2290	120	12	0.141897055
9	1250	2950	-2410	120	12	0
9	1260	2930	-2550	141.4213562	14.14213562	-0.141897055
9	1270	2950	-2670	121.6552506	12.16552506	0.307045732
9	1280	2970	-2810	141.4213562	14.14213562	-0.023251623
9	1290	3030	-2910	116.6190379	11.66190379	0.398522446
9	1300	3070	-3010	107.7032961	10.77032961	-0.159913123
9	1310	3110	-3090	89.4427191	8.94427191	0.083141232
9	1320	3150	-3150	72.11102551	7.211102551	0.124354995
9	1330	3190	-3290	145.6021978	14.56021978	-0.309702945
9	1340	3230	-3370	89.4427191	8.94427191	0.18534795
9	1350	3250	-3490	121.6552506	12.16552506	-0.298498932
9	1360	3270	-3590	101.9803903	10.19803903	0.032246882
9	1370	3290	-3730	141.4213562	14.14213562	-0.055498505
9	1380	3290	-3790	60	6	-0.141897055
9	1390	3270	-3810	28.28427125	2.828427125	-0.785398163
9	1400	3290	-3950	141.4213562	14.14213562	0.927295218
9	1410	3330	-4050	107.7032961	10.77032961	0.238609323
9	1420	3330	-4190	140	14	-0.380506377
9	1430	3350	-4310	121.6552506	12.16552506	0.165148677
9	1440	3370	-4430	121.6552506	12.16552506	0
9	1450	3390	-4550	121.6552506	12.16552506	0
9	1460	3370	-4670	121.6552506	12.16552506	-0.330297355
9	1470	3370	-4790	120	12	0.165148677
9	1480	3350	-4890	101.9803903	10.19803903	-0.19739556
9	1490	3350	-4910	20	2	0.19739556
9	1500	3350	-5030	120	12	0
9	1510	3310	-5130	107.7032961	10.77032961	-0.380506377
9	1520	3290	-5250	121.6552506	12.16552506	0.2153577
9	1530	3270	-5370	121.6552506	12.16552506	0
9	1540	3230	-5490	126.4911064	12.64911064	-0.156601877
9	1550	3190	-5590	107.7032961	10.77032961	-0.058755823
9	1560	3150	-5710	126.4911064	12.64911064	0.058755823
9	1570	3150	-5830	120	12	0.321750554
9	1580	3150	-5930	100	10	0
9	1590	3130	-6050	121.6552506	12.16552506	-0.165148677
9	1600	3130	-6170	120	12	0.165148677
9	1610	3110	-6270	101.9803903	10.19803903	-0.19739556
9	1620	3090	-6330	63.2455532	6.32455532	-0.124354995
9	1630	3070	-6450	121.6552506	12.16552506	0.156601877
9	1640	3110	-6570	126.4911064	12.64911064	0.486899232
9	1650	3190	-6690	144.222051	14.4222051	0.266252049
9	1660	3270	-6770	113.137085	11.3137085	0.19739556
9	1670	3350	-6870	128.0624847	12.80624847	-0.110657221
9	1680	3430	-6950	113.137085	11.3137085	0.110657221
9	1690	3530	-7030	128.0624847	12.80624847	0.110657221
9	1700	3630	-7110	128.0624847	12.80624847	0
9	1710	3730	-7190	128.0624847	12.80624847	0
9	1720	3850	-7250	134.1640786	13.41640786	0.211093333
9	1730	3850	-7270	20	2	-1.107148718
9	1740	3930	-7370	128.0624847	12.80624847	0.674740942
9	1750	4010	-7430	100	10	0.252554276
9	1760	4010	-7450	20	2	-0.927295218
9	1770	4070	-7490	72.11102551	7.211102551	0.982793723
9	1780	4190	-7550	134.1640786	13.41640786	0.124354995
9	1790	4190	-7590	40	4	-1.107148718
9	1800	4310	-7650	134.1640786	13.41640786	1.107148718
10	0	0	0	NA	NA	NA
10	10	10	10	14.14213562	1.414213562	NA
10	20	10	10	0	0	NA
10	30	10	10	0	0	NA
10	40	10	10	0	0	NA
10	50	-10	10	20	2	NA
10	60	10	-10	28.28427125	2.828427125	2.35619449
10	70	10	30	40	4	2.35619449
10	80	-50	110	100	10	0.643501109
10	90	-150	110	100	10	0.927295218
10	100	-290	130	141.4213562	14.14213562	-0.141897055
10	110	-310	110	28.28427125	2.828427125	0.927295218
10	120	-210	230	156.2049935	15.62049935	-3.050932766
10	130	-70	290	152.3154621	15.23154621	-0.471166264
10	140	110	230	189.7366596	18.97366596	-0.726642341
10	150	250	90	197.9898987	19.79898987	-0.463647609
10	160	370	-50	184.3908891	18.43908891	-0.076771891
10	170	430	-250	208.8061302	20.88061302	-0.417169478
10	180	470	-470	223.6067977	22.36067977	-0.111603295
10	190	430	-670	203.9607805	20.39607805	-0.37724906
10	200	350	-850	196.977156	19.6977156	-0.22082877
10	210	330	-970	121.6552506	12.16552506	0.253075652
10	220	290	-1150	184.3908891	18.43908891	-0.053520268
10	230	270	-1350	200.9975124	20.09975124	0.119000293
10	240	250	-1510	161.245155	16.1245155	-0.024686342
10	250	230	-1710	200.9975124	20.09975124	0.024686342
10	260	150	-1890	196.977156	19.6977156	-0.318555677
10	270	30	-2070	216.3330765	21.63330765	-0.169778274
10	280	-30	-2270	208.8061302	20.88061302	0.296545809
10	290	-150	-2450	216.3330765	21.63330765	-0.296545809
10	300	-250	-2630	205.9126028	20.59126028	0.080904099
10	310	-350	-2810	205.9126028	20.59126028	0
10	320	-470	-2970	200	20	-0.136402604
10	330	-670	-3010	203.9607805	20.39607805	-0.729899658
10	340	-830	-3130	200	20	0.446105549
10	350	-930	-3330	223.6067977	22.36067977	0.463647609
10	360	-1010	-3510	196.977156	19.6977156	0.045423279
10	370	-1130	-3670	200	20	-0.225276779
10	380	-1230	-3830	188.6796226	18.86796226	0.084901793
10	390	-1290	-3990	170.8800749	17.08800749	0.199828645
10	400	-1390	-4150	188.6796226	18.86796226	-0.199828645
10	410	-1550	-4270	200	20	-0.368695903
10	420	-1650	-4290	101.9803903	10.19803903	-0.446105549
10	430	-1750	-4330	107.7032961	10.77032961	0.183110817
10	440	-1930	-4290	184.3908891	18.43908891	-0.599175323
10	450	-2090	-4190	188.6796226	18.86796226	-0.339930369
10	460	-2290	-4130	208.8061302	20.88061302	0.267142521
10	470	-2470	-4050	196.977156	19.6977156	-0.126767535
10	480	-2670	-4030	200.9975124	20.09975124	0.318555677
10	490	-2850	-3990	184.3908891	18.43908891	-0.119000293
10	500	-3050	-3990	200	20	0.218668946
10	510	-3210	-4090	188.6796226	18.86796226	0.558599315
10	520	-3330	-4210	169.7056275	16.97056275	0.226798848
10	530	-3350	-4310	101.9803903	10.19803903	0.588002604
10	540	-3370	-4450	141.4213562	14.14213562	0.055498505
10	550	-3450	-4590	161.245155	16.1245155	-0.37724906
10	560	-3570	-4690	156.2049935	15.62049935	-0.356911936
10	570	-3730	-4610	178.8854382	17.88854382	-1.158385885
10	580	-3770	-4470	145.6021978	14.56021978	-0.828849059
10	590	-3650	-4410	134.1640786	13.41640786	-1.385448377
10	600	-3490	-4490	178.8854382	17.88854382	-0.927295218
10	610	-3370	-4610	169.7056275	16.97056275	-0.321750554
10	620	-3370	-4790	180	18	-0.785398163
10	630	-3430	-4950	170.8800749	17.08800749	-0.35877067
10	640	-3590	-5010	170.8800749	17.08800749	-0.853254986
10	650	-3770	-4990	181.1077028	18.11077028	-0.469427891
10	660	-3910	-4870	184.3908891	18.43908891	-0.597969051
10	670	-3930	-4710	161.245155	16.1245155	-0.73781506
10	680	-3950	-4530	181.1077028	18.11077028	-0.013697773
10	690	-3890	-4370	170.8800749	17.08800749	-0.469427891
10	700	-3730	-4330	164.924225	16.4924225	-0.967046993
10	710	-3570	-4390	170.8800749	17.08800749	-0.603749333
10	720	-3490	-4510	144.222051	14.4222051	-0.624023053
10	730	-3390	-4630	156.2049935	15.62049935	0.106735673
10	740	-3350	-4710	89.4427191	8.94427191	-0.231090667
10	750	-3290	-4750	72.11102551	7.211102551	0.519146114
10	760	-3250	-4930	184.3908891	18.43908891	-0.764124777
10	770	-3310	-5090	170.8800749	17.08800749	-0.577439616
10	780	-3330	-5150	63.2455532	6.32455532	0.037020116
10	790	-3390	-5210	84.85281374	8.485281374	-0.463647609
10	800	-3490	-5370	188.6796226	18.86796226	0.226798848
10	810	-3590	-5530	188.6796226	18.86796226	0
10	820	-3730	-5650	184.3908891	18.43908891	-0.303570739
10	830	-3850	-5770	169.7056275	16.97056275	0.076771891
10	840	-3930	-5930	178.8854382	17.88854382	0.321750554
10	850	-3990	-6110	189.7366596	18.97366596	0.141897055
10	860	-4050	-6270	170.8800749	17.08800749	-0.037020116
10	870	-3990	-6410	152.3154621	15.23154621	0.763662457
10	880	-3990	-6570	160	16	-0.404891786
10	890	-4050	-6730	170.8800749	17.08800749	-0.35877067
10	900	-4090	-6890	164.924225	16.4924225	0.113792007
10	910	-4030	-7050	170.8800749	17.08800749	0.603749333
10	920	-3970	-7190	152.3154621	15.23154621	0.046121116
10	930	-3910	-7330	152.3154621	15.23154621	0
10	940	-3830	-7470	161.245155	16.1245155	0.114254328
10	950	-3810	-7630	161.245155	16.1245155	-0.39479112
10	960	-3730	-7750	144.222051	14.4222051	0.463647609
10	970	-3610	-7890	184.3908891	18.43908891	0.120623669
10	980	-3530	-8030	161.245155	16.1245155	-0.189480158
10	990	-3490	-8170	145.6021978	14.56021978	-0.240846455
10	1000	-3450	-8330	164.924225	16.4924225	-0.033320996
10	1010	-3330	-8410	144.222051	14.4222051	0.73781506
10	1020	-3170	-8450	164.924225	16.4924225	0.34302394
10	1030	-3030	-8390	152.3154621	15.23154621	0.649870449
10	1040	-2870	-8350	164.924225	16.4924225	-0.159913123
10	1050	-2730	-8390	145.6021978	14.56021978	-0.523278322
10	1060	-2590	-8410	141.4213562	14.14213562	0.136402604
10	1070	-2450	-8490	161.245155	16.1245155	-0.37724906
10	1080	-2330	-8570	144.222051	14.4222051	-0.068856489
10	1090	-2210	-8670	156.2049935	15.62049935	-0.106735673
10	1100	-2090	-8770	156.2049935	15.62049935	0
10	1110	-1950	-8810	145.6021978	14.56021978	0.416438617
10	1120	-1890	-8850	72.11102551	7.211102551	-0.309702945
10	1130	-1830	-8930	100	10	-0.339292614
10	1140	-1790	-9070	145.6021978	14.56021978	-0.36520145
10	1150	-1870	-9210	161.245155	16.1245155	-0.797445773
10	1160	-1930	-9390	189.7366596	18.97366596	0.19739556
10	1170	-1890	-9550	164.924225	16.4924225	0.566729218
10	1180	-1790	-9690	172.0465053	17.20465053	0.375270823
10	1190	-1710	-9830	161.245155	16.1245155	-0.101103372
10	1200	-1590	-9910	144.222051	14.4222051	0.463647609
10	1210	-1490	-10050	172.0465053	17.20465053	-0.362544237
10	1220	-1430	-10170	134.1640786	13.41640786	-0.156601877
10	1230	-1350	-10290	144.222051	14.4222051	0.124354995
10	1240	-1250	-10410	156.2049935	15.62049935	0.106735673
10	1250	-1210	-10550	145.6021978	14.56021978	-0.416438617
10	1260	-1210	-10690	140	14	-0.278299659
10	1270	-1190	-10830	141.4213562	14.14213562	0.141897055
10	1280	-1170	-10970	141.4213562	14.14213562	0
10	1290	-1310	-11030	152.3154621	15.23154621	-1.307801595
10	1300	-1430	-11110	144.222051	14.4222051	0.183110817
10	1310	-1490	-11250	152.3154621	15.23154621	0.577901937
10	1320	-1530	-11250	40	4	-1.165904541
10	1330	-1630	-11250	100	10	0
10	1340	-1790	-11210	164.924225	16.4924225	-0.244978663
10	1350	-1970	-11190	181.1077028	18.11077028	0.134321442
10	1360	-2130	-11170	161.245155	16.1245155	-0.013697773
10	1370	-2330	-11210	203.9607805	20.39607805	0.321750554
10	1380	-2470	-11290	161.245155	16.1245155	0.321750554
10	1390	-2590	-11410	169.7056275	16.97056275	0.266252049
10	1400	-2570	-11550	141.4213562	14.14213562	0.927295218
10	1410	-2570	-11710	160	16	-0.141897055
10	1420	-2550	-11870	161.245155	16.1245155	0.124354995
10	1430	-2470	-11970	128.0624847	12.80624847	0.550385948
10	1440	-2450	-12130	161.245155	16.1245155	-0.550385948
10	1450	-2410	-12290	164.924225	16.4924225	0.120623669
10	1460	-2330	-12430	161.245155	16.1245155	0.274167451
10	1470	-2210	-12550	169.7056275	16.97056275	0.266252049
10	1480	-2150	-12690	152.3154621	15.23154621	-0.380506377
10	1490	-2070	-12810	144.222051	14.4222051	0.183110817
10	1500	-1970	-12910	141.4213562	14.14213562	0.19739556
10	1510	-1830	-12970	152.3154621	15.23154621	0.380506377
10	1520	-1750	-13090	144.222051	14.4222051	-0.577901937
10	1530	-1630	-13190	156.2049935	15.62049935	0.288055447
10	1540	-1570	-13310	134.1640786	13.41640786	-0.412410442
10	1550	-1590	-13450	141.4213562	14.14213562	-0.605544664
10	1560	-1630	-13590	145.6021978	14.56021978	-0.136402604
10	1570	-1690	-13710	134.1640786	13.41640786	-0.18534795
10	1580	-1770	-13830	144.222051	14.4222051	-0.124354995
10	1590	-1810	-13950	126.4911064	12.64911064	0.266252049
10	1600	-1830	-14110	161.245155	16.1245155	0.19739556
10	1610	-1870	-14250	145.6021978	14.56021978	-0.153944664
10	1620	-1950	-14350	128.0624847	12.80624847	-0.396441283
10	1630	-2110	-14290	170.8800749	17.08800749	-1.254826055
10	1640	-2210	-14170	156.2049935	15.62049935	-0.51728738
10	1650	-2090	-14090	144.222051	14.4222051	-1.677531999
10	1660	-1950	-14070	141.4213562	14.14213562	-0.446105549
10	1670	-1790	-14070	160	16	-0.141897055
10	1680	-1650	-14130	152.3154621	15.23154621	-0.404891786
10	1690	-1550	-14230	141.4213562	14.14213562	-0.380506377
10	1700	-1510	-14350	126.4911064	12.64911064	-0.463647609
10	1710	-1490	-14470	121.6552506	12.16552506	-0.156601877
10	1720	-1530	-14570	107.7032961	10.77032961	-0.545655055
10	1730	-1530	-14570	0	0	NA
10	1740	-1590	-14650	100	10	NA
10	1750	-1710	-14710	134.1640786	13.41640786	-0.463647609
10	1760	-1870	-14750	164.924225	16.4924225	-0.218668946
10	1770	-2030	-14750	160	16	-0.244978663
10	1780	-2210	-14710	184.3908891	18.43908891	-0.218668946
10	1790	-2350	-14690	141.4213562	14.14213562	0.076771891
10	1800	-2530	-14750	189.7366596	18.97366596	0.463647609
11	0	0	0	NA	NA	NA
11	10	-10	10	14.14213562	1.414213562	NA
11	20	-10	30	20	2	-0.785398163
11	30	170	-50	196.977156	19.6977156	-1.989020656
11	40	50	-330	304.6309242	30.46309242	-1.557463784
11	50	-250	-490	340	34	-0.675947214
11	60	-530	-490	280	28	-0.489957326
11	70	-610	-290	215.4065923	21.54065923	-1.19028995
11	80	-370	-310	240.8318916	24.08318916	-2.034443936
11	90	-310	-530	228.035085	22.8035085	-1.221403046
11	100	-350	-770	243.3105012	24.33105012	-0.431400727
11	110	-430	-970	215.4065923	21.54065923	-0.2153577
11	120	-570	-1110	197.9898987	19.79898987	-0.404891786
11	130	-650	-1310	215.4065923	21.54065923	0.404891786
11	140	-690	-1530	223.6067977	22.36067977	0.200652877
11	150	-690	-1690	160	16	0.1798535
11	160	-670	-1770	82.46211251	8.246211251	0.244978663
11	170	-630	-1990	223.6067977	22.36067977	-0.065125163
11	180	-610	-2230	240.8318916	24.08318916	-0.096712268
11	190	-650	-2470	243.3105012	24.33105012	-0.248289909
11	200	-670	-2710	240.8318916	24.08318916	0.082007446
11	210	-710	-2930	223.6067977	22.36067977	-0.096712268
11	220	-770	-3130	208.8061302	20.88061302	-0.111603295
11	230	-870	-3330	223.6067977	22.36067977	-0.172190815
11	240	-1030	-3490	226.27417	22.627417	-0.321750554
11	250	-1250	-3510	220.9072203	22.09072203	-0.694738276
11	260	-1470	-3450	228.035085	22.8035085	-0.356911936
11	270	-1610	-3270	228.035085	22.8035085	-0.643501109
11	280	-1570	-3110	164.924225	16.4924225	-0.906021832
11	290	-1350	-3130	220.9072203	22.09072203	-1.416477551
11	300	-1290	-3330	208.8061302	20.88061302	-1.188679645
11	310	-1410	-3530	233.2380758	23.32380758	-0.831876295
11	320	-1610	-3630	223.6067977	22.36067977	-0.566729218
11	330	-1830	-3570	228.035085	22.8035085	-0.729899658
11	340	-1950	-3390	216.3330765	21.63330765	-0.716541674
11	350	-1770	-3330	189.7366596	18.97366596	-1.837048376
11	360	-1650	-3450	169.7056275	16.97056275	-1.107148718
11	370	-1730	-3650	215.4065923	21.54065923	-1.165904541
11	380	-1950	-3730	234.0939982	23.40939982	-0.841518946
11	390	-2150	-3650	215.4065923	21.54065923	-0.729277381
11	400	-2210	-3450	208.8061302	20.88061302	-0.898833155
11	410	-1990	-3470	220.9072203	22.09072203	-1.952913008
11	420	-1850	-3630	212.6029163	21.26029163	-0.76130644
11	430	-1790	-3850	228.035085	22.8035085	-0.45257795
11	440	-1870	-4050	215.4065923	21.54065923	-0.646758426
11	450	-2030	-4190	212.6029163	21.26029163	-0.47145995
11	460	-2210	-4330	228.035085	22.8035085	-0.057786831
11	470	-2370	-4470	212.6029163	21.26029163	0.057786831
11	480	-2570	-4530	208.8061302	20.88061302	-0.427373205
11	490	-2750	-4410	216.3330765	21.63330765	-0.879459398
11	500	-2810	-4230	189.7366596	18.97366596	-0.661043169
11	510	-2790	-4010	220.9072203	22.09072203	-0.412410442
11	520	-2630	-3950	170.8800749	17.08800749	-1.121365769
11	530	-2610	-3950	20	2	-0.35877067
11	540	-2430	-4070	216.3330765	21.63330765	-0.588002604
11	550	-2410	-4310	240.8318916	24.08318916	-0.899652491
11	560	-2450	-4510	203.9607805	20.39607805	-0.280536792
11	570	-2450	-4730	220	22	0.19739556
11	580	-2470	-4970	240.8318916	24.08318916	-0.083141232
11	590	-2510	-5170	203.9607805	20.39607805	-0.114254328
11	600	-2450	-5390	228.035085	22.8035085	0.463647609
11	610	-2390	-5590	208.8061302	20.88061302	0.025204745
11	620	-2310	-5770	196.977156	19.6977156	0.126767535
11	630	-2250	-5970	208.8061302	20.88061302	-0.126767535
11	640	-2170	-6190	234.0939982	23.40939982	0.057314209
11	650	-2170	-6390	200	20	-0.348771004
11	660	-2190	-6610	220.9072203	22.09072203	-0.090659887
11	670	-2310	-6790	216.3330765	21.63330765	-0.497342716
11	680	-2370	-6990	208.8061302	20.88061302	0.296545809
11	690	-2310	-7170	189.7366596	18.97366596	0.613207349
11	700	-2290	-7390	220.9072203	22.09072203	-0.231090667
11	710	-2270	-7590	200.9975124	20.09975124	0.009008765
11	720	-2250	-7790	200.9975124	20.09975124	0
11	730	-2250	-8010	220	22	-0.099668652
11	740	-2210	-8230	223.6067977	22.36067977	0.1798535
11	750	-2230	-8370	141.4213562	14.14213562	-0.321750554
11	760	-2290	-8590	228.035085	22.8035085	-0.124354995
11	770	-2270	-8810	220.9072203	22.09072203	0.356911936
11	780	-2250	-9010	200.9975124	20.09975124	0.009008765
11	790	-2150	-9190	205.9126028	20.59126028	0.407429852
11	800	-2050	-9370	205.9126028	20.59126028	0
11	810	-2030	-9450	82.46211251	8.246211251	-0.262119841
11	820	-2030	-9530	80	8	-0.244978663
11	830	-2170	-9710	228.035085	22.8035085	-0.661043169
11	840	-2350	-9850	228.035085	22.8035085	-0.248709989
11	850	-2430	-10050	215.4065923	21.54065923	0.529246781
11	860	-2370	-10230	189.7366596	18.97366596	0.702256932
11	870	-2310	-10390	170.8800749	17.08800749	0.037020116
11	880	-2270	-10610	223.6067977	22.36067977	-0.17891717
11	890	-2210	-10810	208.8061302	20.88061302	0.111603295
11	900	-2170	-10990	184.3908891	18.43908891	-0.072787849
11	910	-2130	-11210	223.6067977	22.36067977	-0.038815446
11	920	-2150	-11430	220.9072203	22.09072203	-0.270513387
11	930	-2090	-11630	208.8061302	20.88061302	0.382116682
11	940	-2050	-11850	223.6067977	22.36067977	-0.111603295
11	950	-2030	-12050	200.9975124	20.09975124	-0.080184847
11	960	-1990	-12270	223.6067977	22.36067977	0.080184847
11	970	-1950	-12470	203.9607805	20.39607805	0.01754206
11	980	-1990	-12670	203.9607805	20.39607805	-0.39479112
11	990	-1930	-12850	189.7366596	18.97366596	0.519146114
11	1000	-1970	-13050	203.9607805	20.39607805	-0.519146114
11	1010	-2010	-13250	203.9607805	20.39607805	0
11	1020	-2070	-13430	189.7366596	18.97366596	-0.124354995
11	1030	-2210	-13590	212.6029163	21.26029163	-0.397079445
11	1040	-2310	-13770	205.9126028	20.59126028	0.211731495
11	1050	-2350	-13950	184.3908891	18.43908891	0.288429559
11	1060	-2350	-13950	0	0	NA
11	1070	-2350	-13950	0	0	NA
11	1080	-2350	-13950	0	0	NA
11	1090	-2350	-13950	0	0	NA
11	1100	-2350	-13950	0	0	NA
11	1110	-2350	-13950	0	0	NA
11	1120	-2350	-13950	0	0	NA
11	1130	-2350	-13950	0	0	NA
11	1140	-2350	-13950	0	0	NA
11	1150	-2410	-13950	60	6	NA
11	1160	-2630	-13970	220.9072203	22.09072203	0.090659887
11	1170	-2850	-13870	241.6609195	24.16609195	-0.51728738
11	1180	-3030	-13710	240.8318916	24.08318916	-0.300014848
11	1190	-3230	-13590	233.2380758	23.32380758	0.18622284
11	1200	-3370	-13430	212.6029163	21.26029163	-0.311546827
11	1210	-3510	-13230	244.1311123	24.41311123	-0.108104035
11	1220	-3630	-13050	216.3330765	21.63330765	-0.022723361
11	1230	-3730	-12850	223.6067977	22.36067977	-0.124354995
11	1240	-3830	-12650	223.6067977	22.36067977	0
11	1250	-3810	-12410	240.8318916	24.08318916	-0.546788841
11	1260	-3610	-12370	203.9607805	20.39607805	-1.290259535
11	1270	-3390	-12470	241.6609195	24.16609195	-0.624023053
11	1280	-3230	-12650	240.8318916	24.08318916	-0.417526493
11	1290	-3250	-12870	220.9072203	22.09072203	-0.817302228
11	1300	-3370	-13070	233.2380758	23.32380758	-0.449759613
11	1310	-3410	-13230	164.924225	16.4924225	0.295440837
11	1320	-3450	-13450	223.6067977	22.36067977	0.065125163
11	1330	-3390	-13670	228.035085	22.8035085	0.446105549
11	1340	-3370	-13890	220.9072203	22.09072203	-0.175592162
11	1350	-3330	-14090	203.9607805	20.39607805	0.106735673
11	1360	-3330	-14310	220	22	-0.19739556
11	1370	-3390	-14530	228.035085	22.8035085	-0.266252049
11	1380	-3370	-14710	181.1077028	18.11077028	0.37690927
11	1390	-3390	-14930	220.9072203	22.09072203	-0.201317108
11	1400	-3430	-15130	203.9607805	20.39607805	-0.106735673
11	1410	-3390	-15310	184.3908891	18.43908891	0.416064506
11	1420	-3310	-15510	215.4065923	21.54065923	0.161837431
11	1430	-3270	-15690	184.3908891	18.43908891	-0.161837431
11	1440	-3190	-15910	234.0939982	23.40939982	0.130102058
11	1450	-3190	-16110	200	20	-0.348771004
11	1460	-3230	-16310	203.9607805	20.39607805	-0.19739556
11	1470	-3190	-16470	164.924225	16.4924225	0.442374223
11	1480	-3110	-16650	196.977156	19.6977156	0.173245666
11	1490	-3110	-16850	200	20	-0.41822433
11	1500	-3150	-17050	203.9607805	20.39607805	-0.19739556
11	1510	-3250	-17230	205.9126028	20.59126028	-0.309702945
11	1520	-3250	-17430	200	20	0.507098504
11	1530	-3190	-17630	208.8061302	20.88061302	0.291456794
11	1540	-3110	-17830	215.4065923	21.54065923	0.089049583
11	1550	-3050	-18030	208.8061302	20.88061302	-0.089049583
11	1560	-3010	-18250	223.6067977	22.36067977	-0.111603295
11	1570	-2970	-18450	203.9607805	20.39607805	0.01754206
11	1580	-2930	-18590	145.6021978	14.56021978	0.080904099
11	1590	-2850	-18770	196.977156	19.6977156	0.139924671
11	1600	-2770	-18970	215.4065923	21.54065923	-0.037717952
11	1610	-2810	-19190	223.6067977	22.36067977	-0.560359877
11	1620	-2830	-19390	200.9975124	20.09975124	0.080184847
11	1630	-2870	-19610	223.6067977	22.36067977	-0.080184847
11	1640	-2930	-19830	228.035085	22.8035085	-0.086398549
11	1650	-2970	-20030	203.9607805	20.39607805	0.068856489
11	1660	-2950	-20230	200.9975124	20.09975124	0.297064212
11	1670	-2990	-20450	223.6067977	22.36067977	-0.279522152
11	1680	-3030	-20650	203.9607805	20.39607805	-0.01754206
11	1690	-3090	-20850	208.8061302	20.88061302	-0.094061235
11	1700	-3030	-21050	208.8061302	20.88061302	0.582913589
11	1710	-3050	-21270	220.9072203	22.09072203	-0.382116682
11	1720	-3170	-21470	233.2380758	23.32380758	-0.449759613
11	1730	-3330	-21610	212.6029163	21.26029163	-0.311546827
11	1740	-3470	-21790	228.035085	22.8035085	0.190923158
11	1750	-3510	-22010	223.6067977	22.36067977	0.481189669
11	1760	-3410	-22210	223.6067977	22.36067977	0.643501109
11	1770	-3370	-22430	223.6067977	22.36067977	-0.283794109
11	1780	-3350	-22650	220.9072203	22.09072203	-0.089193613
11	1790	-3350	-22810	160	16	-0.090659887
11	1800	-3510	-22990	240.8318916	24.08318916	-0.726642341
12	0	0	0	NA	NA	NA
12	10	170	110	202.4845673	20.24845673	NA
12	20	350	-70	254.5584412	25.45584412	-1.359702994
12	30	190	-270	256.1249695	25.61249695	-1.460139106
12	40	-30	-330	228.035085	22.8035085	-0.629803335
12	50	-230	-230	223.6067977	22.36067977	-0.729899658
12	60	-110	-130	156.2049935	15.62049935	-1.983206768
12	70	-30	-290	178.8854382	17.88854382	-1.801886994
12	80	-210	-370	196.977156	19.6977156	-1.616219606
12	90	-350	-230	197.9898987	19.79898987	-1.203622493
12	100	-170	-130	205.9126028	20.59126028	-1.849095986
12	110	-130	-310	184.3908891	18.43908891	-1.859225885
12	120	-250	-470	200	20	-0.862170055
12	130	-430	-570	205.9126028	20.59126028	-0.420196714
12	140	-650	-630	228.035085	22.8035085	-0.240846455
12	150	-810	-530	188.6796226	18.86796226	-0.824851364
12	160	-910	-370	188.6796226	18.86796226	-0.453597696
12	170	-810	-250	156.2049935	15.62049935	-1.253337592
12	180	-690	-370	169.7056275	16.97056275	-1.661456214
12	190	-750	-530	170.8800749	17.08800749	-1.144168834
12	200	-930	-510	181.1077028	18.11077028	-1.322682878
12	210	-970	-350	164.924225	16.4924225	-1.215160442
12	220	-810	-290	170.8800749	17.08800749	-1.45700432
12	230	-690	-430	184.3908891	18.43908891	-1.220940725
12	240	-770	-590	178.8854382	17.88854382	-1.172273881
12	250	-950	-670	196.977156	19.6977156	-0.688924388
12	260	-1130	-670	180	18	-0.41822433
12	270	-1250	-530	184.3908891	18.43908891	-0.862170055
12	280	-1230	-390	141.4213562	14.14213562	-0.850523327
12	290	-1070	-470	178.8854382	17.88854382	-1.892546881
12	300	-1130	-630	170.8800749	17.08800749	-1.465919388
12	310	-1290	-670	164.924225	16.4924225	-0.967046993
12	320	-1430	-590	161.245155	16.1245155	-0.764124777
12	330	-1410	-430	161.245155	16.1245155	-1.176005207
12	340	-1270	-490	152.3154621	15.23154621	-1.851333119
12	350	-1350	-630	161.245155	16.1245155	-1.685050655
12	360	-1530	-590	184.3908891	18.43908891	-1.270319158
12	370	-1450	-470	144.222051	14.4222051	-1.940129984
12	380	-1330	-570	156.2049935	15.62049935	-1.677531999
12	390	-1430	-610	107.7032961	10.77032961	-2.066348
12	400	-1350	-510	128.0624847	12.80624847	-2.626043646
12	410	-1270	-650	161.245155	16.1245155	-1.947705597
12	420	-1430	-630	161.245155	16.1245155	-2.214297436
12	430	-1350	-510	144.222051	14.4222051	-2.034443936
12	440	-1210	-610	172.0465053	17.20465053	-1.603043209
12	450	-1330	-710	156.2049935	15.62049935	-1.826604891
12	460	-1490	-650	170.8800749	17.08800749	-1.053508946
12	470	-1490	-510	140	14	-1.212025657
12	480	-1330	-550	164.924225	16.4924225	-1.81577499
12	490	-1390	-710	170.8800749	17.08800749	-1.684588334
12	500	-1550	-690	161.245155	16.1245155	-1.336380651
12	510	-1550	-550	140	14	-1.446441332
12	520	-1430	-630	144.222051	14.4222051	-2.15879893
12	530	-1550	-730	156.2049935	15.62049935	-1.858851774
12	540	-1630	-610	144.222051	14.4222051	-1.677531999
12	550	-1490	-630	141.4213562	14.14213562	-2.300695985
12	560	-1570	-750	144.222051	14.4222051	-2.016901876
12	570	-1730	-670	178.8854382	17.88854382	-1.446441332
12	580	-1610	-590	144.222051	14.4222051	-2.089942441
12	590	-1610	-710	120	12	-2.15879893
12	600	-1750	-750	145.6021978	14.56021978	-1.292496668
12	610	-1770	-610	141.4213562	14.14213562	-1.707198931
12	620	-1650	-650	126.4911064	12.64911064	-2.034443936
12	630	-1690	-790	145.6021978	14.56021978	-1.527345431
12	640	-1850	-790	160	16	-1.292496668
12	650	-1950	-690	141.4213562	14.14213562	-0.785398163
12	660	-1790	-650	164.924225	16.4924225	-2.111215827
12	670	-1730	-790	152.3154621	15.23154621	-1.410883204
12	680	-1870	-890	172.0465053	17.20465053	-1.355438627
12	690	-1950	-750	161.245155	16.1245155	-1.671899699
12	700	-1850	-670	128.0624847	12.80624847	-1.415201499
12	710	-1750	-790	156.2049935	15.62049935	-1.550798993
12	720	-1890	-870	161.245155	16.1245155	-1.746388489
12	730	-1930	-750	126.4911064	12.64911064	-1.768191887
12	740	-1790	-770	141.4213562	14.14213562	-2.034443936
12	750	-1870	-890	144.222051	14.4222051	-2.016901876
12	760	-1970	-790	141.4213562	14.14213562	-1.768191887
12	770	-1850	-750	126.4911064	12.64911064	-2.034443936
12	780	-1730	-850	156.2049935	15.62049935	-1.016488831
12	790	-1830	-990	172.0465053	17.20465053	-1.496307537
12	800	-1990	-1030	164.924225	16.4924225	-0.705568178
12	810	-2130	-1010	141.4213562	14.14213562	-0.386875718
12	820	-2210	-890	144.222051	14.4222051	-0.840896669
12	830	-2150	-770	134.1640786	13.41640786	-1.051650213
12	840	-1990	-790	161.245155	16.1245155	-1.231503712
12	850	-1970	-950	161.245155	16.1245155	-1.322086338
12	860	-2030	-1090	152.3154621	15.23154621	-0.529246781
12	870	-2150	-1150	134.1640786	13.41640786	-0.702256932
12	880	-2290	-1090	152.3154621	15.23154621	-0.868539395
12	890	-2330	-950	145.6021978	14.56021978	-0.887604882
12	900	-2170	-890	170.8800749	17.08800749	-1.490325316
12	910	-2150	-1010	121.6552506	12.16552506	-1.76441832
12	920	-2250	-1150	172.0465053	17.20465053	-0.785398163
12	930	-2430	-1190	184.3908891	18.43908891	-0.731877895
12	940	-2550	-1110	144.222051	14.4222051	-0.806671549
12	950	-2490	-970	152.3154621	15.23154621	-1.38768551
12	960	-2330	-950	161.245155	16.1245155	-1.041549546
12	970	-2250	-1070	144.222051	14.4222051	-1.107148718
12	980	-2250	-1230	160	16	-0.588002604
12	990	-2330	-1370	161.245155	16.1245155	-0.519146114
12	1000	-2450	-1510	184.3908891	18.43908891	-0.189480158
12	1010	-2550	-1610	141.4213562	14.14213562	-0.076771891
12	1020	-2650	-1710	141.4213562	14.14213562	0
12	1030	-2750	-1830	156.2049935	15.62049935	0.090659887
12	1040	-2870	-1970	184.3908891	18.43908891	-0.013887996
12	1050	-2990	-2050	144.222051	14.4222051	-0.274167451
12	1060	-3130	-2130	161.245155	16.1245155	-0.068856489
12	1070	-3250	-2230	156.2049935	15.62049935	0.175592162
12	1080	-3350	-2350	156.2049935	15.62049935	0.181319774
12	1090	-3450	-2470	156.2049935	15.62049935	0
12	1100	-3590	-2590	184.3908891	18.43908891	-0.167431778
12	1110	-3710	-2670	144.222051	14.4222051	-0.120623669
12	1120	-3850	-2770	172.0465053	17.20465053	0.032246882
12	1130	-3930	-2890	144.222051	14.4222051	0.362544237
12	1140	-3990	-3030	152.3154621	15.23154621	0.183110817
12	1150	-4070	-3170	161.245155	16.1245155	-0.114254328
12	1160	-4170	-3290	156.2049935	15.62049935	-0.175592162
12	1170	-4210	-3430	145.6021978	14.56021978	0.416438617
12	1180	-4250	-3570	145.6021978	14.56021978	0
12	1190	-4270	-3730	161.245155	16.1245155	0.153944664
12	1200	-4250	-3890	161.245155	16.1245155	0.248709989
12	1210	-4250	-4070	180	18	-0.124354995
12	1220	-4290	-4230	164.924225	16.4924225	-0.244978663
12	1230	-4310	-4390	161.245155	16.1245155	0.120623669
12	1240	-4350	-4550	164.924225	16.4924225	-0.120623669
12	1250	-4390	-4710	164.924225	16.4924225	0
12	1260	-4410	-4870	161.245155	16.1245155	0.120623669
12	1270	-4450	-5030	164.924225	16.4924225	-0.120623669
12	1280	-4510	-5170	152.3154621	15.23154621	-0.159913123
12	1290	-4610	-5310	172.0465053	17.20465053	-0.2153577
12	1300	-4630	-5470	161.245155	16.1245155	0.495894491
12	1310	-4610	-5610	141.4213562	14.14213562	0.266252049
12	1320	-4630	-5750	141.4213562	14.14213562	-0.283794109
12	1330	-4670	-5890	145.6021978	14.56021978	-0.136402604
12	1340	-4690	-6050	161.245155	16.1245155	0.153944664
12	1350	-4750	-6210	170.8800749	17.08800749	-0.234415676
12	1360	-4790	-6350	145.6021978	14.56021978	0.080471011
12	1370	-4830	-6530	184.3908891	18.43908891	0.059630713
12	1380	-4850	-6690	161.245155	16.1245155	0.094313951
12	1390	-4890	-6870	184.3908891	18.43908891	-0.094313951
12	1400	-4990	-6990	156.2049935	15.62049935	-0.47606933
12	1410	-5130	-7110	184.3908891	18.43908891	-0.167431778
12	1420	-5170	-7270	164.924225	16.4924225	0.617191392
12	1430	-5210	-7430	164.924225	16.4924225	0
12	1440	-5210	-7610	180	18	0.244978663
12	1450	-5210	-7770	160	16	0
12	1460	-5230	-7930	161.245155	16.1245155	-0.124354995
12	1470	-5250	-8070	141.4213562	14.14213562	-0.01754206
12	1480	-5270	-8210	141.4213562	14.14213562	0
12	1490	-5250	-8350	141.4213562	14.14213562	0.283794109
12	1500	-5250	-8490	140	14	-0.141897055
12	1510	-5230	-8650	161.245155	16.1245155	0.124354995
12	1520	-5230	-8790	140	14	-0.124354995
12	1530	-5210	-8930	141.4213562	14.14213562	0.141897055
12	1540	-5170	-9090	164.924225	16.4924225	0.103081609
12	1550	-5170	-9250	160	16	-0.244978663
12	1560	-5150	-9430	181.1077028	18.11077028	0.110657221
12	1570	-5170	-9590	161.245155	16.1245155	-0.235012216
12	1580	-5210	-9750	164.924225	16.4924225	-0.120623669
12	1590	-5270	-9890	152.3154621	15.23154621	-0.159913123
12	1600	-5330	-10030	152.3154621	15.23154621	0
12	1610	-5310	-10190	161.245155	16.1245155	0.529246781
12	1620	-5310	-10370	180	18	-0.124354995
12	1630	-5290	-10530	161.245155	16.1245155	0.124354995
12	1640	-5310	-10690	161.245155	16.1245155	-0.248709989
12	1650	-5350	-10850	164.924225	16.4924225	-0.120623669
12	1660	-5390	-10990	145.6021978	14.56021978	-0.033320996
12	1670	-5430	-11170	184.3908891	18.43908891	0.059630713
12	1680	-5470	-11310	145.6021978	14.56021978	-0.059630713
12	1690	-5490	-11470	161.245155	16.1245155	0.153944664
12	1700	-5470	-11630	161.245155	16.1245155	0.248709989
12	1710	-5450	-11770	141.4213562	14.14213562	0.01754206
12	1720	-5410	-11890	126.4911064	12.64911064	0.1798535
12	1730	-5410	-12050	160	16	-0.321750554
12	1740	-5470	-12210	170.8800749	17.08800749	-0.35877067
12	1750	-5610	-12310	172.0465053	17.20465053	-0.591776171
12	1760	-5730	-12270	126.4911064	12.64911064	-0.94200004
12	1770	-5790	-12110	170.8800749	17.08800749	-0.890275102
12	1780	-5730	-11990	134.1640786	13.41640786	-0.822418279
12	1790	-5590	-11990	140	14	-1.107148718
12	1800	-5550	-12150	164.924225	16.4924225	-1.325817664
13	0	0	0	NA	NA	NA
13	10	-90	170	192.3538406	19.23538406	NA
13	20	110	270	223.6067977	22.36067977	-1.59404795
13	30	230	110	200	20	-1.390942827
13	40	110	-10	169.7056275	16.97056275	-1.428899272
13	50	-50	-10	160	16	-0.785398163
13	60	-190	70	161.245155	16.1245155	-0.519146114
13	70	-250	210	152.3154621	15.23154621	-0.646758426
[truncated: 3,069 more rows]
