# Supplementary material for: Anomalous diffusion on the servosphere: A potential tool for detecting inherent organismal movement patterns
Source: PLoS One. 2017 Jun 1;12(6):e0177480. doi: 10.1371/journal.pone.0177480 (PMC5453419; doi:10.1371/journal.pone.0177480)
Supplement: S1 Datasets — (ZIP) [file pone.0177480.s006.zip › ANTAM data/ANTAM data (5FPS).csv]

ind	time	x	y	step	speed	angle
1	0	0	0	NA	NA	NA
1	0.2	0.105181084	0.037370249	0.11162256	0.558112799	NA
1	0.4	0.25402224	0.12928086	0.174932131	0.874660653	0.211810079
1	0.6	0.28577502	0.28462641	0.158557494	0.792787468	0.815978982
1	0.8	0.34928058	0.355522365	0.095179791	0.475898956	-0.52884239
1	1	0.38103336	0.45248301	0.102027475	0.510137377	0.4139917
1	1.2	0.38103336	0.45248301	0	0	NA
1	1.4	0.38103336	0.45248301	0	0	NA
1	1.6	0.495343368	0.633476214	0.214068489	1.070342443	NA
1	1.8	0.65622412	0.829552185	0.253630445	1.268152226	-0.123807442
1	2	0.73031394	0.937286235	0.130751394	0.653756969	0.08468766
1	2.2	0.85732506	1.066567095	0.181232904	0.906164518	-0.174112162
1	2.4	1.01608896	1.101825511	0.162631891	0.813159453	-0.575719814
1	2.6	1.093065396	1.131207525	0.082393413	0.411967064	0.146098699
1	2.8	1.376284558	1.260488385	0.311330426	1.556652132	0.06358789
1	3	1.580104442	1.385934643	0.239330961	1.196654804	0.123500525
1	3.2	1.640901728	1.42208946	0.070735286	0.353676431	-0.015224125
1	3.4	1.93691958	1.61601075	0.353881386	1.769406932	0.043454916
1	3.6	1.96867236	1.712971395	0.102027475	0.510137377	0.674369889
1	3.8	2.00042514	1.87457247	0.164691064	0.823455319	0.122457332
1	4	2.12743626	2.129094163	0.28445231	1.422261552	-0.268845362
1	4.2	2.41321128	2.5856172	0.538591353	2.692956764	-0.096442499
1	4.4	2.57197518	2.747218275	0.22654113	1.132705648	-0.217237452
1	4.6	2.624213625	3.015163283	0.272989711	1.364948557	0.583997992
1	4.8	2.747127612	3.443666779	0.445783685	2.228918426	-0.086800181
1	5	2.82599742	3.935165733	0.49778677	2.488933851	0.120233056
1	5.2	2.915302114	4.565230369	0.63636214	3.181810701	0.018310411
1	5.4	2.98476132	4.834902163	0.278473442	1.392367209	-0.111288988
1	5.6	3.04826688	5.050033594	0.224308914	1.121544569	-0.034952
1	5.8	3.096408192	5.495479138	0.448039416	2.240197081	0.179385366
1	6	3.11177244	6.112214374	0.616926585	3.084632927	0.082749591
1	6.2	3.164010885	6.505746503	0.396984121	1.984920603	-0.107063913
1	6.4	3.42930024	6.893020399	0.469424661	2.347123306	-0.468628602
1	6.6	3.620724142	7.176011165	0.341653163	1.708265815	0.005867068
1	6.8	3.753365377	7.485932151	0.337112318	1.685561588	0.190337087
1	7	3.989805835	8.208631997	0.76039408	3.801970401	0.088208663
1	7.2	4.169140014	8.542232825	0.378748281	1.893741404	-0.177064081
1	7.4	4.284954101	8.850635718	0.329431704	1.64715852	0.13401689
1	7.6	4.50889476	9.154079356	0.377130561	1.885652806	-0.276541214
1	7.8	4.600099554	9.425124825	0.285978952	1.429894758	0.311183987
1	8	4.79466978	9.663744285	0.307890921	1.539454607	-0.359469506
1	8.2	5.116431284	10.12053666	0.558739417	2.793697087	0.070392265
1	8.4	5.739314985	10.68991111	0.843902467	4.219512336	-0.216580222
1	8.6	6.340313168	11.08062081	0.716835324	3.584176621	-0.164101248
1	8.8	6.896703816	11.48875909	0.690034356	3.450171782	0.056440866
1	9	7.276990052	11.80448323	0.49426648	2.471332401	0.060015308
1	9.2	7.54657738	12.18831219	0.469043705	2.345218524	0.265583496
1	9.4	7.989275559	12.47560299	0.527747744	2.638738721	-0.382846478
1	9.6	8.530582802	12.57256364	0.549922629	2.749613144	-0.398396164
1	9.8	9.262041674	12.65460726	0.736045676	3.680228381	-0.065545939
1	10	9.525834	12.7018445	0.267988335	1.339941677	0.065494265
1	10.2	9.676403634	12.7018445	0.150569634	0.752848171	-0.177191778
1	10.4	10.35140628	13.08691677	0.777115969	3.885579846	0.518427131
1	10.6	10.58391857	13.53070162	0.501005948	2.505029739	0.569761199
1	10.8	11.03806015	14.08959373	0.720142316	3.60071158	-0.199753543
1	11	11.40502125	14.53234394	0.575054961	2.875274805	-0.009708376
1	11.2	12.02160251	15.01597189	0.783625187	3.918125933	-0.213588779
1	11.4	12.28620901	15.38011298	0.450128129	2.250640645	0.277263755
1	11.6	12.77790942	16.27736223	1.023144918	5.115724589	0.127081829
1	11.8	13.23417382	17.06997052	0.914551859	4.572759294	-0.021008994
1	12	13.70926277	17.92963927	0.982211719	4.911058597	0.01745285
1	12.2	14.29019431	18.65096771	0.926172861	4.630864306	-0.173133528
1	12.4	14.53137481	19.08384387	0.495529825	2.477649127	0.169680462
1	12.6	15.22439958	20.4242212	1.508938276	7.54469138	0.03113813
1	12.8	15.83967585	21.62626386	1.350359746	6.751798732	0.004094513
1	13	16.28200616	22.4396125	0.925846697	4.629233486	-0.025010718
1	13.2	16.70196228	23.2705548	0.931036118	4.655180592	0.030144153
1	13.4	17.22588315	24.27248147	1.130641464	5.65320732	-0.013853601
1	13.6	17.54446938	25.09987897	0.886613677	4.433068387	0.114260806
1	13.8	17.85813703	25.5938079	0.585109554	2.925547771	-0.198241868
1	14	18.25288713	26.16927408	0.697845944	3.489229722	-0.035453874
1	14.2	18.55181779	26.60787765	0.530784913	2.653924563	0.003008361
1	14.4	19.09551708	27.37060493	0.936675948	4.683379741	-0.021052311
1	14.6	19.81770382	28.15292728	1.064698052	5.323490262	-0.126160449
1	14.8	20.52384235	28.52112064	0.796365475	3.981827375	-0.3447123
1	15	21.75382958	29.06233733	1.343794664	6.71897332	-0.066112779
1	15.2	23.05354256	29.63763716	1.421345748	7.106728739	0.002191147
1	15.4	23.90455121	29.66995737	0.851622166	4.258110829	-0.378752746
1	15.6	25.41280826	29.86603334	1.520948755	7.604743775	0.091316199
1	15.8	26.61081419	29.99416953	1.20483903	6.024195148	-0.022723869
1	16	27.72216149	30.39817221	1.182502005	5.912510027	0.242119969
1	16.2	29.26786889	30.95442527	1.64275039	8.213751951	-0.003232662
1	16.4	29.70256073	31.33812119	0.579809928	2.899049641	0.37772587
1	16.6	30.73852293	31.77263597	1.123396982	5.616984911	-0.326021669
1	16.8	31.28965409	32.01908519	0.603724083	3.018620415	0.023353545
1	17	32.57835228	32.64341715	1.431968375	7.159841875	0.030646448
1	17.2	33.15784052	32.8312784	0.609178515	3.045892577	-0.137649944
1	17.4	34.66133465	33.2165623	1.552075478	7.760377389	-0.062633607
1	17.6	35.15244431	33.41910231	0.531235503	2.656177514	0.140300483
1	17.8	36.70247806	33.74230446	1.583371165	7.916855825	-0.185593682
1	18	37.44267332	33.80694489	0.743012388	3.715061941	-0.118459653
1	18.2	38.91661688	33.83405217	1.474192806	7.370964028	-0.068718986
1	18.4	40.42321335	33.87158532	1.50706392	7.535319601	0.006518479
1	18.6	41.68177809	33.87158532	1.258564735	6.292823673	-0.024907393
1	18.8	43.09412589	33.87158532	1.412347806	7.061739032	0
1	19	44.48660699	33.62575581	1.414014054	7.070070272	-0.174740142
1	19.2	45.68508044	33.21684032	1.266313741	6.331568704	-0.154070894
1	19.4	46.98079872	32.94576755	1.323769734	6.618848672	0.122578885
1	19.6	47.98577814	32.55142885	1.079577075	5.397885373	-0.167692254
1	19.8	49.11148271	31.85827241	1.3219972	6.609985998	-0.177998034
1	20	49.93750089	31.43189879	0.929570064	4.64785032	0.075415192
1	20.2	52.20454714	30.88802547	2.331372325	11.65686162	0.241053103
1	20.4	52.63930507	30.42024808	0.638615809	3.193079043	-0.586512945
1	20.6	54.25945287	29.59223495	1.819473723	9.097368614	0.349500699
1	20.8	55.1724398	29.37907544	0.937540456	4.687702282	0.243100223
1	21	56.55311241	29.12841421	1.403241932	7.016209662	0.049772203
1	21.2	57.45105198	28.89902518	0.926776557	4.633882785	-0.070518335
1	21.4	59.09384799	28.73267114	1.651197265	8.255986326	0.149193553
1	21.6	60.22580511	28.63571049	1.136102235	5.680511175	0.0154698
1	21.8	61.93990369	28.43267324	1.726081712	8.630408559	-0.03245301
1	22	63.99673582	28.05394662	2.09140915	10.45704575	-0.064189468
1	22.2	65.42108097	27.70685562	1.466025674	7.33012837	-0.056934575
1	22.4	67.01920356	27.09747026	1.710364389	8.551821943	-0.125268075
1	22.6	68.04020026	26.38465119	1.245208927	6.226044637	-0.245195932
1	22.8	68.90641922	25.69163272	1.109328572	5.546642862	-0.065281416
1	23	69.93703437	24.63530194	1.475805652	7.379028261	-0.122948249
1	23.2	71.58510609	23.99306799	1.768786253	8.843931265	0.42613434
1	23.4	72.14520278	23.6907176	0.636493572	3.182467859	-0.123407181
1	23.6	73.6318102	23.56143674	1.492218209	7.461091046	0.408247064
1	23.8	74.33325798	23.52911652	0.702191982	3.510959909	0.040701576
1	24	74.84824838	23.49679631	0.516003594	2.58001797	-0.016632795
1	24.2	76.20032144	23.49679631	1.352073063	6.760365317	0.062676667
1	24.4	76.49859272	23.56143674	0.305195247	1.525976236	0.213416635
1	24.6	77.99329509	23.83831324	1.520130183	7.600650913	-0.030254217
1	24.8	78.45534615	24.29892528	0.652422123	3.262110617	0.600676103
1	25	78.92047626	24.87363746	0.73935115	3.69675575	0.106555459
1	25.2	80.46551362	26.48136616	2.229782945	11.14891472	-0.085113884
1	25.4	80.67746342	27.22008507	0.76852349	3.842617449	0.486106494
1	25.6	81.57533434	28.18571365	1.318563891	6.592819454	-0.469643998
1	25.8	82.46792331	29.43765582	1.537554639	7.687773195	0.129680375
1	26	83.3470784	30.82944508	1.646205037	8.231025184	0.055990176
1	26.2	84.1603363	31.78568837	1.255304597	6.276522985	-0.141384692
1	26.4	84.69101482	33.19932485	1.509962842	7.549814209	0.345646953
1	26.6	85.33786431	34.40717745	1.370154072	6.85077036	-0.132550315
1	26.8	85.84722572	35.36040039	1.080778889	5.403894447	0.000917222
1	27	86.41980004	36.67510332	1.433975305	7.169876523	0.080009946
1	27.2	86.78828594	38.23885437	1.606579967	8.032899835	0.179323514
1	27.4	87.02515143	39.77888655	1.558141322	7.790706609	0.078810894
1	27.6	87.57813634	41.19312402	1.518505823	7.592529116	-0.220125171
1	27.8	87.84593368	42.15316512	0.996691685	4.983458427	0.100705975
1	28	87.98695338	43.10141353	0.958677007	4.793385035	0.124394905
1	28.2	88.11734246	44.26356594	1.169444115	5.847220577	0.035905013
1	28.4	88.33623396	45.5341329	1.289284258	6.446421289	-0.058874982
1	28.6	88.4314923	46.7644129	1.233962331	6.169811657	0.093329921
1	28.8	88.5902562	47.90663868	1.153206707	5.766033534	-0.060836318
1	29	88.85023209	49.4418489	1.557067069	7.785335346	-0.029640451
1	29.2	89.27594461	50.74448459	1.370434567	6.852172833	-0.148116059
1	29.4	89.56844668	52.41817579	1.699058476	8.49529238	0.142849522
1	29.6	89.76510906	53.97250415	1.566720377	7.833601885	0.047160435
1	29.8	89.82861462	55.29499086	1.324010596	6.62005298	0.077873922
1	30	90.05088408	56.62993497	1.353321651	6.766608257	-0.117004482
1	30.2	90.05088408	58.41474859	1.784813612	8.92406806	0.164987433
1	30.4	90.05088408	59.88795317	1.473204583	7.366022913	0
1	30.6	90.05088408	61.2280166	1.340063434	6.70031717	0
1	30.8	89.89608928	62.96179883	1.740678677	8.703393384	0.089045473
1	31	89.50081386	64.56913541	1.655226123	8.276130615	0.152089053
1	31.2	88.68164225	66.74360887	2.323655947	11.61827974	0.119144835
1	31.4	87.98557282	68.73666594	2.111110881	10.55555441	-0.024275424
1	31.6	87.26128619	70.97913363	2.356533991	11.78266995	-0.023594318
1	31.8	87.1613811	72.23046759	1.255315777	6.276578885	-0.232739741
1	32	86.93911164	74.01329235	1.796626797	8.983133986	0.044362775
1	32.2	86.90735886	75.3281062	1.315197212	6.57598606	-0.099887326
1	32.4	86.74859496	76.89175029	1.571683427	7.858417135	0.077042452
1	32.6	86.46070309	78.41746031	1.552634155	7.763170776	0.085313083
1	32.8	85.9646982	79.87739136	1.541888291	7.709441454	0.141009427
1	33	84.9733259	81.37348677	1.794748038	8.973740188	0.257699276
1	33.2	84.22864029	83.2960707	2.061767596	10.30883798	-0.215668038
1	33.4	83.12058377	85.11789267	2.132328435	10.66164218	0.176895353
1	33.6	82.00552345	87.27750859	2.430493866	12.15246933	-0.069815956
1	33.8	80.77907232	88.88059125	2.01842919	10.09214595	0.176447822
1	34	79.63116121	90.42314697	1.922804734	9.614023672	-0.013314539
1	34.2	77.77049642	92.43379489	2.739485089	13.69742544	0.106921135
1	34.4	76.7705244	93.7266647	1.634459051	8.172295256	-0.088333471
1	34.6	75.28770919	95.29710452	2.159866239	10.7993312	0.098365413
1	34.8	73.28088013	97.36926486	2.884650994	14.42325497	0.012675714
1	35	72.4335658	98.02163964	1.069361694	5.346808472	0.145277031
1	35.2	71.88035573	98.22113339	0.588080893	2.940404465	0.310039758
1	35.4	70.52292438	98.64129618	1.420970313	7.104851565	0.045921689
1	35.6	68.70595975	98.89626677	1.834767145	9.173835727	0.16075746
1	35.8	66.73442082	99.80886395	2.172509924	10.86254962	-0.294100467
1	36	64.47401979	101.026528	2.567512154	12.83756077	-0.060603577
1	36.2	62.24452102	102.3827458	2.609596028	13.04798014	-0.052383145
1	36.4	60.2123431	103.7178785	2.431527586	12.15763793	-0.034773006
1	36.6	58.67082124	104.6574733	1.805305541	9.026527705	0.033884442
1	36.8	56.7987775	105.6669029	2.126851149	10.63425575	0.052869712
1	37	53.86618576	106.7164529	3.11474711	15.57373555	0.150835587
1	37.2	51.8714891	107.2662838	2.069088868	10.34544434	0.074720824
1	37.4	49.46185763	108.03875	2.530420489	12.65210245	-0.0412569
1	37.6	47.49477451	108.6492883	2.059653623	10.29826812	0.009273885
1	37.8	44.61746693	109.4499596	2.986632453	14.93316226	0.029545352
1	38	42.95843849	110.7311418	2.096140049	10.48070024	-0.386184057
1	38.2	41.2399153	111.8754142	2.064626213	10.32313106	0.070154241
1	38.4	38.14086201	113.1971457	3.36914017	16.84570085	0.18429804
1	38.6	36.42351151	114.5949713	2.214319121	11.0715956	-0.280048741
1	38.8	34.41207533	116.2194531	2.58550122	12.9275061	0.003813447
1	39	32.14572065	117.8839442	2.81191999	14.05959995	0.045906641
1	39.2	30.55055405	120.1765898	2.792987702	13.96493851	-0.329446126
1	39.4	28.79679464	122.9309478	3.265296305	16.32648153	-0.040901075
1	39.6	26.16781881	125.7830945	3.878950245	19.39475123	0.177720348
1	39.8	24.39762009	127.4007862	2.398026264	11.99013132	0.085678765
1	40	22.83024882	129.4424611	2.573924808	12.86962404	-0.175656862
1	40.2	22.44921546	130.7546618	1.366403006	6.83201503	-0.372120808
1	40.4	21.46301147	131.8360582	1.46356292	7.317814599	0.456785167
1	40.6	19.64687697	135.0230849	3.668171702	18.34085851	-0.221433581
1	40.8	19.16280273	136.4236275	1.481839259	7.409196293	-0.185177621
1	41	17.73921976	139.0758439	3.010122999	15.05061499	0.159835863
1	41.2	16.94369312	141.2122323	2.279696848	11.39848424	-0.136152475
1	41.4	16.6702095	143.1765324	1.98324694	9.916234699	-0.218125087
1	41.6	16.54242392	145.6151813	2.441994602	12.20997301	-0.085985449
1	41.8	16.35565852	147.925584	2.317939147	11.58969573	0.028309066
1	42	16.07286033	151.4262673	3.512087456	17.56043728	-5.26725E-05
1	42.2	15.67793513	154.1310653	2.73347729	13.66738645	0.064375963
1	42.4	15.13922742	156.3265427	2.26060319	11.30301595	0.095633134
1	42.6	14.72607338	158.5923568	2.303173898	11.51586949	-0.060256845
1	42.8	14.32869805	160.8723063	2.314319938	11.57159969	-0.007802987
1	43	14.09823432	164.1651454	3.300894262	16.50447131	-0.102682511
1	43.2	13.9712232	167.6234084	3.460594578	17.30297289	-0.033165067
1	43.4	13.90771764	171.2094132	3.586567082	17.93283541	-0.019002926
1	43.6	13.72539523	174.1308925	2.927162962	14.63581481	0.044619307
1	43.8	13.37784312	176.5431144	2.43713084	12.1856542	0.08076818
1	44	13.10263102	178.9309658	2.403658848	12.01829424	-0.028346104
1	44.2	12.89162868	180.5838146	1.666262672	8.33131336	0.012224196
1	44.4	12.82071414	182.8311469	2.248450858	11.24225429	-0.095428486
1	44.6	12.60585366	185.1415987	2.320420731	11.60210365	0.061183793
1	44.8	12.41533698	187.3602864	2.226852424	11.13426212	-0.007069353
1	45	12.28832586	189.4049652	2.048619898	10.24309949	-0.023620791
1	45.2	12.19306752	191.2387122	1.836219479	9.181097393	-0.010137446
1	45.4	12.17123748	192.4729404	1.234421251	6.172106256	-0.034215372
1	45.6	12.05786213	194.409221	1.939597025	9.697985124	0.04080103
1	45.8	11.77450815	197.2061991	2.811294396	14.05647198	0.042476347
1	46	11.2599246	199.7606954	2.605810301	13.02905151	0.097819254
1	46.2	10.33889761	202.4636208	2.855537843	14.27768921	0.129630366
1	46.4	9.723821922	205.0888749	2.696345166	13.48172583	-0.098271567
1	46.6	8.845133779	206.3315792	1.521974685	7.609873427	0.385319332
1	46.8	7.809135314	207.7887474	1.787912735	8.939563675	0.002588381
1	47	6.360689866	209.3689774	2.143623373	10.71811687	0.123864816
1	47.2	4.876036279	210.600541	1.928975105	9.644875527	0.136394003
1	47.4	2.940717141	212.1311247	2.467417014	12.33708507	0.023340663
1	47.6	1.33690153	213.2866712	1.976742864	9.883714318	0.044797146
1	47.8	-0.612641873	214.3514683	2.221376191	11.10688095	0.124447359
1	48	-2.046611002	215.37016	1.758977042	8.794885211	-0.117767949
1	48.2	-4.06435584	216.8201623	2.484713487	12.42356744	-0.00544527
1	48.4	-5.928244026	218.2390198	2.34248492	11.7124246	-0.02753593
1	48.6	-7.837815244	219.6732032	2.388167599	11.94083799	0.006480219
1	48.8	-9.740933477	220.8638383	2.244876557	11.22438278	0.085125404
1	49	-12.39946059	222.530067	3.137528414	15.68764207	-0.000808532
1	49.2	-14.4905348	223.7841261	2.438289471	12.19144736	0.019642284
1	49.4	-16.86072618	226.3707859	3.508363729	17.54181865	-0.288827363
1	49.6	-19.71773794	227.3915033	3.03387218	15.1693609	0.48590649
1	49.8	-23.87809056	228.7830492	4.386904797	21.93452398	0.020354218
1	50	-24.71046701	230.1891884	1.634037352	8.170186759	-0.713530203
1	50.2	-27.72734692	232.419879	3.75200546	18.7600273	0.3996259
1	50.4	-28.65291485	233.456993	1.390065262	6.950326311	-0.205486005
1	50.6	-30.85179487	235.8365688	3.239977538	16.19988769	0.017326349
1	50.8	-33.87227807	238.3070453	3.902124108	19.51062054	0.139278949
1	51	-36.28435532	240.0884085	2.998561622	14.99280811	0.049453027
1	51.2	-38.60741138	241.5956271	2.769169078	13.84584539	0.060575078
1	51.4	-42.16669957	243.8792523	4.228885951	21.14442975	0.005092545
1	51.6	-44.44396926	244.9892497	2.533387344	12.66693672	0.116907819
1	51.8	-47.12931979	246.1549278	2.927441348	14.63720674	0.043993914
1	52	-51.38691306	247.4566961	4.452156924	22.26078462	0.112817285
1	52.2	-53.53887926	248.0636632	2.235926556	11.17963278	0.021814812
1	52.4	-57.21934516	248.5747736	3.715785654	18.57892827	0.136922224
1	52.6	-60.19145589	248.9663743	2.997798084	14.98899042	0.006984726
1	52.8	-62.66257491	249.9707983	2.667451368	13.33725684	-0.255063566
1	53	-65.44138466	251.135872	3.013167807	15.06583904	-0.01094051
1	53.2	-69.55367077	252.3053344	4.275340851	21.37670425	0.119939933
1	53.4	-71.36040395	253.6924776	2.277817184	11.38908592	-0.377704964
1	53.6	-72.92422837	255.6680508	2.519610295	12.59805148	-0.246437629
1	53.8	-74.08816621	256.6608874	1.529861374	7.649306869	0.194978627
1	54	-76.0092094	258.0365165	2.362787019	11.8139351	0.084792436
1	54.2	-78.09545027	259.5136025	2.556204976	12.78102488	0.005355834
1	54.4	-80.52360677	260.9203611	2.806227717	14.03113858	0.090984501
1	54.6	-83.1107848	262.124485	2.853665096	14.26832548	0.089496404
1	54.8	-85.44065066	263.5156525	2.713599443	13.56799722	-0.102683084
1	55	-87.52918414	264.672934	2.387733747	11.93866873	0.032291138
1	55.2	-88.78077288	265.2196843	1.365800235	6.829001174	0.094134182
1	55.4	-91.93719767	265.3489652	3.15907122	15.7953561	0.370925427
1	55.6	-93.46524184	265.3489652	1.528044168	7.640220842	0.040935124
1	55.8	-96.90510487	265.5752067	3.447295011	17.23647505	-0.065675908
1	56	-100.3791974	265.6075269	3.474242901	17.3712145	0.056372965
1	56.2	-103.4621999	265.6075269	3.083002497	15.41501248	0.009302942
1	56.4	-106.7052172	265.6075269	3.243017264	16.21508632	0
1	56.6	-109.5015327	265.7712358	2.801103503	14.00551752	-0.058477759
1	56.8	-112.8070431	265.8014482	3.305648484	16.52824242	0.049338011
1	57	-117.3398378	265.8014482	4.532794702	22.66397351	0.009139748
1	57.2	-119.0593167	265.7127984	1.721762587	8.608812936	0.051510556
1	57.4	-122.9150114	265.4216856	3.866668901	19.3333445	0.023848499
1	57.6	-124.7686872	265.3166449	1.856649547	9.283247734	-0.018753426
1	57.8	-127.6461756	265.2196843	2.879121557	14.39560779	-0.022922097
1	58	-130.7612328	265.1873641	3.115224875	15.57612437	-0.023308424
1	58.2	-133.3426243	265.1873641	2.581391522	12.90695761	-0.010375108
1	58.4	-136.3365146	265.1873641	2.993890244	14.96945122	0
1	58.6	-141.3020608	265.1873641	4.965546271	24.82773135	0
1	58.8	-143.2277184	265.1873641	1.92565751	9.628287551	0
1	59	-146.1163708	265.1550439	2.888833264	14.44416632	0.011188216
1	59.2	-149.5115496	265.1550439	3.395178805	16.97589403	-0.011188216
1	59.4	-153.6707541	265.1421158	4.159224559	20.79612279	0.003108297
1	59.6	-157.5685012	265.0904034	3.89809016	19.4904508	0.010158164
1	59.8	-160.597623	265.0904034	3.029121821	15.14560911	-0.013266461
1	60	-164.1608142	265.1475025	3.563648597	17.81824298	-0.016023322
1	60.2	-166.2893089	265.2520045	2.131058493	10.65529247	-0.033033969
1	60.4	-168.8107388	265.2843247	2.521637073	12.60818537	0.036239784
1	60.6	-171.8233648	265.2843247	3.012626004	15.06313002	0.012817507
1	60.8	-173.9120028	265.2843247	2.08863803	10.44319015	0
1	61	-175.7267873	265.2843247	1.814784465	9.073922325	0
1	61.2	-179.3761834	264.9549336	3.664231176	18.32115588	0.090015166
1	61.4	-182.6525748	264.2662379	3.347990846	16.73995423	0.117168036
1	61.6	-185.3894881	263.0425587	2.9980135	14.9900675	0.213258095
1	61.8	-188.4124147	261.7858798	3.27373292	16.3686646	-0.026460513
1	62	-193.1435009	260.5998523	4.877482737	24.38741368	-0.148354508
1	62.2	-196.0308798	258.6568512	3.480260073	17.40130036	0.34669931
1	62.4	-199.6345389	255.910483	4.530882649	22.65441324	0.058878096
1	62.6	-202.2228716	253.5682468	3.490778764	17.45389382	0.084323477
1	62.8	-204.2490671	251.174443	3.136202265	15.68101133	0.132849332
1	63	-206.472452	248.0935615	3.799377776	18.99688888	0.077296728
1	63.2	-208.4742379	245.6521027	3.157193067	15.78596533	-0.061643051
1	63.4	-211.0014568	241.9045994	4.520023904	22.60011952	0.093446655
1	63.6	-212.1085704	239.622074	2.536852921	12.68426461	0.141712258
1	63.8	-214.3272959	236.7152747	3.656805332	18.28402666	-0.20034418
1	64	-216.3892421	233.7307048	3.627572073	18.13786036	0.047380119
1	64.2	-219.9024346	228.9916615	5.899241777	29.49620889	-0.033357534
1	64.4	-221.4655066	226.0434577	3.336929667	16.68464833	0.150431497
1	64.6	-222.7040195	223.5995583	2.739809946	13.69904973	0.018442581
1	64.8	-226.5052809	219.7645339	5.399722212	26.99861106	-0.311922039
1	65	-228.1523841	217.1477718	3.091988574	15.45994287	0.219188711
1	65.2	-229.8546388	214.3296046	3.292375622	16.46187811	0.018411374
1	65.4	-232.099832	211.8193436	3.367833547	16.83916774	-0.18633933
1	65.6	-234.3017151	208.6749469	3.83868725	19.19343625	0.118818222
1	65.8	-236.4728754	206.1410246	3.336869663	16.68434831	-0.097552562
1	66	-238.8523494	201.5428007	5.177408572	25.88704286	0.230919337
1	66.2	-239.9669148	199.3449715	2.46428681	12.32143405	0.008202835
1	66.4	-241.6592017	196.254049	3.52386668	17.6193334	-0.031595285
1	66.6	-242.2955414	192.3103293	3.994728253	19.97364126	0.34094714
1	66.8	-243.9472272	189.1973968	3.523977142	17.61988571	-0.327841448
1	67	-245.7389981	186.1127261	3.567300975	17.83650488	-0.03841146
1	67.2	-246.6943179	180.6707901	5.525151797	27.62575899	0.352452141
1	67.4	-247.1199794	178.431827	2.279066447	11.39533223	-0.014096248
1	67.6	-248.040426	174.6813788	3.861746146	19.30873073	-0.052792973
1	67.8	-248.5484495	171.2641597	3.454775581	17.27387791	0.093081507
1	68	-250.1227938	167.154939	4.400483388	22.00241694	-0.21828982
1	68.2	-252.0153015	162.3610144	5.153959523	25.76979762	-0.010116799
1	68.4	-252.69065	158.951505	3.475751698	17.37875849	0.180444732
1	68.6	-253.3781122	156.226685	2.810204378	14.05102189	-0.051592035
1	68.8	-254.0770857	152.7614962	3.534981921	17.6749096	0.048096658
1	69	-254.5640218	149.9678176	2.835797382	14.17898691	0.026476443
1	69.2	-255.038329	146.3782537	3.620764575	18.10382288	0.041191683
1	69.4	-256.3384289	141.6343644	4.918815494	24.59407747	-0.136116075
1	69.6	-256.7785862	138.9800523	2.69055967	13.45279835	0.103158226
1	69.8	-256.8482374	134.8614838	4.119157385	20.59578693	0.14742192
1	70	-256.8482374	131.2788369	3.582646863	17.91323431	0.01690991
1	70.2	-256.8482374	128.8550763	2.423760629	12.11880315	0
1	70.4	-256.8482374	125.7795034	3.075572923	15.37786462	0
1	70.6	-256.7847319	122.3702104	3.409884396	17.04942198	0.01862504
1	70.8	-256.7212263	118.1196124	4.251072345	21.25536172	-0.003685768
1	71	-256.5655352	115.8575449	2.267419055	11.33709528	0.053779236
1	71.2	-256.5307096	113.2536245	2.604153278	13.02076639	-0.055344998
1	71.4	-256.5307096	108.9191246	4.334499945	21.67249973	-0.013373509
1	71.6	-256.4611559	102.8767834	6.042741452	30.21370726	0.011510545
1	71.8	-256.4354513	99.01836536	3.858503669	19.29251834	-0.004848682
1	72	-256.4805197	95.64385689	3.374809413	16.87404707	-0.020016632
1	72.2	-256.4989568	91.81998378	3.823917557	19.11958778	0.00853323
1	72.4	-256.4672041	88.69292549	3.127219499	15.63609749	0.014975392
1	72.6	-256.4354513	84.80928675	3.883768542	19.41884271	-0.001977996
1	72.8	-256.35863	80.44605772	4.36390525	21.81952625	0.009428836
1	73	-256.0128108	76.71704551	3.745013087	18.72506543	0.0748683
1	73.2	-253.8799631	71.90750603	5.261245984	26.30622992	0.324930597
1	73.4	-252.7838816	68.16399303	3.900677422	19.50338711	-0.13257001
1	73.6	-252.5644987	65.30936051	2.863050063	14.31525031	-0.208132826
1	73.8	-250.8285249	62.55316966	3.257329142	16.28664571	0.485375233
1	74	-249.2910758	60.85896485	2.287811131	11.43905565	0.174853829
1	74.2	-249.0386412	60.00005513	0.895236909	4.476184547	-0.451077593
1	74.4	-247.5942072	57.97600167	2.48660047	12.43300235	0.333965784
1	74.6	-245.8863118	55.55477683	2.962977644	14.81488822	-0.00548715
1	74.8	-243.3850587	53.48995583	3.243416834	16.21708417	0.26635929
1	75	-241.4061435	51.62476664	2.719381551	13.59690776	-0.065716082
1	75.2	-238.9701262	49.75861998	3.068661507	15.34330754	0.102118818
1	75.4	-236.8669794	46.98021873	3.484643475	17.42321737	-0.269150353
1	75.6	-234.5768375	44.77365556	3.180199817	15.90099909	0.156040151
1	75.8	-230.6502094	42.97174586	4.32033416	21.6016708	0.336587374
1	76	-228.3444838	41.4793469	2.746566039	13.7328302	-0.144218832
1	76.2	-225.1093493	40.05282644	3.535683269	17.67841634	0.159145734
1	76.4	-221.882473	39.4751026	3.278184755	16.39092377	0.238141289
1	76.6	-217.9599432	38.487363	4.044980815	20.22490408	-0.069525148
1	76.8	-213.7472063	37.81856915	4.265493777	21.32746889	0.089241939
1	77	-210.340999	37.12515363	3.476071535	17.38035768	-0.043388512
1	77.2	-206.3295644	36.73192435	4.030662022	20.15331011	0.103114898
1	77.4	-202.510571	36.65112381	3.819848124	19.09924062	0.076560512
1	77.6	-198.841862	36.44609245	3.674433762	18.37216881	-0.03467405
1	77.8	-195.0419633	36.21010926	3.807219235	19.03609618	-0.006194398
1	78	-191.301569	35.74110776	3.769683228	18.84841614	-0.062714418
1	78.2	-187.3260378	35.45527586	3.985793375	19.92896687	0.052962974
1	78.4	-184.8855229	35.35831521	2.442440173	12.21220087	0.03206558
1	78.6	-180.8464221	35.35205968	4.039105701	20.1955285	0.038159962
1	78.8	-176.1167943	35.81079822	4.751822821	23.75911411	0.098238816
1	79	-174.7931464	35.68151736	1.329946318	6.64973159	-0.194051398
1	79.2	-170.5441814	35.45527586	4.25498402	21.2749201	0.044165296
1	79.4	-166.4523065	34.91229624	4.127743595	20.63871798	-0.078730256
1	79.6	-163.4678476	34.6795907	2.993517475	14.96758737	0.054111284
1	79.8	-161.5353223	35.14318378	1.987353084	9.936765421	0.313255776
1	80	-158.4146194	36.15554718	3.280802692	16.40401346	0.078250485
1	80.2	-155.6809937	37.46696439	3.031917635	15.15958817	0.133613695
1	80.4	-153.6091402	38.40948104	2.276162281	11.38081141	-0.020371482
1	80.6	-149.8125027	40.89976298	4.540480224	22.70240112	0.153590607
1	80.8	-148.3331118	42.3617018	2.079870788	10.39935394	0.198940755
1	81	-145.6523983	44.52993849	3.447821785	17.23910893	-0.099363973
1	81.2	-143.6188482	44.83752149	2.056680142	10.28340071	-0.529984533
1	81.4	-141.3604899	45.53918294	2.364849022	11.82424511	0.15112361
1	81.6	-138.5417892	45.5741965	2.818918154	14.09459077	-0.288818698
1	81.8	-136.073171	45.91135511	2.491536098	12.45768049	0.12331678
1	82	-134.0721445	46.15326702	2.015596314	10.07798157	-0.015427973
1	82.2	-129.8483845	46.59219639	4.246505249	21.23252624	-0.016762614
1	82.4	-126.6649123	46.93520771	3.201898254	16.00949127	0.003786022
1	82.6	-122.7113794	46.9612724	3.953618767	19.76809383	-0.100740794
1	82.8	-116.9026594	46.9612724	5.808720012	29.04360006	-0.006592664
1	83	-114.1228337	46.9612724	2.779825691	13.89912845	0
1	83.2	-109.5604067	46.9612724	4.562427036	22.81213518	0
1	83.4	-105.7382694	46.95973334	3.822137555	19.11068777	-0.000402669
1	83.6	-102.0504108	46.92895218	3.687987049	18.43993524	-0.007943758
1	83.8	-96.98291286	46.92895218	5.067497982	25.33748991	0.008346427
1	84	-91.87666893	47.7440276	5.17088726	25.8544363	0.158287927
1	84.2	-89.04749623	48.15065631	2.858245101	14.29122551	-0.015538447
1	84.4	-84.95814788	48.3458287	4.094003199	20.470016	-0.095058653
1	84.6	-81.37135887	48.38336186	3.586985385	17.93492693	-0.037226932
1	84.8	-77.71095995	48.65000363	3.670097828	18.35048914	0.06225267
1	85	-72.70878576	49.14741174	5.026844092	25.13422046	0.026396
1	85.2	-69.63649261	49.57651646	3.102114773	15.51057386	0.03965892
1	85.4	-68.02593981	50.57150918	1.893116695	9.465583475	0.414630486
1	85.6	-64.74391842	51.64770357	3.453962762	17.26981381	-0.236543973
1	85.8	-63.49155142	52.42528992	1.474131484	7.370657419	0.238782775
1	86	-59.27847116	53.83335811	4.442150525	22.21075263	-0.233098299
1	86.2	-56.93647016	54.99949998	2.616267487	13.08133743	0.139444111
1	86.4	-53.43496737	56.74621749	3.912996785	19.56498393	0.000738964
1	86.6	-50.81161798	58.78734332	3.323876754	16.61938377	0.198494064
1	86.8	-47.71930692	60.76721714	3.671823526	18.35911763	-0.091724117
1	87	-45.78173553	62.53667782	2.623961516	13.11980758	0.17058458
1	87.2	-42.98392507	64.32483261	3.320427819	16.60213909	-0.171386814
1	87.4	-39.95654371	66.46799125	3.709200301	18.5460015	0.04733165
1	87.6	-37.30845807	69.13401723	3.757665768	18.78832884	0.172749223
1	87.8	-35.24251295	71.71230156	3.303888521	16.51944261	0.106497129
1	88	-33.15687244	73.93603915	3.048754699	15.24377349	-0.07783835
1	88.2	-28.95853536	76.79283084	5.078119042	25.39059521	-0.219943196
1	88.4	-26.12977683	78.75593259	3.443202481	17.21601241	0.009184522
1	88.6	-23.40372327	80.85636333	3.441391762	17.20695881	0.049819786
1	88.8	-20.07834122	84.2480271	4.749899887	23.74949944	0.13877151
1	89	-18.73867631	86.5489186	2.66248075	13.31240375	0.248274483
1	89.2	-16.65996667	89.22255998	3.386649083	16.93324542	-0.133602912
1	89.4	-14.60339218	92.02152851	3.473287124	17.36643562	0.02718226
1	89.6	-12.5255378	94.44252001	3.190404158	15.95202079	-0.075596334
1	89.8	-10.49958592	97.28384715	3.489644815	17.44822407	0.089855698
1	90	-8.135179839	100.6517333	4.114981525	20.57490762	0.007320771
1	90.2	-6.559835686	103.0537401	2.872515616	14.36257808	0.031623614
1	90.4	-5.798205315	105.0346857	2.122316265	10.61158132	0.213418904
1	90.6	-2.98476132	108.7898437	4.692193383	23.46096692	-0.275948184
1	90.8	-1.316203945	111.3744183	3.076379307	15.38189653	0.069738654
1	91	0.928768815	113.8802776	3.364406824	16.82203412	-0.15727557
1	91.2	2.553121967	117.2789502	3.766895096	18.83447548	0.284697051
1	91.4	4.38188364	121.503441	4.603334881	23.0166744	0.037303481
1	91.6	6.25529766	123.2046596	2.530577954	12.65288977	-0.424993583
1	91.8	7.750564936	126.4797747	3.600305998	18.00152999	0.405241517
1	92	9.482416933	129.2511782	3.268025173	16.34012587	-0.13023697
1	92.2	11.0321065	132.7290229	3.807484995	19.03742497	0.13934818
1	92.4	11.74399249	134.8861087	2.271519472	11.35759736	0.10041224
1	92.6	12.63363734	137.550795	2.809274111	14.04637055	-0.003461269
1	92.8	13.41410624	140.3879957	2.942590605	14.71295302	0.053784334
1	93	14.08594292	143.6164392	3.297607033	16.48803516	0.063273396
1	93.2	14.7650427	147.2185793	3.665595415	18.32797707	0.018831385
1	93.4	14.79607383	150.1538425	2.935427186	14.67713593	0.175768204
1	93.6	14.2518768	152.4481986	2.358011982	11.79005991	0.243457235
1	93.8	13.78070652	156.4621608	4.041521231	20.20760616	-0.116037666
1	94	13.55843706	159.8133631	3.358565247	16.79282624	-0.050619837
1	94.2	13.46317872	162.9898017	3.177866582	15.88933291	-0.036248235
1	94.4	13.42295853	167.4294871	4.439867626	22.19933813	-0.020921059
1	94.6	13.31875479	170.3640236	2.936386036	14.68193018	0.026435531
1	94.8	13.171258	173.571023	3.210389453	16.05194727	0.010465232
1	95	12.90750507	176.629975	3.07030173	15.35150865	0.040050815
1	95.2	12.79637034	179.9751172	3.346987842	16.73493921	-0.052800066
1	95.4	12.76461756	183.2577042	3.282740568	16.41370284	-0.023537712
1	95.6	12.64636583	186.5244187	3.268854096	16.34427048	0.026510386
1	95.8	11.77618425	189.408971	3.012948311	15.06474155	0.256804609
1	96	10.7897995	192.6201407	3.359250812	16.79625406	0.005036707
1	96.2	10.23074572	197.2761283	4.689430864	23.44715432	-0.178524585
1	96.4	9.533927846	199.6698522	2.493084233	12.46542116	0.163773749
1	96.6	8.519667784	202.4477667	2.957284694	14.78642347	0.066803239
1	96.8	7.553108094	204.7925725	2.536208179	12.68104089	0.04091348
1	97	6.325559131	208.0603526	3.49073958	17.4536979	-0.031647986
1	97.2	5.440079547	210.6779163	2.763279525	13.81639763	-0.03314299
1	97.4	4.766886097	214.0143637	3.403684879	17.01842439	-0.127102947
1	97.6	3.36579468	217.96753	4.194112651	20.97056326	0.141512858
1	97.8	2.31795294	221.1764656	3.375683665	16.87841832	-0.024986325
1	98	-0.083351047	224.4517731	4.061268284	20.30634142	0.317009056
1	98.2	-1.313294981	226.3423441	2.255442461	11.27721231	-0.055858021
1	98.4	-3.827268416	228.5066134	3.317246474	16.58623237	0.28323654
1	98.6	-6.038584937	230.7372469	3.140962685	15.70481343	-0.078961137
1	98.8	-8.563480514	233.1058214	3.461970964	17.30985482	0.036282701
1	99	-10.47246375	235.561847	3.110671729	15.55335864	-0.156608407
1	99.2	-12.02371936	237.3898245	2.397476939	11.98738469	0.04296779
1	99.4	-13.86785777	239.7307249	2.980043857	14.90021928	-0.036440046
1	99.6	-16.15422683	241.4441261	2.857136169	14.28568085	0.260428922
1	99.8	-18.64305986	243.8976982	3.494897133	17.47448566	-0.135147982
1	100	-21.10405223	245.9039485	3.175141521	15.87570761	0.094311125
1	100.2	-24.23530934	248.0495701	3.795848106	18.97924053	0.083210635
1	100.4	-28.64100756	249.2211779	4.558820206	22.79410103	0.340827554
1	100.6	-32.28463907	250.1231139	3.753603481	18.7680174	0.017254782
1	100.8	-35.14480524	252.0709777	3.460451419	17.30225709	-0.35522198
1	101	-38.21976286	253.1857909	3.270806152	16.35403076	0.250074266
1	101.2	-41.52810013	254.4182684	3.530452712	17.65226356	-0.008801909
1	101.4	-44.68568729	255.397571	3.305962813	16.52981407	0.05587362
1	101.6	-47.19256928	255.8145017	2.5413163	12.7065815	0.135929836
1	101.8	-50.92929416	256.3257488	3.771536342	18.85768171	0.028833334
1	102	-53.31490217	257.05277	2.493929712	12.46964856	-0.159838966
1	102.2	-55.94046017	258.9899628	3.262862405	16.31431202	-0.339849515
1	102.4	-57.4685627	260.7332344	2.318209055	11.59104528	-0.21541572
1	102.6	-58.56893662	262.8374943	2.374601523	11.87300761	-0.237899087
1	102.8	-60.95928945	265.2227624	3.376875848	16.88437924	0.304642512
1	103	-63.22797925	267.2391764	3.035272461	15.17636231	0.057740123
1	103.2	-66.54822345	269.4070533	3.965313577	19.82656789	0.148163236
1	103.4	-69.99106532	271.0922674	3.83315881	19.16579405	0.123231062
1	103.6	-73.36386428	271.7692808	3.440075594	17.20037797	0.257104046
1	103.8	-75.86574741	272.6096731	2.63925717	13.19628585	-0.125967313
1	104	-78.48327248	273.8514366	2.897138943	14.48569472	-0.118899394
1	104.2	-82.56871305	275.2093814	4.305210641	21.5260532	0.12206362
1	104.4	-84.65619625	276.1862676	2.304754385	11.52377193	-0.116801458
1	104.6	-87.56904582	276.5640798	2.937249508	14.68624754	0.308714272
1	104.8	-90.87808471	276.5640798	3.309038884	16.54519442	0.128985238
1	105	-93.73932798	276.5640798	2.861243268	14.30621634	0
1	105.2	-96.98046136	276.4994393	3.241777909	16.20888955	0.01994113
1	105.4	-99.45080188	276.4024787	2.472242637	12.36121319	0.019288644
1	105.6	-101.8827637	276.3156181	2.433512517	12.16756259	-0.003528691
1	105.8	-104.9799828	275.9230622	3.121997152	15.60998576	0.090371349
1	106	-106.7131554	275.3318716	1.831227321	9.156136603	0.202654569
1	106.2	-108.9663224	274.2714297	2.490240682	12.45120341	0.111162089
1	106.4	-112.4404428	273.2742736	3.614392432	18.07196216	-0.160378955
1	106.6	-116.4038237	272.5202505	4.034468835	20.17234417	-0.091509366
1	106.8	-119.3579784	272.1178465	2.981435714	14.90717857	-0.052617726
1	107	-122.1886665	271.5746466	2.88233616	14.4116808	0.054208967
1	107.2	-124.3756393	271.4251656	2.192075331	10.96037665	-0.12134751
1	107.4	-127.6431028	271.4053564	3.267523537	16.33761768	-0.062182024
1	107.6	-130.0372562	272.2909556	2.552695909	12.76347955	-0.360355104
1	107.8	-133.9491024	272.6210135	3.92574573	19.62872865	0.270118037
1	108	-137.4558001	272.7826146	3.510419242	17.55209621	0.038123622
1	108.2	-141.2148856	272.882427	3.760410439	18.8020522	0.01950489
1	108.4	-144.2449413	272.9118955	3.030199019	15.1509951	0.01682101
1	108.6	-147.397397	272.9118955	3.152455689	15.76227845	0.009725069
1	108.8	-151.8114217	272.9118955	4.414024701	22.07012351	0
1	109	-156.3023035	272.9934655	4.491622533	22.45811267	-0.018161488
1	109.2	-161.3367334	273.5941141	5.070134356	25.35067178	-0.100585356
1	109.4	-165.3920368	273.8491817	4.063317006	20.31658503	0.055932288
1	109.6	-167.8948597	274.0107828	2.508034595	12.54017297	-0.001663463
1	109.8	-171.6039304	274.1723838	3.71258947	18.56294735	0.020936402
1	110	-175.3880168	274.2047041	3.784224365	18.92112182	0.035000737
1	110.2	-178.8701657	274.2047041	3.482148896	17.41074448	0.00854088
1	110.4	-181.6374481	274.2047041	2.767282415	13.83641207	0
1	110.6	-186.3430572	274.2047041	4.705609175	23.52804588	0
1	110.8	-189.3140435	273.7603011	3.004039462	15.02019731	0.148480099
1	111	-194.3924436	273.4035545	5.090915032	25.45457516	-0.078347474
1	111.2	-197.5732684	273.1476429	3.191102841	15.95551421	0.010148925
1	111.4	-201.1102012	273.1058168	3.537180125	17.68590063	-0.068456555
1	111.6	-203.6027945	273.0734965	2.492802761	12.46401381	0.001140781
1	111.8	-206.7382534	273.0088561	3.13612523	15.68062615	0.007647243
1	112	-208.8062813	273.0196295	2.068055895	10.34027947	-0.025822478
1	112.2	-212.9129742	273.2478298	4.113028299	20.5651415	-0.050301354
1	112.4	-215.7568553	273.3777524	2.846847374	14.23423687	0.009857618
1	112.6	-219.2529459	273.6229402	3.504677781	17.52338891	-0.024364166
1	112.8	-222.1453355	273.6229402	2.892389596	14.46194798	0.070017361
1	113	-223.8868032	273.2121607	1.789259515	8.946297577	0.231646885
1	113.2	-226.7704166	272.1988307	3.056478952	15.28239476	0.10628332
1	113.4	-228.856091	271.8214395	2.119542885	10.59771442	-0.158922613
1	113.6	-232.4672238	271.0248119	3.69795828	18.4897914	0.038118025
1	113.8	-235.4665723	269.7991244	3.240123686	16.20061843	0.170816416
1	114	-239.4371297	267.829003	4.43246032	22.1623016	0.072646981
1	114.2	-240.7359696	265.5198006	2.649415193	13.24707597	0.597846291
1	114.4	-243.4813413	263.5265221	3.392672249	16.96336124	-0.430438882
1	114.6	-245.0321061	260.9085846	3.042773042	15.21386521	0.408016029
1	114.8	-247.7464567	258.3688413	3.717256403	18.58628201	-0.283834663
1	115	-250.1350852	254.984602	4.142296655	20.71148327	0.204004164
1	115.2	-251.1505186	251.5812	3.551654617	17.75827308	0.32466436
1	115.4	-252.8408176	248.1312065	3.84181804	19.2090902	-0.165619409
1	115.6	-254.9033796	245.2013511	3.583045433	17.91522717	-0.157823256
1	115.8	-256.8730443	242.5339234	3.31583316	16.5791658	-0.022651732
1	116	-258.6696923	239.592692	3.446561522	17.23280761	0.087685916
1	116.2	-260.2934141	236.8028698	3.22793743	16.13968715	0.021267343
1	116.4	-261.8722328	232.7414594	4.357490517	21.78745259	0.156332175
1	116.6	-262.6907489	230.1145441	2.751481848	13.75740924	0.068704894
1	116.8	-263.9672107	225.6662052	4.627858447	23.13929223	0.022610079
1	117	-264.1980137	223.2256249	2.451469339	12.25734669	0.185155506
1	117.2	-264.7896891	220.302044	2.982851918	14.91425959	-0.105394828
1	117.4	-265.6352901	217.4364011	2.987800188	14.93900094	-0.087255885
1	117.6	-266.3105659	214.2668653	3.240671885	16.20335943	0.077025769
1	117.8	-266.711537	209.6822804	4.602086127	23.01043063	0.122674698
1	118	-266.5720593	207.3931161	2.293409556	11.46704778	0.148093026
1	118.2	-266.2973355	203.5796476	3.823351306	19.11675653	0.011061881
1	118.4	-265.4155344	200.5933944	3.113724691	15.56862346	0.215211008
1	118.6	-264.3827185	196.6731254	4.054037142	20.27018571	-0.029525276
1	118.8	-263.8878963	193.5836469	3.128853894	15.64426947	-0.098787061
1	119	-263.7703435	190.1196247	3.466016217	17.33008109	-0.124892491
1	119.2	-263.1946963	186.9286551	3.242476946	16.21238473	0.144556877
1	119.4	-262.8941652	182.7031454	4.236183583	21.18091792	-0.107475743
1	119.6	-262.6324275	179.385768	3.327686772	16.63843386	0.00773239
1	119.8	-262.5637378	175.1691013	4.217226186	21.08613093	-0.062447265
1	120	-262.4367267	172.4919449	2.680167562	13.40083781	0.031118398
1	120.2	-262.035487	170.0307747	2.493662329	12.46831164	0.114199287
1	120.4	-261.360205	167.0006361	3.10447192	15.5223596	0.057665719
1	120.6	-259.6574245	163.7589246	3.661714678	18.30857339	0.264388257
1	120.8	-258.4942606	160.5042729	3.456256454	17.28128227	-0.14042152
1	121	-257.4674166	156.8782836	3.768581529	18.84290764	-0.067274404
1	121.2	-256.0798201	153.1170186	4.009057067	20.04528533	0.077463093
1	121.4	-254.9133024	150.0465981	3.284546431	16.42273216	0.009650702
1	121.6	-253.5559755	147.1649958	3.185273657	15.92636829	0.077127691
1	121.8	-252.4822302	143.9582776	3.381711174	16.90855587	-0.117097695
1	122	-251.4242853	139.660546	4.42603033	22.13015165	-0.081743486
1	122.2	-250.1039469	136.0196248	3.872931758	19.36465879	0.106524782
1	122.4	-248.7426187	133.0417577	3.274279621	16.3713981	0.080893492
1	122.6	-247.125741	129.0796406	4.279330037	21.39665019	-0.041326841
1	122.8	-245.596737	125.8331505	3.588530478	17.94265239	0.052700165
1	123	-244.2146001	123.0390185	3.117286721	15.58643361	0.019207829
1	123.2	-242.4160868	118.3847772	4.989650494	24.94825247	-0.090615129
1	123.4	-240.1631649	115.887913	3.363032486	16.81516243	0.365335716
1	123.6	-238.0061378	113.3620768	3.32153804	16.6076902	-0.027281443
1	123.8	-236.2962506	111.2065143	2.751393059	13.7569653	-0.036195323
1	124	-233.7571622	109.0045423	3.360900277	16.80450139	0.185776474
1	124.2	-231.0903823	106.7989184	3.460706791	17.30353396	0.023379219
1	124.4	-227.5609071	105.2314923	3.861867366	19.30933683	0.273099328
1	124.6	-225.144145	103.8189946	2.799265763	13.99632881	-0.110980278
1	124.8	-221.1869789	101.7264076	4.47639189	22.38195945	0.042485001
1	125	-217.9500576	100.7014492	3.395320117	16.97660058	0.179771092
1	125.2	-214.2042539	99.99874521	3.811146643	19.05573322	0.121215302
1	125.4	-209.9309204	99.61090263	4.290897405	21.45448703	0.094931476
1	125.6	-208.4411243	99.30386059	1.521107271	7.605536354	-0.112740006
1	125.8	-204.4121062	98.95302987	4.04426369	20.22131845	0.116393919
1	126	-200.9633446	99.74018349	3.537452127	17.68726063	0.311255358
1	126.2	-196.9347107	100.2573069	4.061687858	20.30843929	-0.09673458
1	126.4	-193.106068	100.3740767	3.830422931	19.15211465	-0.097174314
1	126.6	-189.3244143	100.8672207	3.813672168	19.06836084	0.099183013
1	126.8	-185.0898412	100.9595371	4.235579247	21.17789624	-0.107875387
1	127	-179.6684361	101.2592336	5.429682461	27.14841231	0.033426841
1	127.2	-176.0977426	101.4068292	3.573742654	17.86871327	-0.013912254
1	127.4	-171.2723785	101.6772417	4.832935125	24.16467563	0.01466948
1	127.6	-168.9565424	102.22884	2.380621245	11.90310622	0.177847249
1	127.8	-165.3803855	103.0499755	3.66921807	18.34609035	-0.008126807
1	128	-162.2971184	103.9329968	3.207220401	16.036102	0.053223909
1	128.2	-158.4959859	105.8749643	4.268471154	21.34235577	0.193397439
1	128.4	-154.6975596	107.2930137	4.054492152	20.27246076	-0.115021226
1	128.6	-152.2536462	109.1139964	3.047735354	15.23867677	0.283061913
1	128.8	-147.6600909	110.8892524	4.924660823	24.62330411	-0.271578182
1	129	-146.8814575	111.5103627	0.996015992	4.98007996	0.304546959
1	129.2	-144.2846323	113.0884323	3.03871762	15.1935881	-0.127276385
1	129.4	-140.2793514	114.25196	4.170859851	20.85429925	-0.263339014
1	129.6	-138.1702376	114.3166005	2.11010412	10.5505206	-0.252078551
1	129.8	-134.8982344	114.6032667	3.284536855	16.42268428	0.056750156
1	130	-131.0119703	115.3831676	3.963747526	19.81873763	0.11066193
1	130.2	-128.7373166	116.3400418	2.467723191	12.33861596	0.20014513
1	130.4	-125.6270724	116.9022177	3.160642479	15.80321239	-0.219376712
1	130.6	-122.4387197	118.0187342	3.378195067	16.89097533	0.158021463
1	130.8	-119.0495774	119.6865091	3.777268706	18.88634353	0.120461912
1	131	-116.2575118	121.4701414	3.313151663	16.56575831	0.11117445
1	131.2	-113.3772701	123.1016389	3.31022306	16.5511153	-0.053095951
1	131.4	-110.6727783	125.4420525	3.576564272	17.88282136	0.197974629
1	131.6	-105.8965797	128.0419184	5.437956893	27.18978446	-0.214869844
1	131.8	-104.133242	130.0858354	2.699436296	13.49718148	0.3604754
1	132	-101.0745035	133.3133226	4.446634141	22.23317071	-0.046725207
1	132.2	-98.61222739	134.2763532	2.643904604	13.21952302	-0.43941327
1	132.4	-94.77358089	140.0693478	6.949387931	34.74693965	0.612766762
1	132.6	-91.64050763	140.9464376	3.253526495	16.26763247	-0.71263122
1	132.8	-87.94557855	143.1961817	4.325950676	21.62975338	0.273960344
1	133	-83.14314239	145.1162263	5.172036774	25.86018387	-0.166579074
1	133.2	-81.66021196	147.621572	2.911329559	14.55664779	0.656009724
1	133.4	-77.70540322	150.5669536	4.931103829	24.65551914	-0.396210402
1	133.6	-76.38182443	153.155073	2.906926707	14.53463354	0.457927142
1	133.8	-72.68868296	155.7867798	4.534884166	22.67442083	-0.478938182
1	134	-69.5385882	158.142812	3.933698621	19.66849311	0.02304356
1	134.2	-67.02499716	161.8721478	4.497342018	22.48671009	0.335559219
1	134.4	-65.10185885	164.8448493	3.540538856	17.70269428	0.018849772
1	134.6	-62.09977783	167.145461	3.782235382	18.91117691	-0.342703985
1	134.8	-60.15142961	169.912647	3.384284185	16.92142093	0.303454316
1	135	-59.25068748	172.7838694	3.00919495	15.04597475	0.309475396
1	135.2	-55.06858175	175.9377837	5.238051532	26.19025766	-0.620657352
1	135.4	-54.95530279	178.9347407	2.999097042	14.99548521	0.886867656
1	135.6	-53.24517836	181.0707725	2.736267113	13.68133557	-0.637331625
1	135.8	-53.09064816	181.2400129	0.229176556	1.145882782	-0.064883727
1	136	-53.05889538	181.4133668	0.176237927	0.881189635	0.558836124
1	136.2	-53.05889538	181.4909353	0.077568516	0.38784258	0.181159235
1	136.4	-52.54898309	183.5407974	2.112331698	10.56165849	-0.243806024
1	136.6	-50.78261796	187.2936259	4.147742454	20.73871227	-0.196108152
1	136.8	-49.98416785	190.5276674	3.331148015	16.65574007	0.197865405
1	137	-49.29519868	194.0364308	3.575765471	17.87882736	0.048158831
1	137.2	-48.99351526	199.528326	5.50017511	27.50087555	0.139012616
1	137.4	-48.73708457	202.5621432	3.044635148	15.22317574	-0.029446353
1	137.6	-48.4229895	206.9624968	4.411549329	22.05774665	0.013065029
1	137.8	-48.2642256	210.3920886	3.433264658	17.16632329	0.024999314
1	138	-48.2642256	212.9690067	2.57691811	12.88459055	0.046259334
1	138.2	-48.2642256	216.9322731	3.963266364	19.81633182	0
1	138.4	-48.16896726	220.5592618	3.628239427	18.14119714	-0.026257718
1	138.6	-48.07370892	224.0275703	3.469616383	17.34808191	-0.001200739
1	138.8	-48.01020336	226.9363896	2.909512496	14.54756248	0.00562985
1	139	-47.85143946	230.4148528	3.482084403	17.41042201	-0.023781706
1	139.2	-47.75618112	233.9660364	3.552461017	17.76230508	0.018792352
1	139.4	-47.69267556	238.4895198	4.523929182	22.61964591	0.0127798
1	139.6	-47.57873911	242.6192987	4.131350242	20.65675121	-0.013543837
1	139.8	-47.56566444	245.4644915	2.845222929	14.22611464	0.022986674
1	140	-48.3495612	248.335402	2.976007532	14.88003766	0.271146003
1	140.2	-49.83445179	251.4700393	3.468551728	17.34275864	0.1758398
1	140.4	-51.26733297	254.9655574	3.777803002	18.88901501	-0.053362131
1	140.6	-52.06205053	258.1072782	3.240676696	16.20338348	-0.141269377
1	140.8	-54.70408629	262.1775441	4.852568102	24.26284051	0.327987828
1	141	-56.31038005	265.2326124	3.451611521	17.25805761	-0.091688545
1	141.2	-59.12764546	268.5587665	4.358931708	21.79465854	0.218693827
1	141.4	-60.22961893	272.4676644	4.061259468	20.30629734	-0.427969308
1	141.6	-61.37331271	275.9362841	3.652308544	18.26154272	0.043717598
1	141.8	-63.04741275	279.1127596	3.590627736	17.95313868	0.166537207
1	142	-64.80275445	281.719154	3.142374373	15.71187187	0.107663737
1	142.2	-67.59032834	285.7614895	4.910299804	24.55149902	0.011007167
1	142.4	-69.46657743	287.9742699	2.901156303	14.50578152	0.09957372
1	142.6	-72.3963384	291.2697776	4.409520373	22.04760186	0.023431472
1	142.8	-75.03898912	294.7645312	4.38142732	21.9071366	-0.079271274
1	143	-77.2121767	297.8846483	3.802351241	19.01175621	-0.039063678
1	143.2	-80.28930974	300.5740819	4.086783713	20.43391856	0.24415069
1	143.4	-83.58868121	302.447359	3.794076868	18.97038434	0.201884753
1	143.6	-86.56795692	303.3970405	3.126975955	15.63487978	0.207802151
1	143.8	-88.89190761	305.16343	2.919054429	14.59527215	-0.341341443
1	144	-92.26845726	306.8971228	3.795626216	18.97813108	0.175571036
1	144.2	-94.17874548	307.8576526	2.138181137	10.69090569	0.008449905
1	144.4	-97.84571047	309.0958453	3.870368611	19.35184306	0.140259748
1	144.6	-100.4030464	310.8111952	3.079349343	15.39674672	-0.265187987
1	144.8	-103.9577197	312.4960788	3.933768565	19.66884282	0.148203894
1	145	-107.9467509	313.7840393	4.191802984	20.95901492	0.130315667
1	145.2	-110.5077972	314.7395151	2.733476202	13.66738101	-0.044777332
1	145.4	-114.38939	315.5988194	3.975571174	19.87785587	0.139220968
1	145.6	-117.0176541	316.1230435	2.680034254	13.40017127	0.020992751
1	145.8	-120.7971972	317.1328054	3.91210487	19.56052435	-0.064194841
1	146	-123.9787295	318.9661818	3.671977283	18.35988641	-0.261709883
1	146.2	-127.2373586	319.9438683	3.402136706	17.01068353	0.231293203
1	146.4	-130.7477052	320.4028023	3.54021949	17.70109745	0.161484126
1	146.6	-133.9248018	320.8084753	3.20289143	16.01445715	0.003000729
1	146.8	-136.8288747	320.9074147	2.905757791	14.52878896	0.092943446
1	147	-140.0884543	321.0690158	3.263583025	16.31791513	-0.015480691
1	147.2	-143.2937266	321.4457135	3.227331939	16.13665969	-0.067451036
1	147.4	-148.1932971	321.844701	4.915789072	24.57894536	0.035733889
1	147.6	-152.004655	322.0386223	3.816288037	19.08144018	0.030417857
1	147.8	-155.4217164	322.0386223	3.417061369	17.08530684	0.050836006
1	148	-159.7769161	322.0386223	4.355199749	21.77599874	0
1	148.2	-165.3273864	322.0386223	5.550470297	27.75235148	0
1	148.4	-169.5625669	322.0386223	4.23518046	21.1759023	0
1	148.6	-173.3969702	322.0386223	3.834403341	19.17201671	0
1	148.8	-178.4240549	322.0386223	5.027084739	25.1354237	0
1	149	-181.8041269	321.8968303	3.383044668	16.91522334	0.041924796
1	149.2	-185.2211357	321.553819	3.434182025	17.17091013	0.058123547
1	149.4	-189.743664	321.4568584	4.523567596	22.61783798	-0.078612149
1	149.6	-192.4907736	321.0871467	2.771876166	13.85938083	0.112342077
1	149.8	-196.7740945	320.2969218	4.355604858	21.77802429	0.048659198
1	150	-200.4543079	319.3600844	3.797582723	18.98791361	0.066828903
1	150.2	-203.8153216	318.9358816	3.387677858	16.93838929	-0.123717452
1	150.4	-207.9369121	318.6773199	4.129692749	20.64846375	-0.062897539
1	150.6	-210.7983013	318.6126795	2.862119249	14.31059625	-0.040064646
1	150.8	-214.6447393	318.8904958	3.856457837	19.28228919	-0.094688436
1	151	-217.7432455	319.3178478	3.127838065	15.63919032	-0.064955552
1	151.2	-222.1980162	319.4530051	4.45682056	22.2841028	0.106726666
1	151.4	-225.5977287	319.8937353	3.428160975	17.14080487	-0.09858792
1	151.6	-229.8253515	320.3140156	4.248462146	21.24231073	0.029831159
1	151.8	-232.8343764	320.4226115	3.010983803	15.05491902	0.063012934
1	152	-237.0583173	320.4226115	4.223940933	21.11970466	0.036074415
1	152.2	-240.4051824	320.0297966	3.369838248	16.84919124	0.116833502
1	152.4	-244.3161322	319.3727258	3.965762195	19.82881097	0.049619955
1	152.6	-248.3317569	318.6587113	4.078609958	20.39304979	0.009516506
1	152.8	-251.67868	317.5325587	3.531304772	17.65652386	0.148604516
1	153	-255.7357952	316.0437796	4.321648659	21.6082433	0.027124541
1	153.2	-258.4577065	313.574766	3.674891752	18.37445876	0.385018457
1	153.4	-261.2454853	311.3260349	3.581689885	17.90844943	-0.057941466
1	153.6	-263.9866593	309.9549019	3.064969884	15.32484942	-0.214969064
1	153.8	-266.8602859	308.2722307	3.33003185	16.65015925	0.065924753
1	154	-270.5336856	306.3309978	4.154786498	20.77393249	-0.043578701
1	154.2	-273.7462386	305.3318816	3.364332029	16.82166014	-0.184631791
1	154.4	-278.3924987	304.0180824	4.828436672	24.14218336	-0.025950475
1	154.6	-280.6436231	302.3819185	2.782910969	13.91455485	0.352929865
1	154.8	-283.8140121	300.3283537	3.777366139	18.8868307	-0.053720885
1	155	-286.8977076	298.9435201	3.380376015	16.90188008	-0.152689049
1	155.2	-290.0923032	296.4855916	4.030738551	20.15369275	0.233712578
1	155.4	-293.5493297	293.3215899	4.68635667	23.43178335	0.08536708
1	155.6	-297.4723344	290.2657657	4.97272841	24.86364205	-0.079397238
1	155.8	-301.65141	287.5529529	4.982371553	24.91185777	-0.08600136
1	156	-304.0138168	285.7882691	2.948741213	14.74370606	0.065797338
1	156.2	-306.5638297	282.3224647	4.30283227	21.51416135	0.294899863
1	156.4	-308.9719622	280.423739	3.066636889	15.33318445	-0.268801834
1	156.6	-311.9317505	278.6171829	3.467562779	17.3378139	-0.11965991
1	156.8	-313.9968909	276.1891653	3.187487163	15.93743581	0.317978282
1	157	-318.1491442	274.0857069	4.654647634	23.27323817	-0.397085826
1	157.2	-323.5079069	276.0878953	5.720585299	28.60292649	-0.826467658
1	157.4	-326.280983	273.948297	3.502546469	17.51273234	1.014726168
1	157.6	-328.8794189	271.1585238	3.81244061	19.06220305	0.163735492
1	157.8	-330.366166	268.3432767	3.183713753	15.91856877	0.264024414
1	158	-332.3526126	264.8432488	4.024445962	20.12222981	-0.03034038
1	158.2	-334.814387	259.9277244	5.49751887	27.48759435	0.051918288
1	158.4	-336.4630411	257.210735	3.178064146	15.89032073	-0.0811001
1	158.6	-338.0647205	252.9175551	4.582223306	22.91111653	0.18831828
1	158.8	-339.0710028	249.936532	3.146284019	15.73142009	0.031530016
1	159	-339.345929	246.3971991	3.549994593	17.74997296	0.248030444
1	159.2	-339.7483954	243.3195066	3.103895977	15.51947988	-0.052509332
1	159.4	-339.2438149	237.8180184	5.524579106	27.62289553	0.221492273
1	159.6	-339.1763305	233.4576481	4.360892423	21.80446212	-0.075985688
1	159.8	-338.0678796	230.0876106	3.547649444	17.73824722	0.302291941
1	160	-335.7300811	227.1868713	3.72553217	18.62766085	0.360580056
1	160.2	-334.1702258	224.7668952	2.879137532	14.39568766	-0.105795696
1	160.4	-332.6094083	220.5237651	4.521095433	22.60547716	-0.220068046
1	160.6	-331.3954815	217.2564852	3.48550373	17.42751865	0.003250446
1	160.8	-329.002845	213.9493974	4.081854897	20.40927449	0.270581827
1	161	-325.4875049	210.9571711	4.61638756	23.0819378	0.239295085
1	161.2	-324.3300649	208.598838	2.627052056	13.13526028	-0.409360779
1	161.4	-321.0587091	205.1486145	4.754556838	23.77278419	0.302543114
1	161.6	-319.3974784	203.1810316	2.575086387	12.87543193	-0.057617721
1	161.8	-317.9088334	200.5539602	3.019531112	15.09765556	-0.18563503
1	162	-313.9940229	197.4973654	4.96674068	24.8337034	0.392346272
1	162.2	-311.3595664	195.3777849	3.381269368	16.90634684	-0.014606443
1	162.4	-308.2675347	193.7420597	3.498036135	17.49018067	0.190928019
1	162.6	-306.443103	192.7052419	2.098461905	10.49230953	-0.030193921
1	162.8	-304.2710144	192.5606089	2.176898622	10.88449311	0.450292781
1	163	-300.4261907	192.2406388	3.858114835	19.29057417	-0.016540793
1	163.2	-297.288578	192.1759984	3.138278417	15.69139208	0.062430813
1	163.4	-294.5602972	191.5733828	2.794040392	13.97020196	-0.196788189
1	163.6	-290.7428868	190.471254	3.973324877	19.86662439	-0.063681045
1	163.8	-286.7149023	189.8101587	4.081875295	20.40937648	0.118392849
1	164	-283.3733552	189.6227014	3.346801048	16.73400524	0.106635059
1	164.2	-278.954318	189.5017612	4.420691821	22.1034591	0.028679042
1	164.4	-275.5232518	189.4611003	3.43130717	17.15653585	0.015510903
1	164.6	-271.5894655	189.0894179	3.951306351	19.75653175	-0.08235474
1	164.8	-267.4020677	188.9076166	4.19134257	20.95671285	0.050815971
1	165	-264.6752977	189.5540209	2.802340639	14.01170319	0.276150961
1	165.2	-260.9631993	190.8033993	3.916710478	19.58355239	0.09189814
1	165.4	-256.9157121	190.9801504	4.051344643	20.25672321	-0.281018444
1	165.6	-252.1151488	191.3934574	4.81832238	24.0916119	0.042242102
1	165.8	-249.5515782	192.5994592	2.83307862	14.1653931	0.35383607
1	166	-244.7002923	194.4180007	5.180933137	25.90466568	-0.081073964
1	166.2	-241.1189686	195.7624649	3.825370975	19.12685487	0.000484119
1	166.4	-237.3414462	197.6420323	4.219294858	21.09647429	0.102568703
1	166.6	-235.6431536	199.7066085	2.673326123	13.36663062	0.42073535
1	166.8	-232.1215812	201.6747981	4.034258646	20.17129323	-0.372787196
1	167	-228.6517688	205.201045	4.947121929	24.73560965	0.283817783
1	167.2	-225.9421982	208.7454953	4.4614908	22.307454	0.124643805
1	167.4	-223.1935754	211.6015621	3.963842216	19.81921108	-0.113542218
1	167.6	-220.1695428	215.1685993	4.676379767	23.38189883	0.063031248
1	167.8	-216.6440965	216.4693316	3.757748792	18.78874396	-0.514136688
1	168	-213.6115353	219.1806154	4.067860256	20.33930128	0.376061426
1	168.2	-211.6419008	220.7137688	2.496000779	12.48000389	-0.068094614
1	168.4	-208.8072736	222.6792113	3.449358703	17.24679351	-0.055165846
1	168.6	-207.0352956	224.51498	2.55146086	12.7573043	0.196816196
1	168.8	-204.8410326	227.6782855	3.849843077	19.24921538	0.161259214
1	169	-203.1883073	230.6909213	3.43620073	17.18100365	0.104693186
1	169.2	-201.1692255	233.777328	3.688169974	18.44084987	-0.077545746
1	169.4	-198.4825306	236.3587749	3.725882088	18.62941044	-0.226061955
1	169.6	-196.226577	238.857796	3.366665037	16.83332518	0.07104965
1	169.8	-193.9846789	241.575427	3.523013642	17.61506821	0.044556333
1	170	-191.5507162	244.4982108	3.803529912	19.01764956	-0.00462912
1	170.2	-189.4878899	247.2092445	3.406604733	17.03302367	0.043955998
1	170.4	-187.7080954	249.6225741	2.998637749	14.99318874	0.01499754
1	170.6	-185.4530455	253.2497976	4.271065502	21.35532751	0.079219555
1	170.8	-183.5531573	255.8355801	3.208714141	16.0435707	-0.0774418
1	171	-181.3083738	258.9495626	3.838741935	19.19370967	0.009068303
1	171.2	-179.8290678	261.9715027	3.364590344	16.82295172	0.169367178
1	171.4	-178.813796	265.4651159	3.638146545	18.19073273	0.172411959
1	171.6	-177.9941774	269.0577098	3.68490239	18.42451195	0.058515872
1	171.8	-176.9443511	274.0794632	5.130316024	25.65158012	0.01821462
1	172	-175.2828168	276.9177009	3.288812757	16.44406378	-0.323535248
1	172.2	-173.5564618	279.8715151	3.421303831	17.10651915	0.000716082
1	172.4	-172.0337603	283.7363157	4.153950346	20.76975173	0.153590226
1	172.6	-170.0279426	287.3746704	4.154627464	20.77313732	-0.128522648
1	172.8	-168.5716602	291.0396185	3.943678875	19.71839437	0.1256158
1	173	-166.9745543	294.7228276	4.014570581	20.0728529	-0.030924065
1	173.2	-165.0469813	297.1480167	3.09791535	15.48957675	-0.262422952
1	173.4	-163.286735	300.5117825	3.796496736	18.98248368	0.189459915
1	173.6	-160.4269519	303.5393392	4.164667982	20.82333991	-0.274798007
1	173.8	-158.8993785	306.7511606	3.556582172	17.78291086	0.312962865
1	174	-156.7728831	310.1926649	4.045483309	20.22741655	-0.109529609
1	174.2	-154.1458551	314.0979494	4.706646714	23.53323357	-0.038682611
1	174.4	-152.5232575	317.5162783	3.783886277	18.91943139	0.148974195
1	174.6	-150.3414751	321.8750012	4.874283444	24.37141722	-0.020908164
1	174.8	-148.2508432	324.5831046	3.421193673	17.10596836	-0.193335678
1	175	-147.4050646	328.8523112	4.352179485	21.76089742	0.461848565
1	175.2	-145.9939903	332.4963665	3.907719219	19.5385961	-0.173867398
1	175.4	-145.5812042	336.275677	3.80178643	19.00893215	0.260654999
1	175.6	-145.2091986	341.3271365	5.065138804	25.32569402	0.035280867
1	175.8	-145.118672	342.9562654	1.631642182	8.158210908	0.018000125
1	176	-144.9097652	346.3100937	3.360328317	16.80164159	-0.006698324
1	176.2	-144.6626889	349.2209331	2.921306644	14.60653322	-0.022469798
1	176.4	-144.5386546	352.8478672	3.629054377	18.14527188	0.050493703
1	176.6	-144.2382733	357.0278406	4.19075251	20.95376255	-0.037553903
1	176.8	-144.1871587	359.254974	2.227719886	11.13859943	0.048791876
1	177	-144.0286255	362.5782719	3.32707707	16.63538535	-0.024720608
1	177.2	-143.9671045	366.0472866	3.469560167	17.34780083	0.029934848
1	177.4	-143.9353517	369.2835943	3.23646346	16.1823173	0.007921468
1	177.6	-143.965724	372.8769152	3.593449265	17.96724633	0.018263317
1	177.8	-145.0784518	377.4354708	4.692397245	23.46198623	0.23096263
1	178	-146.1313451	379.4407932	2.264928783	11.32464391	0.244070879
1	178.2	-146.797071	382.4137939	3.046625026	15.23312513	-0.263195763
1	178.4	-148.0607706	385.5884522	3.416927266	17.08463633	0.158541557
1	178.6	-148.7300215	389.0061077	3.482566046	17.41283023	-0.18545682
1	178.8	-150.0549784	393.1225279	4.324398842	21.62199421	0.118024679
1	179	-151.0855005	396.2458359	3.288925182	16.44462591	0.007299215
1	179.2	-152.2942711	399.9384205	3.88539665	19.42698325	-0.002341919
1	179.4	-153.5957899	404.783291	5.016644432	25.08322216	-0.053914239
1	179.6	-156.2723652	408.4100875	4.507516868	22.53758434	0.37333424
1	179.8	-158.3828666	410.938067	3.293159063	16.46579531	0.059860164
1	180	-159.6529778	414.5067574	3.787972238	18.93986119	-0.353712037
1	180.2	-161.5065464	417.5690977	3.579615182	17.89807591	0.202366856
1	180.4	-162.8541765	419.9424899	2.729303396	13.64651698	-0.027879444
1	180.6	-165.9559047	423.4917771	4.713614113	23.56807057	0.201795406
1	180.8	-168.7357498	426.2998777	3.951324785	19.75662392	0.062134097
1	181	-173.4307977	429.8647359	5.895056349	29.47528175	0.141040415
1	181.2	-176.3805472	431.5561921	3.400300849	17.00150424	0.128765376
1	181.4	-179.3249327	433.1577763	3.351787299	16.7589365	0.022466124
1	181.6	-182.1003789	434.4113926	3.045431857	15.22715928	0.073931727
1	181.8	-185.8725799	435.7380109	3.998676818	19.99338409	0.086077784
1	182	-188.0532788	437.2403796	2.648123826	13.24061913	-0.265090685
1	182.2	-191.127921	439.1590014	3.624159777	18.12079888	0.045373431
1	182.4	-193.5249998	440.5850005	2.789168421	13.9458421	0.021236477
1	182.6	-195.6792679	441.6599537	2.407570343	12.03785171	0.073816571
1	182.8	-199.0395403	442.5578935	3.478178694	17.39089347	0.201716289
1	183	-202.5708291	443.2394285	3.596455258	17.98227629	0.070466316
1	183.2	-205.5426909	443.617171	2.995772302	14.97886151	0.064226388
1	183.4	-209.5802553	444.4352765	4.119614431	20.59807215	-0.073488477
1	183.6	-212.4885795	445.3131352	3.037924544	15.18962272	-0.093230337
1	183.8	-216.0988364	445.664424	3.627307409	18.13653704	0.19614957
1	184	-220.2950144	445.9239652	4.204196867	21.02098433	0.035224551
1	184.2	-225.3004072	445.9866468	5.005785235	25.02892617	0.049250932
1	184.4	-229.078988	445.8573659	3.780791789	18.90395895	0.046722955
1	184.6	-232.485917	445.7280851	3.409380956	17.04690478	0.003727462
1	184.8	-235.9998267	445.8573659	3.516287175	17.58143587	-0.074702838
1	185	-239.5900893	446.3765745	3.627611216	18.13805608	-0.106845504
1	185.2	-242.3126342	446.8728462	2.767405979	13.8370299	-0.036682624
1	185.4	-245.2389881	447.6988836	3.040704675	15.20352337	-0.094814617
1	185.6	-250.9299289	448.6973745	5.777870899	28.8893545	0.101432465
1	185.8	-253.2363587	449.5714973	2.466517562	12.33258781	-0.188582697
1	186	-256.2872716	450.4977653	3.188423148	15.94211574	0.067508055
1	186.2	-259.2745234	451.0171932	3.032074913	15.16037457	0.122599281
1	186.4	-262.0271158	451.3453384	2.772083074	13.86041537	0.053507047
1	186.6	-264.2118095	452.1097636	2.314569601	11.572848	-0.217932911
1	186.8	-267.2384527	453.2881425	3.247944772	16.23972386	-0.034692851
1	187	-269.798941	454.6725167	2.910771835	14.55385918	-0.12437138
1	187.2	-272.6293691	455.5211102	2.954899983	14.77449991	0.204366904
1	187.4	-275.0117898	456.6679881	2.644098601	13.220493	-0.157367165
1	187.6	-277.4131238	457.7542351	2.635590565	13.17795283	0.02384292
1	187.8	-279.7578682	458.1358156	2.375590404	11.87795202	0.263483256
1	188	-282.6473712	458.41472	2.902932166	14.51466083	0.065099178
1	188.2	-285.6142716	458.7208115	2.982648127	14.91324063	-0.006579818
1	188.4	-288.8089469	458.7531317	3.19483885	15.97419425	0.092688493
1	188.6	-292.8876427	458.5592104	4.08330319	20.41651595	0.057625705
1	188.8	-296.1351427	458.2949451	3.258234561	16.2911728	0.033686935
1	189	-300.0722384	457.8061494	3.967321973	19.83660987	0.042323225
1	189.2	-303.0114874	457.4603231	2.959523699	14.7976185	-0.006399724
1	189.4	-307.0698683	457.4603231	4.058380855	20.29190427	-0.117119584
1	189.6	-311.2407496	457.4603231	4.170881295	20.85440648	0
1	189.8	-315.4003637	457.3741359	4.160506984	20.80253492	0.020717044
1	190	-317.7220523	457.0192472	2.348655726	11.74327863	0.13096682
1	190.2	-321.4530484	456.5553571	3.759724209	18.79862104	-0.027984552
1	190.4	-324.5163884	456.5553571	3.06334	15.3167	-0.123699312
1	190.6	-328.0022483	456.4715265	3.486867744	17.43433872	0.024044111
1	190.8	-333.938214	455.9647786	5.957556759	29.78778379	0.061118482
1	191	-334.8986875	455.4392323	1.094855338	5.474276691	0.415508488
1	191.2	-338.3303015	454.4214713	3.579359201	17.896796	-0.21235137
1	191.4	-341.9794674	453.1741125	3.856464105	19.28232052	0.041049526
1	191.6	-344.9304491	452.628451	3.001006475	15.00503238	-0.14652598
1	191.8	-348.2654249	451.6293761	3.481409806	17.40704903	0.108223448
1	192	-352.0863711	450.0560557	4.13218667	20.66093335	0.099538021
1	192.2	-353.5216116	448.5880097	2.053064555	10.26532277	0.406092388
1	192.4	-357.3795234	445.8371658	4.738209207	23.69104603	-0.177273245
1	192.6	-360.3292244	445.211635	3.01529842	15.0764921	-0.410453909
1	192.8	-363.2160813	443.4252697	3.394855451	16.97427726	0.345153029
1	193	-365.3266831	442.0781298	2.503882221	12.51941111	0.013964019
1	193.2	-368.4140355	440.0593152	3.688815048	18.44407524	0.011023807
1	193.4	-372.0011374	436.884099	4.790542628	23.95271314	0.145453559
1	193.6	-373.9025928	434.2774946	3.226440613	16.13220306	0.215996087
1	193.8	-375.4469193	431.0651333	3.564296447	17.82148224	0.182110616
1	194	-377.6993181	428.7158992	3.254566263	16.27283131	-0.316232326
1	194.2	-379.7192046	425.4726935	3.820775348	19.10387674	0.207337836
1	194.4	-381.4835024	423.1495631	2.917135846	14.58567923	-0.092500979
1	194.6	-382.7162573	419.4840705	3.867236869	19.33618434	0.325090335
1	194.8	-383.4465713	416.7691724	2.811410665	14.05705332	0.061648653
1	195	-384.7636214	413.4078701	3.61012112	18.0506056	-0.110659437
1	195.2	-385.6692659	409.5940847	3.919840663	19.59920331	0.140293515
1	195.4	-385.520124	407.0329525	2.565470986	12.82735493	0.291314743
1	195.6	-385.0600094	403.8484931	3.217528075	16.08764038	0.085327364
1	195.8	-384.4385719	400.6402706	3.26785497	16.33927485	0.04783758
1	196	-383.9523477	397.3170202	3.358631828	16.79315914	-0.046052991
1	196.2	-382.8115157	395.1254018	2.470766858	12.35383429	0.334667727
1	196.4	-381.3326059	392.5564344	2.964248237	14.82124119	0.042400338
1	196.6	-379.9153279	390.5506738	2.455962627	12.27981314	0.092797181
1	196.8	-378.0832381	386.9356552	4.052766067	20.26383034	-0.146071845
1	197	-375.9196855	384.0415724	3.613402101	18.0670105	0.172876761
1	197.2	-372.8953548	381.3517349	4.04744391	20.23721955	0.201919747
1	197.4	-371.4440204	377.3385101	4.267592336	21.33796168	-0.4968641
1	197.6	-369.4407087	373.3844256	4.432611207	22.16305603	0.121943532
1	197.8	-368.4101866	369.5405237	3.979642918	19.89821459	-0.207015109
1	198	-366.6351632	366.441784	3.571119668	17.85559834	0.258261941
1	198.2	-364.6761422	363.0483579	3.918303741	19.5915187	0.00336501
1	198.4	-363.0276659	360.3019544	3.203155639	16.0157782	0.017029043
1	198.6	-361.212154	357.6612028	3.204629914	16.02314957	0.061696819
1	198.8	-359.2231692	355.1547226	3.19976617	15.99883085	0.068501562
1	199	-356.3655471	352.4665408	3.92330544	19.6165272	0.145153915
1	199.2	-353.7536248	350.4178562	3.319525009	16.59762505	0.08972407
1	199.4	-350.1245894	348.4557064	4.125521831	20.62760916	0.169470474
1	199.6	-347.0111383	347.1244958	3.386103884	16.93051942	0.091616869
1	199.8	-343.6603379	345.0354058	3.948690879	19.74345439	-0.153447788
1	200	-341.3664401	344.5589563	2.342855368	11.71427684	0.352699911
1	200.2	-338.6485201	343.6994218	2.850594456	14.25297228	-0.101503771
1	200.4	-336.5530074	342.7882003	2.285059837	11.42529918	-0.103884132
1	200.6	-331.1298971	343.3538041	5.452525291	27.26262645	0.51409851
1	200.8	-324.4181533	342.0125151	6.84445482	34.2222741	-0.301163101
1	201	-323.4266471	341.7039092	1.038422884	5.192114422	-0.104501615
1	201.2	-317.8299636	340.4851243	5.727853289	28.63926644	0.087323907
1	201.4	-314.7624215	339.9469596	3.114391657	15.57195829	0.040750391
1	201.6	-310.4238371	339.2976171	4.386907821	21.93453911	0.025106868
1	201.8	-307.2940658	339.0143399	3.142564974	15.71282487	0.058299615
1	202	-303.0061953	337.832434	4.447778664	22.23889332	-0.178695973
1	202.2	-300.1089305	337.5523255	2.91077377	14.55386885	0.172579739
1	202.4	-296.5842809	337.5200052	3.524797809	17.62398904	0.087211277
1	202.6	-293.0455484	337.6169659	3.540060548	17.70030274	0.03656248
1	202.8	-290.1916332	338.0492488	2.886468503	14.43234251	0.122934436
1	203	-286.9601157	338.4885691	3.261243328	16.30621664	-0.015207158
1	203.2	-284.0122286	338.6772775	2.953921011	14.76960505	-0.071192694
1	203.4	-281.1659055	338.6188926	2.846921784	14.23460892	-0.084437074
1	203.6	-278.3596874	338.7977311	2.811910943	14.05955472	0.084152826
1	203.8	-275.2197814	339.4362812	3.204177977	16.02088989	0.136986687
1	204	-271.9427152	339.9490714	3.316943819	16.58471909	-0.045410267
1	204.2	-268.3070219	340.7803069	3.729506449	18.64753224	0.069548926
1	204.4	-263.9363651	341.7853502	4.48472435	22.42362175	0.00125458
1	204.6	-260.0101458	343.1573312	4.159029919	20.7951496	0.110153272
1	204.8	-256.8101341	344.5787402	3.501496653	17.50748326	0.081834239
1	205	-251.9374715	346.1676828	5.125190609	25.62595304	-0.102790317
1	205.2	-249.1481883	347.7382432	3.201056274	16.00528137	0.197601577
1	205.4	-246.2397361	348.9811705	3.162904138	15.81452069	-0.108962498
1	205.6	-243.0411828	351.0773039	3.824201604	19.12100802	0.176259108
1	205.8	-240.0549859	352.7791868	3.437117591	17.18558795	-0.062113137
1	206	-233.5716856	354.525825	6.71445661	33.57228305	-0.254847609
1	206.2	-231.223744	355.8455672	2.693427066	13.46713533	0.248916064
1	206.4	-227.0302601	358.2437271	4.830784371	24.15392186	0.007410706
1	206.6	-224.8957222	360.0805579	2.816061021	14.08030511	0.191090112
1	206.8	-222.1832739	362.9860261	3.974810831	19.87405416	0.109167815
1	207	-219.9038779	364.988148	3.033832255	15.16916128	-0.099014794
1	207.2	-217.4033465	367.2384429	3.363998344	16.81999172	0.012046829
1	207.4	-214.7222211	368.5534717	2.986257492	14.93128746	-0.276774844
1	207.6	-212.2577122	370.1075966	2.913607398	14.56803699	0.106618022
1	207.8	-209.2190674	371.4279508	3.313109972	16.56554986	-0.152710681
1	208	-206.2772657	373.0285144	3.349029845	16.74514923	0.08837654
1	208.2	-204.946334	373.864087	1.571483696	7.857418481	0.062333985
1	208.4	-202.2731468	375.514438	3.14159004	15.7079502	-0.007522402
1	208.6	-200.5423642	377.3770859	2.542649297	12.71324648	0.268982702
1	208.8	-197.5836581	380.1210786	4.035274241	20.1763712	-0.07431316
1	209	-195.3495827	382.2604172	3.093196097	15.46598048	0.015974798
1	209.2	-193.2176508	383.9479941	2.719016261	13.59508131	-0.094158991
1	209.4	-189.3427893	385.9817191	4.37613862	21.8806931	-0.186250355
1	209.6	-185.9690865	388.0122611	3.937635256	19.68817628	0.058465654
1	209.8	-183.1460659	390.1948856	3.568374291	17.84187146	0.116358732
1	210	-179.6280167	392.618215	4.271907723	21.35953861	-0.054966329
1	210.2	-175.3028647	396.2673827	5.658919074	28.29459537	0.09764193
1	210.4	-172.538256	399.3701234	4.155726267	20.77863134	0.142133713
1	210.6	-170.6672234	402.7139189	3.831674791	19.15837396	0.217684056
1	210.8	-168.5477253	405.586378	3.569774975	17.84887488	-0.125543489
1	211	-165.8120249	409.9203169	5.125142217	25.62571109	0.072627013
1	211.2	-163.606199	413.7189521	4.392641343	21.96320671	0.03696559
1	211.4	-162.146505	417.0410425	3.628634825	18.14317412	0.112103369
1	211.6	-161.2373321	421.5436483	4.593479602	22.96739801	0.214753411
1	211.8	-159.1859047	425.4424585	4.405573193	22.02786596	-0.285119367
1	212	-157.2002901	429.3443566	4.378067385	21.89033693	0.013632098
1	212.2	-155.2106615	433.0439646	4.200681022	21.00340511	-0.022694348
1	212.4	-152.7380418	435.9965726	3.851200123	19.25600061	-0.203730449
1	212.6	-150.3410971	438.8269496	3.708959161	18.5447958	-0.005516156
1	212.8	-148.4581383	442.0334805	3.718517687	18.59258844	0.171696679
1	213	-145.9992824	445.3294691	4.112117842	20.56058921	-0.109971617
1	213.2	-143.7753426	449.273169	4.527546536	22.63773268	0.127476486
1	213.4	-142.0401077	452.6870314	3.829555621	19.1477781	0.043210878
1	213.6	-140.6509236	456.3089155	3.879159306	19.39579653	0.10401033
1	213.8	-137.52995	459.822637	4.699650513	23.49825256	-0.360023138
1	214	-136.8528106	462.4903692	2.752328628	13.76164314	0.477694848
1	214.2	-135.9413488	466.2298748	3.848982273	19.24491136	0.009499287
1	214.4	-134.7687211	469.3986025	3.378741095	16.89370548	-0.115358082
1	214.6	-133.5926053	473.7937845	4.54982118	22.7491059	0.092968876
1	214.8	-132.9171371	476.682771	2.966900786	14.83450393	0.031784071
1	215	-132.170609	481.0430774	4.423751417	22.11875709	0.060116121
1	215.2	-131.5774722	484.058321	3.073028635	15.36514317	-0.024666784
1	215.4	-131.3479352	487.2689446	3.218818313	16.09409156	0.122861203
1	215.6	-131.0814295	492.1156736	4.854050621	24.27025311	0.016440134
1	215.8	-130.6801025	495.0007741	2.912879698	14.56439849	-0.083284968
1	216	-130.2191431	498.781718	3.808939499	19.04469749	0.016898567
1	216.2	-129.7397422	502.2065834	3.458255124	17.29127562	-0.017755141
1	216.4	-129.2152276	505.4392881	3.274980185	16.37490092	-0.021777888
1	216.6	-128.660216	508.4856019	3.096460148	15.48230074	-0.019363751
1	216.8	-127.850008	513.801756	5.377539511	26.88769755	0.028973461
1	217	-127.4034205	516.6699144	2.902718241	14.51359121	-0.003223872
1	217.2	-127.1669071	521.1705369	4.506832774	22.53416387	0.101962018
1	217.4	-127.0428728	523.456301	2.289126843	11.44563421	-0.001707689
1	217.6	-127.5109702	527.028022	3.60226409	18.01132045	0.184524509
1	217.8	-127.662052	529.7606441	2.736795382	13.68397691	-0.075081877
1	218	-128.631474	533.8946934	4.246191561	21.23095781	0.175103217
1	218.2	-129.5245704	537.3039288	3.524273982	17.62136991	0.025871495
1	218.4	-130.2851844	540.160571	2.956169597	14.78084799	0.004017438
1	218.6	-130.826575	543.4206265	3.304703583	16.52351792	-0.095658084
1	218.8	-131.6660775	547.6574245	4.319169015	21.59584508	0.031045732
1	219	-132.3568542	551.6237056	4.025985435	20.12992717	-0.023179041
1	219.2	-133.1854993	555.1195018	3.59266524	17.9633262	0.060312021
1	219.4	-135.3303484	559.199902	4.609776913	23.04888456	0.251209117
1	219.6	-137.7200011	562.2508008	3.875361179	19.37680589	0.180497242
1	219.8	-139.3834371	565.4171393	3.576691009	17.88345505	-0.180729765
1	220	-139.6487264	568.4781765	3.07251148	15.3625574	-0.397270867
1	220.2	-139.8738825	571.915019	3.444209939	17.2210497	-0.021031484
1	220.4	-141.379253	575.5537715	3.93784967	19.68924835	0.326845999
1	220.6	-146.7507649	581.2682934	7.842761013	39.21380506	0.362202316
1	220.8	-148.3807409	583.4445212	2.718968439	13.59484219	-0.111611981
1	221	-151.2583366	586.7331031	4.369820099	21.84910049	0.075989575
1	221.2	-153.0801524	589.1207589	3.003317042	15.01658521	-0.067066496
1	221.4	-155.5320192	591.5990519	3.486199539	17.43099769	0.128259702
1	221.6	-157.7134122	594.3034401	3.474505793	17.37252896	-0.101278209
1	221.8	-160.1673729	596.3187402	3.175430271	15.87715136	0.204475488
1	222	-162.3050252	598.348356	2.947693682	14.73846841	-0.071918003
1	222.2	-164.656778	600.8807199	3.455952573	17.27976287	-0.062881679
1	222.4	-168.5408696	605.5025782	6.037196519	30.18598259	-0.049556382
1	222.6	-171.1811048	608.6371782	4.098360483	20.49180242	0.001120308
1	222.8	-173.9350829	610.5529136	3.354763434	16.77381717	0.263013156
1	223	-176.104887	611.2803063	2.288482008	11.44241004	0.284323089
1	223.2	-180.0911839	613.0067445	4.344093904	21.72046952	-0.085245207
1	223.4	-183.3564281	614.871523	3.760215217	18.80107608	-0.110192155
1	223.6	-186.892894	616.2050991	3.779552381	18.8977619	0.158293538
1	223.8	-191.1636429	617.6191085	4.498746365	22.49373182	0.040872565
1	224	-194.8628418	618.5604348	3.817088866	19.08544433	0.070552682
1	224.2	-198.0758262	619.6815422	3.402962071	17.01481035	-0.086542471
1	224.4	-201.6345836	620.4083243	3.632212356	18.16106178	0.134268156
1	224.6	-203.9540596	621.4126938	2.527593083	12.63796541	-0.207187028
1	224.8	-207.5744602	622.9369721	3.92819617	19.64098085	0.010141577
1	225	-210.9118875	624.2902029	3.601340658	18.00670329	0.013284748
1	225.2	-214.3947706	625.7193624	3.764700689	18.82350345	-0.004172573
1	225.4	-219.2340927	626.8030996	4.95918592	24.7959296	0.169077504
1	225.6	-221.4644336	627.6547729	2.387418728	11.93709364	-0.144460369
1	225.8	-225.1917921	628.2529386	3.775050126	18.87525063	0.205646452
1	226	-229.5768331	629.2918235	4.506424998	22.53212499	-0.073503571
1	226.2	-234.8128324	630.3766011	5.34718907	26.73594535	0.02833988
1	226.4	-240.2117051	630.7613159	5.412562445	27.06281222	0.133148603
1	226.6	-242.9313012	630.8259564	2.720364211	13.60182106	0.047374197
1	226.8	-246.3988704	630.8259564	3.467569205	17.33784602	0.023763919
1	227	-249.5505192	630.8582766	3.151814508	15.75907254	-0.010254659
1	227.2	-252.8760671	630.8582766	3.325547844	16.62773922	0.010254659
1	227.4	-257.1544981	630.8582766	4.278431034	21.39215517	0
1	227.6	-261.0669265	630.8582766	3.912428435	19.56214218	0
1	227.8	-264.5346782	630.5050628	3.485693876	17.42846938	0.101506639
1	228	-268.7178235	629.6523286	4.269175557	21.34587779	0.099588107
1	228.2	-272.1343144	628.675193	3.553477718	17.76738859	0.077474238
1	228.4	-276.0967727	627.6962822	4.08158571	20.40792855	-0.036372178
1	228.6	-279.2329851	626.9592834	3.221644903	16.10822451	-0.011388196
1	228.8	-282.2795681	626.1287518	3.157760411	15.78880206	0.035335072
1	229	-285.254076	624.5326045	3.375704803	16.87852401	0.226360334
1	229.2	-287.7644538	622.1604095	3.453882753	17.26941376	0.264600467
1	229.4	-290.1763441	620.7427089	2.797693684	13.98846842	-0.225706498
1	229.6	-290.7211261	620.5033769	0.595035469	2.975177343	-0.117463535
1	229.8	-293.1801532	618.6539675	3.076870044	15.38435022	0.230902851
1	230	-295.4451848	617.439511	2.570072582	12.85036291	-0.152669111
1	230.2	-297.4995404	616.1904171	2.40429042	12.0214521	0.054129149
1	230.4	-300.0291316	614.4249164	3.084772988	15.42386494	0.063044155
1	230.6	-303.1388293	612.1963824	3.825778758	19.12889379	0.01246521
1	230.8	-306.3190687	609.0098112	4.502017155	22.51008577	0.164585963
1	231	-308.6687744	605.8747504	3.917872322	19.58936161	0.1412272
1	231.2	-311.1151497	602.7619546	3.959071847	19.79535923	-0.022913366
1	231.4	-312.9264694	599.3970611	3.821437854	19.10718927	0.172274264
1	231.6	-314.0407097	596.1812715	3.403356295	17.01678148	0.160270717
1	231.8	-315.9280004	593.150213	3.570599648	17.85299824	-0.22336329
1	232	-318.151779	590.3129427	3.604898664	18.02449332	-0.1078603
1	232.2	-320.6412888	587.2766505	3.926414309	19.63207155	-0.022000006
1	232.4	-322.8663642	583.4184565	4.453832177	22.26916088	0.163646825
1	232.6	-324.3003152	580.2096268	3.514655547	17.57327773	0.102868125
1	232.8	-325.5930061	576.9158378	3.538374772	17.69187386	0.046261199
1	233	-327.1063147	574.2780675	3.041041766	15.20520883	-0.146870109
1	233.2	-329.7223444	571.6521525	3.706621177	18.53310589	-0.262649952
1	233.4	-332.2690281	569.2559468	3.496769905	17.48384953	-0.032319741
1	233.6	-334.2799522	564.3172094	5.332442434	26.66221217	0.429156818
1	233.8	-335.4130825	561.4495375	3.083427731	15.41713865	0.010366009
1	234	-337.0799194	557.9895414	3.840562238	19.20281119	-0.072628226
1	234.2	-338.4330365	555.1481729	3.147109892	15.73554946	0.004494039
1	234.4	-339.3616163	551.8399681	3.436055862	17.18027931	0.170795088
1	234.6	-340.0958323	549.074579	2.861197284	14.30598642	0.014133755
1	234.8	-340.6547389	544.8158042	4.295292675	21.47646338	0.129023884
1	235	-340.770835	540.6337899	4.183625422	20.91812711	0.102737045
1	235.2	-340.770835	537.271862	3.361927913	16.80963956	0.027753681
1	235.4	-340.7410066	534.3716614	2.900354013	14.50177007	0.01028457
1	235.6	-340.2981721	530.6711507	3.726913183	18.63456591	0.108817516
1	235.8	-339.7177011	526.2916077	4.417843804	22.08921902	0.012671331
1	236	-339.0490149	523.486352	2.883851685	14.41925843	0.102228907
1	236.2	-337.9629038	519.478915	4.152010211	20.76005105	0.030663563
1	236.4	-337.4388198	516.7830462	2.746337963	13.73168981	-0.072658171
1	236.6	-336.2578431	513.1355425	3.833926143	19.16963072	0.121117363
1	236.8	-334.5056146	508.4596024	4.993467825	24.96733913	0.045411383
1	237	-333.3168699	504.6569271	3.98415027	19.92075135	-0.055553688
1	237.2	-331.7538015	501.3704133	3.639279538	18.19639769	0.140955603
1	237.4	-329.4753127	498.2548985	3.859785444	19.29892722	0.187510508
1	237.6	-327.4721934	495.1706685	3.677629876	18.38814938	-0.055445316
1	237.8	-324.894445	491.3157483	4.637369572	23.18684786	0.013398826
1	238	-324.2494666	489.1896842	2.221743866	11.10871933	-0.294859201
1	238.2	-323.2199036	486.5944453	2.792000112	13.96000056	0.083125695
1	238.4	-321.65054	483.1288293	3.804391726	19.02195863	0.047542857
1	238.6	-320.1931091	479.657455	3.76490963	18.82454815	-0.027717547
1	238.8	-318.6036589	477.4931528	2.685247819	13.4262391	0.235943933
1	239	-315.9782643	474.8712229	3.710419528	18.55209764	0.152620302
1	239.2	-313.3333602	471.9627164	3.931275675	19.65637837	-0.048091432
1	239.4	-311.4519425	468.6972351	3.768700132	18.84350066	-0.215266441
1	239.6	-307.7122219	465.4353362	4.96240814	24.8120407	0.330836404
1	239.8	-305.1360215	463.2383435	3.385791646	16.92895823	0.011139971
1	240	-304.139394	459.8541042	3.527937369	17.63968685	-0.578282018
1	240.2	-302.0818366	457.3920915	3.208589826	16.04294913	0.409751229
1	240.4	-299.9592941	455.1113733	3.115583775	15.57791888	0.053345035
1	240.6	-297.2166051	451.6103642	4.447404627	22.23702314	-0.084954729
1	240.8	-294.1638996	449.6346607	3.636263837	18.18131918	0.331857269
1	241	-290.8544725	447.215825	4.099155298	20.49577649	-0.056757198
1	241.2	-287.1004425	444.6636031	4.539446847	22.69723424	0.034077617
1	241.4	-283.4597694	442.2512551	4.367370302	21.83685151	0.011892993
1	241.6	-280.3135418	441.0416539	3.370739261	16.85369631	0.218150013
1	241.8	-277.0458921	439.933952	3.450295385	17.25147693	0.040205929
1	242	-273.7274007	438.9324992	3.466308256	17.33154128	0.033744667
1	242.2	-270.7202332	438.6358179	3.021767079	15.10883539	0.194748757
1	242.4	-265.9439656	438.0329357	4.814166504	24.07083252	-0.027220687
1	242.6	-262.4899593	437.7820651	3.463104881	17.3155244	0.053056075
1	242.8	-259.5621078	438.0187038	2.937398858	14.68699429	0.153152442
1	243	-255.36163	438.3943345	4.217239917	21.08619958	0.00854046
1	243.2	-251.6684371	438.9387547	3.733104182	18.66552091	0.057169302
1	243.4	-248.4532121	439.3724712	3.244346165	16.22173083	-0.01227257
1	243.6	-244.5931076	440.7316736	4.092412217	20.46206108	0.204472982
1	243.8	-241.4878301	441.9688401	3.34265305	16.71326525	0.040574754
1	244	-237.6474694	443.0764222	3.996887341	19.9844367	-0.098346698
1	244.2	-233.9496511	444.3551785	3.912681695	19.56340847	0.052154311
1	244.4	-232.0016871	444.8319336	2.005457373	10.02728687	-0.092913529
1	244.6	-228.8310397	445.4971302	3.239674566	16.19837283	-0.033227974
1	244.8	-225.9825507	445.8290857	2.867766362	14.33883181	-0.090784931
1	245	-223.2008749	446.2128883	2.808028638	14.04014319	0.021095503
1	245.2	-218.8387792	447.1614163	4.464032274	22.32016137	0.077005005
1	245.4	-217.7937949	448.3663166	1.594922184	7.97461092	0.642241604
1	245.6	-214.2642314	449.7817583	3.802800803	19.01400401	-0.474966909
1	245.8	-208.511434	450.9824286	5.876758138	29.38379069	-0.175632283
1	246	-207.8246475	452.2505795	1.442179799	7.210898997	0.868694899
1	246.2	-205.2118666	454.7583531	3.621540066	18.10770033	-0.3095579
1	246.4	-201.8497764	456.1836746	3.651738184	18.25869092	-0.363922317
1	246.6	-198.9629195	457.4926433	3.169754237	15.84877119	0.024725534
1	246.8	-197.5703333	460.1521353	3.002031633	15.01015816	0.662727725
1	247	-194.4245953	462.2515979	3.781984999	18.909925	-0.499915484
1	247.2	-191.5585681	463.9667864	3.340057419	16.70028709	-0.049226747
1	247.4	-188.8644405	466.1901246	3.493072619	17.4653631	0.15066813
1	247.6	-186.0336305	468.6889671	3.775936828	18.87968414	0.033240762
1	247.8	-183.1520836	471.4820835	4.013080081	20.0654004	0.046624395
1	248	-180.7127686	474.7036475	4.040882625	20.20441312	0.152897611
1	248.2	-177.609656	479.6143614	5.808994625	29.04497313	0.084532229
1	248.4	-175.2935866	479.3521113	2.330869564	11.65434782	-1.119996308
1	248.6	-172.5495458	481.2767304	3.351703789	16.75851894	0.724402924
1	248.8	-170.5690314	483.8251872	3.227548509	16.13774255	0.298496527
1	249	-168.2323741	486.0605856	3.233724358	16.16862179	-0.146894551
1	249.2	-165.8428455	487.83349	2.97540534	14.8770267	-0.124927005
1	249.4	-164.3756747	491.2263291	3.696477679	18.4823884	0.524320459
1	249.6	-161.2204105	495.1368792	5.024748159	25.1237408	-0.270761113
1	249.8	-159.1733437	498.2841568	3.754442519	18.77221259	0.102235874
1	250	-157.7260855	500.1196048	2.337397251	11.68698626	-0.091018184
1	250.2	-155.6874084	503.0425997	3.563720402	17.81860201	0.058671453
1	250.4	-154.7207127	505.4127488	2.559708464	12.79854232	0.221754129
1	250.6	-153.3280289	509.420803	4.243119894	21.21559947	0.05284596
1	250.8	-152.3002247	512.5885098	3.330277517	16.65138759	0.020674024
1	251	-151.0364894	515.8945842	3.539372039	17.69686019	-0.051362299
1	251.2	-150.2859077	519.9411751	4.115613089	20.57806544	0.181707957
1	251.4	-150.2859077	521.2692421	1.328067016	6.640335082	0.183400616
1	251.6	-150.315676	523.5066825	2.237638357	11.18819178	0.013303807
1	251.8	-149.6777939	525.7637108	2.345436102	11.72718051	-0.288740677
1	252	-148.5609594	527.541905	2.099831838	10.49915919	-0.285368677
1	252.2	-147.0741478	529.9841349	2.859212439	14.29606219	0.013945944
1	252.4	-145.7325591	531.0394472	1.706910787	8.534553937	-0.357411511
1	252.6	-142.480016	532.8816995	3.738038252	18.69019126	-0.151175322
1	252.8	-140.4525254	533.7471117	2.204462857	11.02231428	-0.111922555
1	253	-138.6199364	534.9254144	2.17871057	10.89355285	0.167991128
1	253.2	-136.7846257	536.5026409	2.419919154	12.09959577	0.138495151
1	253.4	-134.0909657	537.2495507	2.795295782	13.97647891	-0.439424915
1	253.6	-130.7242107	539.1375464	3.859995719	19.29997859	0.240590262
1	253.8	-128.9549855	541.0454491	2.601970508	13.00985254	0.312014868
1	254	-126.6172343	542.8172414	2.93331355	14.66656775	-0.174552972
1	254.2	-124.7364663	544.9482069	2.842235454	14.21117727	0.199143063
1	254.4	-122.7946462	547.9824806	3.602427284	18.01213642	0.153826116
1	254.6	-120.7306069	551.5777398	4.145617759	20.72808879	0.048128434
1	254.8	-119.583018	554.7128926	3.338584064	16.69292032	0.170266275
1	255	-117.5876725	560.476721	6.099436185	30.49718093	0.017620297
1	255.2	-116.4650999	562.3289949	2.1658919	10.8294595	-0.211585678
1	255.4	-115.6772454	566.6237505	4.366421883	21.83210941	0.36342845
1	255.6	-115.5166136	570.1844184	3.564289396	17.82144698	0.136346276
1	255.8	-114.9677442	573.7392223	3.596927651	17.98463825	-0.10811022
1	256	-114.1115531	578.2086464	4.550693807	22.75346904	-0.036080784
1	256.2	-113.1909631	581.9029449	3.807272986	19.03636493	-0.054944918
1	256.4	-112.2857683	585.5130149	3.721825297	18.60912649	-0.001458368
1	256.6	-111.7082646	588.5187949	3.060755444	15.30377722	0.055858581
1	256.8	-111.3569995	593.1426709	4.637199124	23.18599562	0.1139959
1	257	-111.2934939	596.807461	3.665340316	18.32670158	0.058495213
1	257.2	-111.5648358	600.8416115	4.043265571	20.21632786	0.084486909
1	257.4	-113.0370102	604.5231778	3.965000352	19.82500176	0.313240415
1	257.6	-114.4747255	608.3876471	4.123244932	20.61622466	-0.02423237
1	257.8	-116.3708659	612.4597335	4.491907841	22.45953921	0.079618461
1	258	-117.6041029	616.4945475	4.219075374	21.09537687	-0.139155275
1	258.2	-119.2119803	620.2338418	4.070330645	20.35165322	0.109462435
1	258.4	-121.2568106	623.5970016	3.936010083	19.68005041	0.14019369
1	258.6	-123.6719567	627.2248589	4.358242607	21.79121303	0.041061201
1	258.8	-125.807401	630.401876	3.827996868	19.13998434	0.004443177
1	259	-128.3367986	634.2357391	4.593077212	22.96538606	-0.0085918
1	259.2	-129.8227775	637.8874021	3.942432743	19.71216372	-0.196732008
1	259.4	-131.5396268	642.5581944	4.976331265	24.88165632	-0.034226
1	259.6	-133.6089628	644.584574	2.896267538	14.48133769	0.443643929
1	259.8	-135.6329337	647.520298	3.565800588	17.82900294	-0.192290447
1	260	-137.602743	650.1913861	3.318864264	16.59432132	0.031828858
1	260.2	-140.2193426	653.4016265	4.141525987	20.70762993	0.048443722
1	260.4	-142.1677803	655.9940669	3.243016597	16.21508299	-0.039353707
1	260.6	-144.4882237	659.6565387	4.335684184	21.67842092	-0.079773912
1	260.8	-146.9124154	663.1373568	4.241792039	21.20896019	0.043594356
1	261	-148.4005864	665.2712255	2.601547378	13.00773689	0.000647517
1	261.2	-150.361922	668.2194657	3.541039042	17.70519521	-0.02195672
1	261.4	-152.6069335	670.9760041	3.555078159	17.7753908	0.096453274
1	261.6	-154.7685719	674.1884431	3.872007859	19.3600393	-0.091175815
1	261.8	-156.6251966	676.3150951	2.823066418	14.11533209	0.125408411
1	262	-160.1620466	679.1988923	4.563506803	22.81753401	0.169049469
1	262.2	-162.21009	681.8437596	3.345116514	16.72558257	-0.227859341
1	262.4	-164.5377369	683.7649653	3.018107246	15.09053623	0.221865424
1	262.6	-166.8939347	685.2787853	2.800592632	14.00296316	0.118955719
1	262.8	-169.5598452	688.1243109	3.899242829	19.49621415	-0.246902576
1	263	-172.7812159	690.8706603	4.233162505	21.16581252	0.112008978
1	263.2	-175.8172597	692.2311328	3.326927602	16.63463801	0.284688574
1	263.4	-178.8189558	694.6066687	3.827969441	19.13984721	-0.248195051
1	263.6	-180.7765147	696.3309521	2.608675963	13.04337982	-0.052650739
1	263.8	-181.5109868	698.2089875	2.01654803	10.08274015	-0.475874169
1	264	-182.6231373	700.8588122	2.873751938	14.36875969	0.024581324
1	264.2	-187.2422948	703.0361725	5.106614686	25.53307343	0.732929871
1	264.4	-189.7147667	704.2435428	2.751519572	13.75759786	-0.013776856
1	264.6	-193.4083479	705.7163018	3.976375472	19.88187736	0.074849103
1	264.8	-196.8074226	706.509377	3.490369176	17.45184588	0.150194971
1	265	-199.6647654	707.3056155	2.966210283	14.83105141	-0.042549201
1	265.2	-202.8378171	707.9064371	3.229433924	16.14716962	0.084633523
1	265.4	-207.1921816	708.5358733	4.399622787	21.99811394	0.043577297
1	265.6	-210.5671173	709.8459438	3.620286635	18.10143318	-0.226713755
1	265.8	-213.5056927	710.7984807	3.089102178	15.44551089	0.0568101
1	266	-217.2472286	711.7126811	3.851603988	19.25801994	0.073819285
1	266.2	-222.3676952	713.8515387	5.549224197	27.74612098	-0.156034796
1	266.4	-226.0705751	715.7103094	4.143229196	20.71614598	-0.069552458
1	266.6	-229.8809087	716.7873024	3.959615638	19.79807819	0.189765279
1	266.8	-234.7016073	717.6713247	4.901084636	24.50542318	0.094099445
1	267	-239.7826546	717.9289358	5.087573622	25.43786811	0.130708414
1	267.2	-243.1429438	718.2915282	3.379795331	16.89897666	-0.056832202
1	267.4	-246.8242817	718.6137204	3.695410226	18.47705113	0.020191274
1	267.6	-250.2268489	719.0012065	3.424559686	17.12279843	-0.026094063
1	267.8	-253.8214504	719.5183299	3.631607968	18.15803984	-0.029488812
1	268	-258.5181984	720.7312181	4.850828839	24.25414419	-0.109837973
1	268.2	-261.7857947	721.4918142	3.35495034	16.7747517	0.024021844
1	268.4	-265.2521399	721.8935488	3.489547161	17.44773581	0.11331598
1	268.6	-268.2018408	722.2517646	2.971372451	14.85686226	-0.005468613
1	268.8	-270.6397534	722.5321596	2.453984337	12.26992169	0.006338348
1	269	-273.0760249	722.776968	2.448540335	12.24270168	0.014362535
1	269.2	-276.8022136	722.776968	3.726188733	18.63094366	0.100148705
1	269.4	-279.7592487	722.6504976	2.959738452	14.79869226	0.042743278
1	269.6	-282.5084528	722.3419918	2.766459568	13.83229784	0.069005635
1	269.8	-285.3344502	722.1305637	2.833895419	14.1694771	-0.037072655
1	270	-288.3840401	722.0389898	3.050964507	15.25482253	-0.044656998
1	270.2	-291.9858638	721.8241681	3.60822424	18.0411212	0.029552649
1	270.4	-295.9181871	721.0324281	4.01123662	20.0561831	0.139113259
1	270.6	-298.3079098	719.3902221	2.899588767	14.49794384	0.40339517
1	270.8	-301.5442444	718.56322	3.340328388	16.70164194	-0.351897535
1	271	-305.3337082	718.2198177	3.804991622	19.02495811	-0.159809365
1	271.2	-308.4181301	717.881487	3.102922196	15.51461098	0.018879951
1	271.4	-312.6279491	716.6623874	4.382782243	21.91391122	0.172620997
1	271.6	-315.7314999	715.2389705	3.414402268	17.07201134	0.148142459
1	271.8	-318.9630257	713.5139944	3.663099949	18.31549975	0.060300741
1	272	-322.6674759	713.1399501	3.723286334	18.61643167	-0.389687031
1	272.2	-325.8533789	711.6135658	3.53267983	17.66339915	0.346162338
1	272.4	-329.4435599	710.1677748	3.870363165	19.35181583	-0.063955092
1	272.6	-332.4775861	708.8528318	3.306718985	16.53359493	0.026125065
1	272.8	-335.0955547	707.5505556	2.923984051	14.61992026	0.052632759
1	273	-337.7412462	705.8164599	3.163348091	15.81674046	0.118595331
1	273.2	-339.712409	704.6561008	2.28733817	11.43669085	-0.048145991
1	273.4	-341.9576833	702.8160033	2.90296676	14.5148338	0.154499015
1	273.6	-343.6960598	701.3203853	2.293213011	11.46606506	0.02393008
1	273.8	-345.5235091	698.9903324	2.961202051	14.80601026	0.195231052
1	274	-348.3342226	696.2686882	3.91247462	19.5623731	-0.136405257
1	274.2	-349.3339517	695.5413418	1.23632156	6.181607798	-0.140326468
1	274.4	-349.9981928	694.2048206	1.492482825	7.462414124	0.480584126
1	274.6	-350.1379051	693.7857352	0.441760258	2.208801292	0.139451578
1	274.8	-350.1379051	693.7857352	0	0	NA
1	275	-350.1379051	693.7857352	0	0	NA
1	275.2	-350.1379051	693.7857352	0	0	NA
1	275.4	-350.1379051	693.753415	0.032320215	0.161601075	NA
1	275.6	-350.1379051	693.6241341	0.12928086	0.6464043	0
1	275.8	-350.1379051	693.5918139	0.032320215	0.161601075	0
1	276	-350.1379051	693.5918139	0	0	NA
1	276.2	-350.1379051	693.5918139	0	0	NA
1	276.4	-350.1379051	693.5918139	0	0	NA
1	276.6	-350.1379051	693.5355142	0.056299729	0.281498647	NA
1	276.8	-350.1379051	693.5271735	0.008340701	0.041703503	0
1	277	-350.1379051	693.5271735	0	0	NA
1	277.2	-350.1379051	693.5271735	0	0	NA
1	277.4	-350.1379051	693.5271735	0	0	NA
1	277.6	-350.1379051	693.5271735	0	0	NA
1	277.8	-350.1379051	693.5271735	0	0	NA
1	278	-350.1379051	693.5271735	0	0	NA
1	278.2	-350.1379051	693.5271735	0	0	NA
1	278.4	-350.1379051	693.5271735	0	0	NA
1	278.6	-350.1379051	693.5271735	0	0	NA
1	278.8	-350.1379051	693.5271735	0	0	NA
1	279	-350.1379051	693.5271735	0	0	NA
1	279.2	-350.1379051	693.5271735	0	0	NA
1	279.4	-350.1379051	693.5271735	0	0	NA
1	279.6	-350.1379051	693.5271735	0	0	NA
1	279.8	-350.1379051	693.5271735	0	0	NA
1	280	-350.1379051	693.5271735	0	0	NA
1	280.2	-350.1379051	693.5271735	0	0	NA
1	280.4	-350.1379051	693.5271735	0	0	NA
1	280.6	-350.1379051	693.5271735	0	0	NA
1	280.8	-350.1379051	693.4948533	0.032320215	0.161601075	NA
1	281	-350.2004183	692.8242088	0.673551709	3.367758543	-0.092945177
1	281.2	-351.3218301	691.1539463	2.011800529	10.05900265	-0.498326174
1	281.4	-352.0748246	690.8769158	0.802338185	4.011690925	-0.626989072
1	281.6	-352.3605997	690.0150434	0.908015086	4.540075429	0.898093539
1	281.8	-354.3067378	688.3778334	2.543208663	12.71604331	-0.55123077
1	282	-355.8364706	685.7681672	3.024969486	15.12484743	0.341202268
1	282.2	-356.9708985	683.2201526	2.789140472	13.94570236	0.111323359
1	282.4	-359.1556946	680.1627646	3.757786045	18.78893023	-0.201582634
1	282.6	-360.2190435	677.336249	3.01991739	15.09958695	0.260628086
1	282.8	-361.0771669	674.4163177	3.04341497	15.21707485	0.073989476
1	283	-362.5795736	671.3815198	3.386329019	16.9316451	-0.17385063
1	283.2	-364.1768675	668.4251398	3.360287263	16.80143632	-0.035667774
1	283.4	-364.9029478	664.3576581	4.131779246	20.65889623	0.318707588
1	283.6	-365.0320074	661.4759461	2.884600644	14.42300322	0.131892055
1	283.8	-365.7136359	657.7961658	3.742378966	18.71189483	-0.13840427
1	284	-367.0055772	653.9470302	4.060167123	20.30083561	-0.14066904
1	284.2	-367.7364164	650.2656151	3.753257652	18.76628826	0.127855852
1	284.4	-366.9041113	647.0619788	3.309987511	16.54993756	0.45015414
1	284.6	-366.13425	643.1148203	4.021535319	20.1076766	-0.061557169
1	284.8	-365.0240052	640.0493377	3.260341564	16.30170782	0.154857092
1	285	-363.1828764	636.1312014	4.329150885	21.64575443	0.091797511
1	285.2	-362.6944406	632.8841352	3.283596933	16.41798467	-0.289973915
1	285.4	-361.7809325	629.3673763	3.633467991	18.16733995	0.104837519
1	285.6	-359.0824868	625.754376	4.509476795	22.54738397	0.387353768
1	285.8	-357.2862497	622.1419186	4.034391653	20.17195827	-0.180063156
1	286	-355.1425529	617.8301022	4.815308574	24.07654287	-5.31019E-05
1	286.2	-353.6121884	613.399076	4.687857558	23.43928779	-0.128830981
1	286.4	-351.4285019	609.4810608	4.485457557	22.42728779	0.175916544
1	286.6	-347.7599746	605.7921543	5.202511307	26.01255653	0.274163349
1	286.8	-344.9082222	602.2678144	4.533592803	22.66796402	-0.102327291
1	287	-341.4237515	598.6350222	5.033757538	25.16878769	0.08426051
1	287.2	-338.5862437	596.147443	3.773526319	18.86763159	0.086455534
1	287.4	-335.7426286	593.7755215	3.702993166	18.51496583	0.024575839
1	287.6	-332.8008872	591.5984497	3.659710955	18.29855477	0.058092895
1	287.8	-329.6665805	589.5280197	3.756402357	18.78201179	0.053340379
1	288	-324.6445199	586.5086861	5.859818156	29.29909078	0.042458443
1	288.2	-322.4321612	583.8264874	3.476883775	17.38441888	-0.339785556
1	288.4	-319.0057476	581.9695441	3.89724885	19.48624425	0.384455866
1	288.6	-315.1841746	579.4099956	4.599533502	22.99766751	-0.093501783
1	288.8	-312.1573058	578.4622357	3.17177927	15.85889635	0.286697597
1	289	-307.9860896	578.2409666	4.177080832	20.88540416	0.250448607
1	289.2	-302.7268629	577.8756076	5.271902242	26.35951121	-0.01636165
1	289.4	-300.9005501	576.9243931	2.059181187	10.29590593	-0.410820671
1	289.6	-297.1262696	576.2220806	3.839067109	19.19533554	0.296204934
1	289.8	-293.9262659	575.7481397	3.23491017	16.17455085	0.036936923
1	290	-289.7456664	575.5126674	4.187225729	20.93612864	0.090771931
1	290.2	-285.6019161	576.1057472	4.185977782	20.92988891	0.198426384
1	290.4	-280.4848144	576.7219165	5.154065833	25.77032916	-0.022324091
1	290.6	-275.6141304	576.7219165	4.870684011	24.35342005	-0.119836754
1	290.8	-271.7402912	576.7385979	3.873875076	19.36937538	0.004306141
1	291	-267.0207697	576.7865569	4.719765204	23.59882602	0.00585535
1	291.2	-264.072476	576.7865569	2.948293733	14.74146867	-0.010161492
1	291.4	-261.3921417	577.5158335	2.777775455	13.88887728	0.265653409
1	291.6	-257.5219917	578.6591093	4.035485113	20.17742556	0.021585844
1	291.8	-253.1053785	579.9690881	4.606790289	23.03395145	0.001097701
1	292	-248.4416889	581.3517873	4.864345527	24.32172764	-0.000110958
1	292.2	-245.8709941	582.4811703	2.807842204	14.03921102	0.125719296
1	292.4	-242.4171111	584.0241999	3.782888902	18.91444451	0.006204427
1	292.6	-238.8973325	584.6619159	3.577083046	17.88541523	-0.240913337
1	292.8	-235.455058	585.6037201	3.568788125	17.84394063	0.087827204
1	293	-229.92188	587.6328408	5.893504019	29.4675201	0.084427219
1	293.2	-226.6407594	589.181849	3.628385165	18.14192583	0.089586541
1	293.4	-223.7023042	591.7184962	3.881893579	19.4094679	0.271063928
1	293.6	-220.9881419	593.184313	3.084687294	15.42343647	-0.216959749
1	293.8	-218.0729716	595.1903129	3.538679596	17.69339798	0.107529697
1	294	-214.9451521	597.3183582	3.783098227	18.91549113	-0.005287982
1	294.2	-212.8538268	600.3080687	3.648562692	18.24281346	0.362977649
1	294.4	-211.2194926	604.013106	4.049487655	20.24743828	0.194957802
1	294.6	-208.9227081	606.9499362	3.728295899	18.6414795	-0.248269631
1	294.8	-205.9874538	610.2358942	4.406045616	22.03022808	-0.065378246
1	295	-203.7291789	613.6264988	4.073819472	20.36909736	0.141517555
1	295.2	-201.713504	617.1343053	4.045695417	20.22847709	0.06601522
1	295.4	-200.1682291	620.4590825	3.666335808	18.33167904	0.086479678
1	295.6	-198.5197611	623.1899543	3.189844389	15.94922194	-0.108019832
1	295.8	-197.3435277	625.8648034	2.922044275	14.61022137	0.128805348
1	296	-195.5501859	630.030598	4.535407369	22.67703684	0.007774231
1	296.2	-193.5792868	634.1424275	4.559778982	22.79889491	-0.040457208
1	296.4	-192.115234	637.0001274	3.210903275	16.05451638	-0.026483326
1	296.6	-190.0880175	640.3442597	3.910604481	19.55302241	-0.071512793
1	296.8	-188.4036768	642.872582	3.037995546	15.18997773	-0.042705243
1	297	-186.4251075	647.1130361	4.679336306	23.39668153	0.151104618
1	297.2	-184.1423094	650.3918065	3.995184887	19.97592443	-0.171628077
1	297.4	-182.8565624	654.1699662	3.99094425	19.95472125	0.280178623
1	297.6	-181.6655926	658.0809877	4.088336828	20.44168414	0.032421693
1	297.8	-180.5261008	661.4949022	3.599062932	17.99531466	-0.026556268
1	298	-179.1097675	664.8179066	3.612251138	18.06125569	-0.080752838
1	298.2	-177.6508505	668.505267	3.965484289	19.82742145	0.026150339
1	298.4	-175.8462965	671.5378408	3.528869289	17.64434645	-0.160023145
1	298.6	-173.8083672	674.9107296	3.94075314	19.7037657	-0.006731577
1	298.8	-173.4336844	677.7872288	2.900798938	14.50399469	0.413981248
1	299	-172.9891454	681.277812	3.518776217	17.59388109	0.002855391
1	299.2	-172.5886507	684.9112297	3.655423417	18.27711708	0.016889696
1	299.4	-172.4493482	688.780719	3.871995985	19.35997992	0.073797485
1	299.6	-172.4493482	692.557567	3.776847981	18.88423991	0.035984693
1	299.8	-172.5814807	695.5351972	2.980560384	14.90280192	0.044345974
1	300	-172.7945316	697.5901373	2.065954887	10.32977443	0.058962357
1	300.2	-173.8782233	700.7992218	3.387124355	16.93562178	0.222362528
1	300.4	-175.7879262	705.5410591	5.111945402	25.55972701	0.057190884
1	300.6	-176.7022362	710.3599454	4.904857621	24.5242881	-0.195355865
1	300.8	-178.2754712	713.777352	3.762145175	18.81072587	0.243929397
1	301	-179.6312497	717.3266045	3.799385276	18.99692638	-0.066550618
1	301.2	-181.0437673	721.9474159	4.83188405	24.15942025	-0.068219494
1	301.4	-182.2022146	726.1964468	4.404118971	22.02059485	-0.030496217
1	301.6	-182.9383498	729.1763706	3.069501775	15.34750887	-0.023986038
1	301.8	-184.5365731	733.1517571	4.284625418	21.42312709	0.14007195
1	302	-186.3464816	736.5845557	3.880705453	19.40352727	0.102946464
1	302.2	-187.9857967	740.0036426	3.79176869	18.95884345	-0.038120406
1	302.4	-189.2992649	744.1770764	4.375242606	21.87621303	-0.142173706
1	302.6	-190.7276823	746.7606528	2.9521591	14.7607955	0.200147327
1	302.8	-192.8316561	750.0804797	3.93038884	19.6519442	0.059819374
1	303	-195.3055765	753.622206	4.32019761	21.60098805	0.044849304
1	303.2	-197.5300753	756.4707922	3.614254845	18.07127423	0.05327063
1	303.4	-199.55337	758.8778787	3.144485143	15.72242571	0.035992779
1	303.6	-201.765824	761.5906081	3.500550437	17.50275219	-0.014816255
1	303.8	-203.6710629	764.558926	3.527158465	17.63579232	-0.1135401
1	304	-206.7105978	766.9393098	3.860699341	19.3034967	0.335789974
1	304.2	-208.6431377	769.1575911	2.942020066	14.71010033	-0.189753364
1	304.4	-211.1509734	771.6868092	3.561767025	17.80883512	0.064486285
1	304.6	-213.3353824	773.8634752	3.083750506	15.41875253	0.006020474
1	304.8	-215.7662204	775.9416587	3.198096412	15.99048206	0.076276504
1	305	-217.3319027	777.6522858	2.318966593	11.59483297	-0.122263416
1	305.2	-219.3218562	780.3062631	3.317153928	16.58576964	-0.097813311
1	305.4	-220.4919394	781.8240616	1.916456919	9.582284595	0.013375139
1	305.6	-222.9725573	784.3779786	3.560331054	17.80165527	0.114091376
1	305.8	-225.0112435	786.7892617	3.157614224	15.78807112	-0.068977111
1	306	-227.4642148	788.4451809	2.959583835	14.79791917	0.27513803
1	306.2	-229.7061054	790.0103607	2.734202164	13.67101082	-0.015688981
1	306.4	-232.4849939	792.1647115	3.516169572	17.58084786	-0.049985696
1	306.6	-236.2468957	794.3557051	4.35343059	21.76715295	0.132080057
1	306.8	-238.813334	795.9272419	3.009374249	15.04687124	-0.022054694
1	307	-241.1642885	796.892118	2.541254265	12.70627133	0.159989004
1	307.2	-245.7813352	798.2511341	4.812903955	24.06451977	0.10319282
1	307.4	-247.4390604	799.3667436	1.998158513	9.990792564	-0.306095021
1	307.6	-251.913657	801.3676108	4.901579766	24.50789883	0.171867084
1	307.8	-254.8279668	802.2564168	3.046830778	15.23415389	0.124471682
1	308	-258.1048777	803.4883801	3.500839766	17.50419883	-0.063586385
1	308.2	-260.9289818	804.6211357	3.042811027	15.21405513	-0.021850967
1	308.4	-264.3480392	805.4927389	3.52840555	17.64202775	0.131848012
1	308.6	-270.1639194	807.600851	6.186161861	30.9308093	-0.098136471
1	308.8	-271.446578	807.8114537	1.299833357	6.499166785	0.185004798
1	309	-275.110055	808.4982583	3.727299852	18.63649926	-0.02258204
1	309.2	-278.9664542	809.668397	4.030017276	20.15008638	-0.109276309
1	309.4	-282.1065155	810.6728701	3.296809225	16.48404612	-0.015004258
1	309.6	-284.9683009	811.7757301	3.066939214	15.33469607	-0.058232378
1	309.8	-289.2168289	812.9924821	4.419329756	22.09664878	0.088907452
1	310	-292.1921544	813.8793134	3.104678986	15.52339493	-0.01075005
1	310.2	-295.8703555	814.7519592	3.780300751	18.90150375	0.056736586
1	310.4	-299.3631613	815.4859409	3.569092522	17.84546261	0.02581401
1	310.6	-302.644406	816.1970804	3.357422605	16.78711303	-0.006300555
1	310.8	-306.128552	816.570232	3.504071218	17.52035609	0.106734605
1	311	-308.6196088	816.7641533	2.498593499	12.4929675	0.029002861
1	311.2	-313.0496958	816.8287937	4.430558596	22.15279298	0.063100114
1	311.4	-315.8141742	816.8579861	2.764632478	13.82316239	0.004030748
1	311.6	-319.3899469	816.8934341	3.575948442	17.87974221	0.000646398
1	311.8	-322.7045795	816.7641533	3.317152818	16.58576409	0.048896365
1	312	-325.8787811	816.6348724	3.176833259	15.8841663	0.00172281
1	312.2	-330.9767447	816.1779314	5.118400889	25.59200445	0.048687053
1	312.4	-334.0382834	815.3900544	3.161292341	15.8064617	0.162488025
1	312.6	-338.413191	814.3966975	4.48626514	22.4313257	-0.028608981
1	312.8	-341.4014599	813.3081452	3.180361178	15.90180589	0.126062926
1	313	-345.0372539	812.1071041	3.829033516	19.14516758	-0.030282778
1	313.2	-348.6137716	811.1081156	3.713415763	18.56707881	-0.046675497
1	313.4	-350.1604393	810.6733566	1.606610186	8.033050932	0.001646019
1	313.6	-351.7959955	810.6212924	1.636384713	8.181923564	-0.24220091
1	313.8	-354.0518256	811.6708053	2.488020607	12.44010303	-0.467280798
1	314	-359.1819727	812.8556362	5.265190794	26.32595397	0.208484003
1	314.2	-361.8372681	813.2131	2.679248695	13.39624348	0.093156387
1	314.4	-365.4109922	813.5321318	3.587936143	17.93968072	0.044782922
1	314.6	-369.8020944	813.6290924	4.39217256	21.9608628	0.066957928
1	314.8	-374.8658494	813.5505099	5.064364718	25.32182359	0.037594949
1	315	-378.6103786	813.3705307	3.748852015	18.74426007	0.032510249
1	315.2	-382.3211116	812.8354516	3.749113102	18.74556551	0.095182919
1	315.4	-386.1222722	812.4310898	3.822607772	19.11303886	-0.0372306
1	315.6	-389.9732109	812.1423625	3.861747282	19.30873641	-0.031144145
1	315.8	-393.1708602	812.0130817	3.20026162	16.0013081	-0.034427834
1	316	-397.4851489	810.3226365	4.633647804	23.16823902	0.333030998
1	316.2	-401.3349329	808.7193579	4.17029245	20.85146225	0.021175497
1	316.4	-404.0133005	806.4793991	3.491571061	17.45785531	0.301880867
1	316.6	-407.2301419	805.0146277	3.534632132	17.67316066	-0.2692057
1	316.8	-410.9603552	802.8653835	4.305083181	21.52541591	0.095424956
1	317	-413.6813635	800.6155142	3.530693739	17.6534687	0.168186003
1	317.2	-415.8870258	798.5410926	3.027898764	15.13949382	0.063844091
1	317.4	-419.2020694	796.3586905	3.968928469	19.84464235	-0.172533837
1	317.6	-422.1185707	794.0479391	3.720961139	18.60480569	0.087818863
1	317.8	-423.829372	791.9020727	2.744373093	13.72186546	0.227702112
1	318	-427.0791247	788.8007032	4.492147067	22.46073534	-0.135692706
1	318.2	-429.1868381	783.9969733	5.245786573	26.22893287	0.395284658
1	318.4	-430.4618542	780.8617811	3.384537845	16.92268923	0.027221925
1	318.6	-433.2805749	777.6486131	4.274299414	21.37149707	-0.333846838
1	318.8	-435.0988185	775.5321776	2.790216571	13.95108286	0.010340281
1	319	-437.3916579	773.3365577	3.174564431	15.87282216	-0.097297449
1	319.2	-439.1046585	770.2138093	3.561731133	17.80865566	0.305321177
1	319.4	-442.0579695	766.3284578	4.880369074	24.40184537	-0.148209374
1	319.6	-445.1245824	763.3657714	4.263991724	21.31995862	-0.152690535
1	319.8	-447.2368114	759.8114765	4.134552406	20.67276203	0.266433991
1	320	-448.3047997	756.8317013	3.165384568	15.82692284	0.192049988
1	320.2	-449.9614288	752.8142006	4.345656644	21.72828322	-0.046960693
1	320.4	-451.2705094	749.8936284	3.200536443	16.00268222	-0.030268776
1	320.6	-452.1595872	746.5080859	3.500336779	17.5016839	0.16456749
1	320.8	-453.2074289	742.8801418	3.776235023	18.88117512	-0.024362051
1	321	-453.8583609	740.5934866	2.377499634	11.88749817	0.003843615
1	321.2	-454.7342647	737.3382564	3.371013337	16.85506669	0.014479541
1	321.4	-455.2792978	731.9074288	5.458108616	27.29054308	0.162826068
1	321.6	-456.1346383	730.1176969	1.983619844	9.918099218	-0.345800179
1	321.8	-457.0084235	726.9643371	3.272182529	16.36091264	0.175510069
1	322	-457.8361648	724.0009659	3.076804297	15.38402149	-0.002067626
1	322.2	-458.7337087	720.751348	3.371290699	16.8564535	0.002900612
1	322.4	-459.7706323	717.0876308	3.80762848	19.0381424	-0.006330267
1	322.6	-460.3013736	712.7805157	4.339692047	21.69846023	0.153205373
1	322.8	-460.4470628	709.8864152	2.897765149	14.48882575	0.07230861
1	323	-460.4470628	706.7410914	3.145323826	15.72661913	0.050297614
1	323.2	-460.8037749	702.3423402	4.41319107	22.06595535	-0.080916878
1	323.4	-461.4356327	699.2349234	3.171006651	15.85503325	-0.119686812
1	323.6	-461.7489268	695.4663864	3.781537363	18.90768682	0.117660279
1	323.8	-461.7489268	692.1912713	3.27511512	16.3755756	0.082943411
1	324	-461.5297301	689.974035	2.22804483	11.14022415	0.098540096
1	324.2	-460.86261	687.0251893	3.023365658	15.11682829	0.123945662
1	324.4	-459.4709209	682.1483726	5.071502754	25.35751377	0.055494048
1	324.6	-458.4148849	678.0026969	4.278064921	21.39032461	-0.02855254
1	324.8	-456.8996819	675.119801	3.25682798	16.2841399	0.234477179
1	325	-455.1919777	673.1411979	2.613641924	13.06820962	0.228137687
1	325.2	-454.1917651	671.064624	2.304904334	11.52452167	-0.263169957
1	325.4	-453.0655337	668.7082784	2.611658887	13.05829443	-0.003014129
1	325.6	-451.1053949	665.8610694	3.456695368	17.28347684	0.157068818
1	325.8	-448.8009625	663.5757175	3.245495702	16.22747851	0.186628426
1	326	-448.0132887	661.5239051	2.197808902	10.98904451	-0.423012007
1	326.2	-446.2726218	659.5133792	2.659348729	13.29674364	0.347039088
1	326.4	-443.0946807	657.6621607	3.677814546	18.38907273	0.329745566
1	326.6	-441.9109105	656.1127222	1.949890081	9.749450405	-0.390927214
1	326.8	-438.4113551	654.758341	3.752497349	18.76248675	0.549132874
1	327	-435.3439295	653.1957155	3.442513405	17.21256703	-0.101896994
1	327.2	-433.149011	651.9006377	2.548508074	12.74254037	-0.061900028
1	327.4	-429.9736125	650.0095679	3.695849154	18.47924577	-0.004072269
1	327.6	-427.1338604	648.573712	3.182117842	15.91058921	0.068992799
1	327.8	-423.6773435	647.0507043	3.777176398	18.88588199	0.053113708
1	328	-419.4462856	646.4194501	4.277888862	21.38944431	0.266922597
1	328.2	-417.3049575	645.6265948	2.283397802	11.41698901	-0.206508603
1	328.4	-414.0849311	644.32121	3.474564628	17.37282314	-0.030537641
1	328.6	-411.318897	642.6868019	3.212823494	16.06411747	-0.148541166
1	328.8	-408.4739076	641.0881459	3.263382505	16.31691253	0.021741677
1	329	-406.0430042	640.7492418	2.454413898	12.27206949	0.373426612
1	329.2	-403.1650477	640.1253637	2.944801788	14.72400894	-0.074953085
1	329.4	-399.0943413	638.6280563	4.337347122	21.68673561	-0.138990309
1	329.6	-397.0843903	638.2272856	2.049517027	10.24758514	0.155653351
1	329.8	-393.2651262	637.4909907	3.889589722	19.44794861	0.006364036
1	330	-393.2264275	636.7082355	0.783711237	3.918556187	-1.330949417
1	330.2	-391.2696625	634.8740633	2.681998731	13.40999366	0.76832644
1	330.4	-389.5579892	632.8449598	2.654634905	13.27317453	-0.116981101
1	330.6	-388.320623	631.528921	1.80638672	9.031933599	0.053852842
1	330.8	-386.2286553	629.6782449	2.793086314	13.96543157	0.091925334
1	331	-383.6497891	628.2920515	2.927811989	14.63905994	0.231062406
1	331.2	-381.1921239	627.464654	2.593203565	12.96601782	0.168470002
1	331.4	-378.7821974	626.1294948	2.755067321	13.7753366	-0.18118653
1	331.6	-375.2146631	625.2587993	3.672248865	18.36124432	0.266546964
1	331.8	-372.7006608	624.3746456	2.664945674	13.32472837	-0.098800005
1	332	-369.446852	623.1470048	3.47769657	17.38848285	-0.022598754
1	332.2	-367.030384	622.6812622	2.460941615	12.30470807	0.170377695
1	332.4	-362.7596351	622.2469593	4.292774773	21.46387387	0.089058115
1	332.6	-359.1787875	622.0994983	3.583882569	17.91941285	0.060186843
1	332.8	-355.3949747	621.9358772	3.787348843	18.93674421	-0.002058248
1	333	-349.9685569	621.8732568	5.426779104	27.13389552	0.031676056
1	333.2	-348.4937064	621.905577	1.475204573	7.376022866	0.03345013
1	333.4	-344.2226694	621.8732568	4.271159276	21.35579638	-0.029477879
1	333.6	-341.2630031	622.2826462	2.987846174	14.93923087	0.145017776
1	333.8	-336.6276093	623.1347878	4.713069105	23.56534552	0.044353206
1	334	-333.0095483	623.9694536	3.713089346	18.56544673	0.044923819
1	334.2	-328.7232157	624.8529721	4.376442906	21.88221453	-0.023450066
1	334.4	-323.6243338	625.4284805	5.131257786	25.65628893	-0.090883733
1	334.6	-320.7307336	626.4397904	3.065235625	15.32617812	0.223834456
1	334.8	-316.7851947	627.5334648	4.094313315	20.47156657	-0.065824757
1	335	-313.2926361	629.340341	3.932272475	19.66136238	0.207027754
1	335.2	-310.1099409	630.3484513	3.338537889	16.69268945	-0.17068165
1	335.4	-306.3250223	631.6592119	4.005459037	20.02729518	0.026635388
1	335.6	-302.7468809	632.4682273	3.668460405	18.34230202	-0.111024482
1	335.8	-299.6550557	633.2690331	3.193849236	15.96924618	0.031077601
1	336	-297.5014597	633.9806904	2.268134008	11.34067004	0.065715767
1	336.2	-295.0507199	635.2841673	2.775820192	13.87910096	0.169664023
1	336.4	-292.4607442	636.2593436	2.767479482	13.83739741	-0.128715763
1	336.6	-290.2183824	636.8939048	2.330419358	11.65209679	-0.084324984
1	336.8	-286.424263	639.2470915	4.464619789	22.32309894	0.279377039
1	337	-284.758931	639.9543971	1.809312501	9.046562507	-0.153517848
1	337.2	-283.2877189	641.3020154	1.995129128	9.975645641	0.339944048
1	337.4	-277.6345144	642.7881297	5.845276417	29.22638208	-0.48451666
1	337.6	-276.5222599	643.1658145	1.174630124	5.873150622	0.070286436
1	337.8	-274.4669332	644.3639561	2.379056817	11.89528408	0.200434156
1	338	-270.5594311	646.0173309	4.242902418	21.21451209	-0.127500114
1	338.2	-268.3581391	647.8371629	2.856129346	14.28064673	0.290532894
1	338.4	-264.8831676	649.8700793	4.025937883	20.12968941	-0.16148761
1	338.6	-260.0103763	650.9335881	4.987498954	24.93749477	-0.314444746
1	338.8	-257.6579333	652.2542589	2.697806462	13.48903231	0.29667168
1	339	-254.3110879	654.1100648	3.826929568	19.13464784	-0.005269487
1	339.2	-252.0150794	656.1219113	3.052733388	15.26366694	0.213242922
1	339.4	-248.8011757	658.4481973	3.967465585	19.83732792	-0.092995977
1	339.6	-246.3995242	660.0726232	2.899429178	14.49714589	-0.031837723
1	339.8	-243.0829262	662.4987877	4.109269609	20.54634805	0.036873724
1	340	-240.4146373	664.8768668	3.574216764	17.87108382	0.096382859
1	340.2	-238.0474164	666.7821956	3.038751872	15.19375936	-0.050243321
1	340.4	-234.0074043	668.9584234	4.588863125	22.94431563	-0.183607566
1	340.6	-231.3367465	670.8840111	3.292461287	16.46230644	0.130590114
1	340.8	-228.9957572	672.9391965	3.115127275	15.57563638	0.095785563
1	341	-226.6185986	675.2208017	3.294936328	16.47468164	0.044412975
1	341.2	-224.211501	678.153177	3.79380334	18.9690167	0.118568398
1	341.4	-222.227123	680.4482598	3.034000861	15.1700043	-0.025584251
1	341.6	-220.171728	682.9219726	3.216193969	16.08096985	0.019624226
1	341.8	-218.0463403	685.3560355	3.231398295	16.15699148	-0.024503834
1	342	-216.0806447	688.0064767	3.299817852	16.49908926	0.0796666
1	342.2	-214.5094903	690.7486776	3.160410041	15.80205021	0.117839463
1	342.4	-213.0503579	693.7379013	3.326338196	16.63169098	0.066187848
1	342.6	-210.2076373	697.6059846	4.800325904	24.00162952	-0.179670643
1	342.8	-209.7046982	700.7459885	3.180027131	15.90013566	0.474955484
1	343	-208.5284445	704.1443641	3.596182583	17.98091292	-0.174393698
1	343.2	-207.2350308	706.9431905	3.083236586	15.41618293	-0.099676803
1	343.4	-206.3032036	710.0037752	3.199293756	15.99646878	0.137349011
1	343.6	-205.2586298	712.7312576	2.920666874	14.60333437	-0.070205299
1	343.8	-204.2415786	715.5783747	3.023320852	15.11660426	0.022655665
1	344	-203.160637	718.3878828	3.010277524	15.05138762	-0.024192337
1	344.2	-202.3546937	721.3343112	3.054666017	15.27333008	0.100284753
1	344.4	-202.2652086	724.1344171	2.801535406	14.00767703	0.235054296
1	344.6	-202.2027273	727.5426359	3.408791473	17.04395736	0.013616408
1	344.8	-201.7356542	731.7870099	4.269996291	21.34998146	-0.091273746
1	345	-201.4845282	735.3316998	3.553574383	17.76787191	0.038876709
1	345.2	-201.3761308	738.3229915	2.993255013	14.96627507	0.0345057
1	345.4	-201.3761308	742.7508609	4.427869455	22.13934727	0.036221815
1	345.6	-201.8167006	745.6101899	2.893071762	14.46535881	0.152879265
1	345.8	-202.5728137	750.7622342	5.207232198	26.03616099	-0.007159697
1	346	-203.1733381	754.5186512	3.804115956	19.02057978	0.01280532
1	346.2	-204.4283667	758.6746268	4.341339705	21.70669852	0.134748995
1	346.4	-206.1830919	760.8679053	2.808830885	14.04415442	0.381495536
1	346.6	-208.1118173	764.1937597	3.844644159	19.2232208	-0.149246426
1	346.8	-210.9019648	767.2011036	4.102321331	20.51160665	0.222428829
1	347	-213.1367035	769.8586054	3.472228855	17.36114427	-0.048754533
1	347.2	-214.3845643	772.6620656	3.068639078	15.34319539	-0.28041357
1	347.4	-215.7872234	775.3201317	3.005456323	15.02728161	0.066776824
1	347.6	-217.0948518	777.5742208	2.605918268	13.02959134	0.040108468
1	347.8	-218.9180053	780.6207696	3.550401113	17.75200557	0.013597047
1	348	-220.372953	782.9278264	2.727523394	13.63761697	0.023386615
1	348.2	-222.7596435	785.9892485	3.881829117	19.40914558	0.099526047
1	348.4	-224.6906095	788.3385242	3.041007302	15.20503651	0.025798426
1	348.6	-226.9628233	791.3850892	3.800593914	19.00296957	-0.047151403
1	348.8	-228.4012746	794.9027598	3.800414315	19.00207157	-0.252652112
1	349	-230.0387572	797.4538563	3.031409315	15.15704658	0.182467917
1	349.2	-232.6228508	799.3765509	3.220915144	16.10457572	0.360472609
1	349.4	-234.5853049	802.7853012	3.933294327	19.66647163	-0.408745904
1	349.6	-236.0089555	805.0539205	2.678323057	13.39161528	0.038055864
1	349.8	-238.8315749	808.285942	4.291053905	21.45526953	0.15745893
1	350	-241.3807613	810.8464007	3.613073489	18.06536744	0.065309014
1	350.2	-243.501207	813.3611748	3.289434455	16.44717227	-0.082661755
1	350.4	-245.7665172	816.8186936	4.133529528	20.66764764	-0.120519592
1	350.6	-247.819241	819.4543359	3.340701297	16.70350649	0.081689291
1	350.8	-250.4257085	821.9906911	3.636862725	18.18431363	0.137330319
1	351	-252.8391929	825.1361315	3.964681869	19.82340935	-0.144551243
1	351.2	-254.1344332	827.9491023	3.096845508	15.48422754	-0.222966686
1	351.4	-255.8495613	831.4479568	3.896619904	19.48309952	0.024262143
1	351.6	-257.9985075	834.9364548	4.097265968	20.48632984	0.096333199
1	351.8	-260.1550627	838.8988834	4.511271481	22.5563574	-0.053689166
1	352	-261.3264037	841.4922455	2.845622425	14.22811212	-0.074177653
1	352.2	-264.6368871	844.7294799	4.630225378	23.15112689	0.37234372
1	352.4	-266.8821159	846.5921206	2.917273151	14.58636575	0.081681056
1	352.6	-269.5782156	849.0843683	3.671546275	18.35773138	-0.05359738
1	352.8	-271.1602738	851.6829136	3.042259979	15.21129989	-0.277785417
1	353	-272.9266906	854.4681326	3.298131769	16.49065885	0.018312715
1	353.2	-274.8779673	857.2783933	3.421263824	17.10631912	0.041721646
1	353.4	-276.6037587	859.4365331	2.763317507	13.81658753	0.067620104
1	353.6	-278.1281568	862.0084142	2.989709324	14.94854662	-0.139490108
1	353.8	-281.0723238	864.5880411	3.914408515	19.57204258	0.316249886
1	354	-283.2457126	866.0908614	2.642364089	13.21182045	0.114525018
1	354.2	-284.6393912	866.8281663	1.576692236	7.88346118	0.118369167
1	354.4	-284.7439533	866.8604865	0.109443318	0.547216588	0.186820161
1	354.6	-284.758931	866.8604865	0.014977726	0.074888632	0.29978484
1	354.8	-284.758931	866.8604865	0	0	NA
1	355	-284.758931	866.8604865	0	0	NA
1	355.2	-284.758931	866.8604865	0	0	NA
1	355.4	-284.8224366	866.8604865	0.06350556	0.3175278	NA
1	355.6	-284.8224366	866.8604865	0	0	NA
1	355.8	-284.8561739	866.8948267	0.04813999	0.24069995	NA
1	356	-284.8859422	867.4481268	0.55410025	2.770501248	-0.722792899
1	356.2	-284.7827456	868.1977354	0.756678672	3.783393359	-0.1905567
1	356.4	-284.4710392	868.9699192	0.832723689	4.163618443	-0.246857795
1	356.6	-284.3451526	869.1562318	0.224855056	1.124275281	-0.210547413
1	356.8	-284.2826393	869.4335927	0.284318426	1.421592128	0.372530579
1	357	-284.2826393	869.6945654	0.260972704	1.304863519	0.221681905
1	357.2	-284.6255694	871.1504564	1.495733819	7.478669097	0.23132979
1	357.4	-285.4257394	872.5488444	1.611136565	8.055682824	0.288404382
1	357.6	-286.3479813	873.9946353	1.714888192	8.574440962	0.048073954
1	357.8	-288.1723549	876.104068	2.788914735	13.94457368	0.145252541
1	358	-289.8441869	878.3263276	2.780909928	13.90454964	-0.068081695
1	358.2	-291.5556972	880.347372	2.648374574	13.24187287	0.057680298
1	358.4	-292.490733	882.3968139	2.25266594	11.2633297	-0.274628911
1	358.6	-294.5526791	885.5446008	3.763002066	18.81501033	0.151884164
1	358.8	-296.3038039	887.8095583	2.862947835	14.31473917	0.078231217
1	359	-297.6469308	889.8392359	2.433840876	12.16920438	-0.073558905
1	359.2	-300.0320182	892.4180197	3.512658203	17.56329102	0.161809878
1	359.4	-302.7706955	894.8740329	3.678634767	18.39317384	0.093361889
1	359.6	-305.7731257	897.0892708	3.731201732	18.65600866	0.095380751
1	359.8	-309.5350299	899.2786722	4.35263156	21.7631578	0.108583264
1	360	-312.8052956	901.4313638	3.915190796	19.57595398	-0.055087674
1	360.2	-315.1402934	903.0822132	2.859636023	14.29818011	-0.033248857
1	360.4	-318.4676823	905.1427038	3.913711652	19.56855826	0.060955347
1	360.6	-321.477241	907.9702609	4.129470047	20.64735024	-0.199773306
1	360.8	-324.2064681	910.1000372	3.461882018	17.30941009	0.091578887
1	361	-327.9576543	912.4300885	4.415941284	22.07970642	0.106822954
1	361.2	-330.7138635	914.0950116	3.220040127	16.10020064	0.012424939
1	361.4	-332.3694635	914.8812999	1.832828555	9.164142777	0.100013091
1	361.6	-338.0937471	917.8484119	6.447571359	32.2378568	-0.034821593
1	361.8	-344.6684887	919.3323556	6.740127268	33.70063634	0.256225765
1	362	-346.2069109	920.153289	1.743753017	8.718765086	-0.268196636
1	362.2	-349.8477503	922.2796248	4.216279857	21.08139929	-0.038408445
1	362.4	-352.7358598	923.3297785	3.073109	15.365545	0.179839004
1	362.6	-356.3769735	924.7129531	3.894981546	19.47490773	-0.014289114
1	362.8	-361.3794135	926.3067452	5.250197946	26.25098973	0.054604209
1	363	-365.2880347	927.3501757	4.045499594	20.22749797	0.047562487
1	363.2	-367.1607027	928.1389408	2.032002961	10.16001481	-0.13777375
1	363.4	-370.6273786	929.7344148	3.816199545	19.08099772	-0.032683511
1	363.6	-374.5830095	931.514768	4.337819007	21.68909504	0.008408848
1	363.8	-377.9781472	933.0654169	3.732488665	18.66244333	-0.005512413
1	364	-381.3344993	933.9176345	3.462856344	17.31428172	0.179776463
1	364.2	-385.1950227	934.9685628	4.001011344	20.00505672	-0.017126819
1	364.4	-389.3843411	936.090387	4.336920361	21.68460181	0.004140405
1	364.6	-392.8109197	937.4210565	3.675883816	18.37941908	-0.108768935
1	364.8	-396.5477683	938.7535728	3.967321148	19.83660574	0.02788038
1	365	-399.6682728	940.1142538	3.404262178	17.02131089	-0.068656745
1	365.2	-403.0274523	941.4232225	3.605202645	18.02601322	0.039619837
1	365.4	-407.5227992	942.9629576	4.751728929	23.75864465	0.041575473
1	365.6	-411.9024669	943.7516533	4.45011575	22.25057875	0.15182184
1	365.8	-412.7153069	944.7207132	1.264826402	6.324132011	-0.694673394
1	366	-416.427787	946.4166957	4.081527313	20.40763657	0.44432346
1	366.2	-420.0329438	947.7757086	3.852800556	19.26400278	0.068030441
1	366.4	-423.2707031	948.7421873	3.37892974	16.8946487	0.070408851
1	366.6	-426.4894491	949.614377	3.334822448	16.67411224	0.025464759
1	366.8	-430.1152197	950.2244211	3.676733054	18.38366527	0.09792645
1	367	-437.1982546	950.8871691	7.113973461	35.5698673	0.073394277
1	367.2	-439.1986797	951.3220229	2.047144003	10.23572002	-0.120753818
1	367.4	-443.3353384	951.5071296	4.140798201	20.70399101	0.169332507
1	367.6	-447.2749512	951.5394498	3.939745349	19.69872675	0.036514321
1	367.8	-450.6711756	951.5394498	3.396224428	16.98112214	0.008203722
1	368	-454.5112173	951.5649142	3.840126123	19.20063062	-0.006631188
1	368.2	-458.6822228	951.4497873	4.172594	20.86297	0.034225906
1	368.4	-461.525633	951.0400504	2.872780205	14.36390103	0.115520642
1	368.6	-465.4672868	950.3876242	3.995284013	19.97642006	0.020918326
1	368.8	-469.6936591	949.6705809	4.286767311	21.43383656	0.004025309
1	369	-473.8467359	948.8891922	4.225945528	21.12972764	0.017913857
1	369.2	-477.4716743	947.9320968	3.749161179	18.74580589	0.072167066
1	369.4	-481.4314167	946.8336265	4.109281769	20.54640885	0.012465032
1	369.6	-484.9587656	945.0592467	3.948495218	19.74247609	0.195467668
1	369.8	-488.7647693	943.8296094	3.999708964	19.99854482	-0.153579794
1	370	-492.9603219	942.7628954	4.329034534	21.64517267	-0.063519349
1	370.2	-496.3177814	942.2312279	3.399294805	16.99647402	-0.091923426
1	370.4	-500.6871741	940.5125529	4.695256736	23.47628368	0.217705376
1	370.6	-502.5254499	939.4496694	2.123435768	10.61717884	0.149477339
1	370.8	-506.0469415	938.8949002	3.564922375	17.82461188	-0.367978851
1	371	-509.9846563	938.0387159	4.029720768	20.14860384	0.057845422
1	371.2	-513.0952206	937.2122113	3.218496578	16.09248289	0.045608664
1	371.4	-516.0723299	936.1569287	3.158607497	15.79303748	0.080939465
1	371.6	-521.0502202	934.5642669	5.226467603	26.13233801	-0.030992469
1	371.8	-522.2833338	932.8121938	2.142505332	10.71252666	0.647867864
1	372	-525.2910025	929.7604729	4.284748672	21.42374336	-0.164854752
1	372.2	-527.4829546	927.6959457	3.011133786	15.05566893	-0.037197705
1	372.4	-530.6027133	924.4357175	4.512425375	22.56212687	0.051941412
1	372.6	-532.9560723	921.8538536	3.493468146	17.46734073	0.024254131
1	372.8	-534.9628992	918.7324116	3.710896758	18.55448379	0.167750834
1	373	-536.9834752	915.1593186	4.104841133	20.52420566	0.056715806
1	373.2	-538.2474541	912.6981157	2.766796403	13.83398202	0.040225931
1	373.4	-538.7744151	910.1530707	2.599027137	12.99513568	0.270269124
1	373.6	-539.9117624	907.1931766	3.170888151	15.85444075	-0.162689173
1	373.8	-541.4147274	904.9052972	2.737388533	13.68694267	-0.214370065
1	374	-543.2329108	902.4883523	3.02446911	15.12234555	-0.063721315
1	374.2	-545.230721	900.8556491	2.580109557	12.90054778	-0.240678159
1	374.4	-546.7876007	898.9015099	2.498506504	12.49253252	0.212896576
1	374.6	-548.6739261	895.8732662	3.567699966	17.83849983	0.115635357
1	374.8	-551.1618686	892.6490799	4.072497453	20.36248727	-0.100118119
1	375	-553.3199752	889.9189399	3.480098882	17.40049441	-0.011692194
1	375.2	-555.3899918	888.2370767	2.667139425	13.33569713	-0.219581365
1	375.4	-557.3704392	885.1678683	3.652699277	18.26349639	0.315449024
1	375.6	-558.9441863	881.8764584	3.648295385	18.24147693	0.127032818
1	375.8	-560.2542446	880.2035224	2.124845306	10.62422653	-0.218338821
1	376	-562.0151338	876.768941	3.859673555	19.29836777	0.190592979
1	376.2	-563.2077187	874.1795461	2.850828775	14.25414387	0.042146091
1	376.4	-565.0288128	871.1913953	3.499346916	17.49673458	-0.115725622
1	376.6	-566.8188758	867.7331323	3.894086344	19.47043172	0.069687347
1	376.8	-567.6075739	865.0307453	2.815127033	14.07563517	0.193678074
1	377	-568.1595487	860.9588153	4.109171523	20.54585762	0.149230447
1	377.2	-568.6634236	857.5933994	3.402927229	17.01463615	-0.013882703
1	377.4	-568.8193009	854.3633367	3.233821697	16.16910848	0.100396637
1	377.6	-568.8221875	850.7532666	3.61007123	18.05035615	0.047421273
1	377.8	-568.8510537	847.1653555	3.588027258	17.94013629	-0.007245621
1	378	-568.8510537	842.3658036	4.799551928	23.99775964	0.008045222
1	378.2	-568.8510537	838.5896817	3.776121894	18.88060947	0
1	378.4	-568.8510537	835.1363999	3.453281753	17.26640877	0
1	378.6	-568.8510537	830.5942671	4.542132841	22.71066421	0
1	378.8	-568.913869	827.8984673	2.696531487	13.48265743	-0.023296952
1	379	-569.1685815	823.403351	4.502327121	22.5116356	-0.033306795
1	379.2	-569.1685815	819.6286263	3.774724705	18.87362353	0.056603747
1	379.4	-568.6914756	816.8221639	2.846728127	14.23364063	0.168392675
1	379.6	-567.9993988	813.5309775	3.363164955	16.81582478	0.038869471
1	379.8	-567.7377219	810.0233684	3.5173564	17.586782	-0.132797438
1	380	-567.2345485	806.2630216	3.793862371	18.96931185	0.058555477
1	380.2	-566.8643881	803.348032	2.938398026	14.69199013	-0.006711044
1	380.4	-566.1803688	799.2957797	4.10957802	20.5478901	0.040914278
1	380.6	-565.4971663	796.5209253	2.85772332	14.2886166	0.074186911
1	380.8	-564.1827194	793.4777822	3.314889193	16.57444597	0.166321529
1	381	-563.3767393	790.3186531	3.260322171	16.30161085	-0.157933336
1	381.2	-562.8188	787.2447608	3.124117497	15.62058748	-0.070244254
1	381.4	-561.6819816	785.7137636	1.906910699	9.534553496	0.459151826
1	381.6	-560.4591012	783.2699846	2.732671211	13.66335605	-0.174734161
1	381.8	-558.5918329	781.6977626	2.44101889	12.20509445	0.406998709
1	382	-557.9181746	779.739327	2.071059029	10.35529515	-0.539670899
1	382.2	-556.9715449	777.7102235	2.239055358	11.19527679	0.105211985
1	382.4	-556.1679635	776.1542399	1.751236108	8.756180539	0.040205864
1	382.6	-556.1181889	774.9584765	1.196798927	5.983994636	-0.435115795
1	382.8	-556.8394306	773.973112	1.221119424	6.105597121	-0.673453271
1	383	-557.9706926	773.1350162	1.407891399	7.039456996	-0.301325267
1	383.2	-559.2549787	771.8694158	1.803090452	9.015452259	0.140450635
1	383.4	-560.2308642	769.4951362	2.567013091	12.83506546	0.402752695
1	383.6	-561.1519968	767.1435332	2.525573624	12.62786812	0.01663904
1	383.8	-562.0016718	764.9371246	2.364357459	11.8217873	0.005743565
1	384	-562.5762947	762.643432	2.364575557	11.82287778	0.122119918
1	384.2	-563.2429079	760.3838468	2.355864682	11.77932341	-0.041406978
1	384.4	-563.2943172	757.3488247	3.035457466	15.17728733	0.269940806
1	384.6	-563.2943172	754.5861196	2.762705045	13.81352522	0.016937059
1	384.8	-562.7084272	751.2844403	3.353260181	16.76630091	0.175623927
1	385	-561.6082446	748.2323694	3.244308626	16.22154313	0.170348428
1	385.2	-559.824859	745.9420068	2.902795986	14.51397993	0.315612623
1	385.4	-557.446401	743.2521681	3.590584277	17.95292138	0.062453361
1	385.6	-555.387875	740.3914852	3.524348961	17.6217448	-0.100283703
1	385.8	-553.1931228	737.4787874	3.647018693	18.23509347	0.021990241
1	386	-550.9297847	734.638487	3.631804857	18.15902428	0.027082008
1	386.2	-549.4583373	732.6777272	2.451476276	12.25738138	-0.029039397
1	386.4	-546.6314921	729.9595721	3.921660546	19.60830273	0.161209629
1	386.6	-544.3061548	727.5239996	3.367373888	16.83686944	-0.042749041
1	386.8	-541.4868033	725.5467353	3.443590713	17.21795356	0.196937708
1	387	-539.2820455	723.3430931	3.117209591	15.58604795	-0.173534574
1	387.2	-535.6312953	721.2320618	4.217159097	21.08579548	0.260874888
1	387.4	-534.7404262	719.6667689	1.801052303	9.005261513	-0.529107766
1	387.6	-531.8887692	718.2281584	3.193986204	15.96993102	0.586150988
1	387.8	-529.0132221	716.8098484	3.206302345	16.03151173	0.009008939
1	388	-526.6262069	714.7938749	3.124418431	15.62209215	-0.243108285
1	388.2	-522.9131862	713.0818541	4.088708562	20.44354281	0.269291878
1	388.4	-520.9591021	711.6978212	2.394575493	11.97287747	-0.184224972
1	388.6	-517.4719828	708.746867	4.568165041	22.84082521	-0.086050107
1	388.8	-514.8078221	707.9581495	2.778457734	13.89228867	0.414483046
1	389	-511.8445708	705.4429069	3.886811511	19.43405755	-0.415977303
1	389.2	-508.6258001	703.6259976	3.696166129	18.48083065	0.189916781
1	389.4	-505.8155594	702.3683366	3.078825144	15.39412572	0.093090856
1	389.6	-502.9948258	701.3809857	2.988544755	14.94272377	0.084091628
1	389.8	-500.1322645	700.6787556	2.947436841	14.7371842	0.09613983
1	390	-497.2138954	700.0803419	2.979090027	14.89545013	0.038317451
1	390.2	-494.9165733	699.6062257	2.345735523	11.72867762	-0.001273185
1	390.4	-491.6917983	699.2478515	3.244627206	16.22313603	0.092843069
1	390.6	-488.7976647	699.1300174	2.896531398	14.48265699	0.069985041
1	390.8	-485.6993056	698.7066598	3.127149022	15.63574511	-0.095105976
1	391	-483.1066404	698.2822851	2.627167016	13.13583508	-0.026445758
1	391.2	-479.3717197	697.7288014	3.775708831	18.87854415	0.015123254
1	391.4	-474.9465368	697.2675038	4.449161613	22.24580806	0.043252236
1	391.6	-470.0908357	696.759195	4.882234224	24.41117112	-0.000434412
1	391.8	-467.8198819	696.5446247	2.281068065	11.40534032	0.010097998
1	392	-463.7657404	696.306712	4.061116279	20.30558139	0.03558836
1	392.2	-460.4643825	696.3595996	3.301781555	16.50890778	0.07463523
1	392.4	-457.2360629	696.8682757	3.26814912	16.3407456	0.140263349
1	392.6	-453.7828278	697.7239044	3.557658383	17.78829192	0.086602439
1	392.8	-450.9703944	698.652534	2.961778978	14.80889489	0.076032015
1	393	-445.3565541	700.2861384	5.846697032	29.23348516	-0.035740589
1	393.2	-442.9175437	701.5021865	2.725352226	13.62676113	0.179337221
1	393.4	-439.8712613	703.0939571	3.437087379	17.18543689	0.018994847
1	393.6	-437.2874712	704.4100663	2.899675001	14.498375	-0.010391156
1	393.8	-433.3484465	707.0459114	4.739577463	23.69788732	0.11861134
1	394	-430.2260807	707.9107836	3.239934	16.19967	-0.319510284
1	394.2	-424.4324401	709.4641927	5.998278951	29.99139475	-0.008256108
1	394.4	-423.4974111	710.2044044	1.192557212	5.962786059	0.407664427
1	394.6	-420.1989708	712.2670218	3.890256902	19.45128451	-0.110788704
1	394.8	-418.0902976	713.591416	2.49008495	12.45042475	0.001966474
1	395	-416.145981	715.0625367	2.438147429	12.19073715	0.086924501
1	395.2	-413.7577751	717.5503276	3.44856941	17.24284705	0.158090452
1	395.4	-412.1000875	720.3647047	3.266289463	16.33144731	0.232680392
1	395.6	-410.2870094	723.2132909	3.376639688	16.88319844	-0.034517394
1	395.8	-408.2560767	725.9960615	3.445068853	17.22534427	-0.063648419
1	396	-406.0500145	728.3630885	3.235664888	16.17832444	-0.119751486
1	396.2	-403.7494339	730.1377251	2.905513077	14.52756538	-0.163533399
1	396.4	-402.8117135	732.1890273	2.25547336	11.2773668	0.484976942
1	396.6	-400.0060153	734.3040103	3.513558891	17.56779445	-0.496085932
1	396.8	-399.3406017	736.3442761	2.146033459	10.73016729	0.609593599
1	397	-398.5979395	739.3074113	3.054786051	15.27393026	0.069687994
1	397.2	-397.472127	742.5756135	3.456674588	17.28337294	-0.086168692
1	397.4	-396.6120677	744.11033	1.759277287	8.796386433	-0.17905097
1	397.6	-396.7192333	746.8447548	2.73652403	13.68262015	0.54996612
1	397.8	-395.7256786	748.8364446	2.225753646	11.12876823	-0.501898535
1	398	-394.204618	751.3678473	2.953239691	14.76619846	-0.078336509
1	398.2	-392.2867437	754.043746	3.292214468	16.46107234	-0.080796744
1	398.4	-390.5175869	757.7273799	4.086450022	20.43225011	0.174117191
1	398.6	-388.7789898	762.2430783	4.838827621	24.19413811	0.080224245
1	398.8	-387.2630506	764.5774319	2.783393303	13.91696651	-0.2084372
1	399	-385.510502	766.2476572	2.420966576	12.10483288	-0.233488848
1	399.2	-383.2916177	770.2902697	4.611525035	23.05762518	0.307466968
1	399.4	-382.0532978	773.7381119	3.663475396	18.31737698	0.15716825
1	399.6	-380.5589361	776.8486877	3.450912761	17.2545638	-0.103045801
[truncated: 250,029 more rows]
