# Supplementary material for: Anomalous diffusion on the servosphere: A potential tool for detecting inherent organismal movement patterns
Source: PLoS One. 2017 Jun 1;12(6):e0177480. doi: 10.1371/journal.pone.0177480 (PMC5453419; doi:10.1371/journal.pone.0177480)
Supplement: S1 Datasets — (ZIP) [file pone.0177480.s006.zip › ANTAM data/Large arena data.xlsx]

## Sheet: raw data (grid num)
													14:55:00	15:08:00	15:15:00	15:23:00	15:39:00	15:42:00		15:45:00	15:49:00	16:01:00	16:06:00	16:10:00	16:38:00	16:53:00	16:52:00	16:59:00	17:32:00
sec	No.1	No.2	No.3	No.4	No.5	No.6	No.7	No.8	No.9	No.10	No.11	No.12	No.13	No.14	No.15	No.16	No.17	No.18	No.19	No.20	No.21	No.22	No.23	No.24	No.25	No.26	No.27	No.28	No.29
10	19901	20101	19900	eclosed	20101	19303	20509	19903	19901	20101	19902	18308	19504	20103	18501	19901	17892	20700	Dead	20303	20101	20303	19900	20103	20307	19900	leg broken	19901	19699
20	19302	20101	19701		20303	18513	18916	17706	20102	20102	20511	15712	19313	20306	16707	21906	16489	22293		20311	19306	21109	20100	20111	21903	20099		19702	18666
30	17700	20301	19100		22110	17323	17115	15696	21109	19504	21926	13717	20124	19914	15316	23322	14481	22882		20318	18315	20917	20101	20523	20500	19895		19705	17292
40	15101	21304	16902		23706	16130	16713	15285	22913	18305	24134	11726	21329	18724	15126	23534	12473	21470		19524	17123	19922	21103	20730	19308	17290		19908	15295
50	13309	22712	13901		23095	15136	14311	16474	24518	16605	26932	10332	22933	17125	15134	22143	9875	20062		17925	16532	18724	23108	21135	18315	14992		20709	14299
60	12322	22327	11504		21289	13941	13309	18270	26326	14506	29325	9542	24334	15526	15542	20549	7282	18455		16727	17141	17730	24515	21741	17925	12897		20905	13904
70	12335	20129	9310		19286	12745	12306	20067	27729	12704	29511	8952	25731	13923	15749	18748	5488	17449		15325	18547	16735	24328	22945	17933	12507		20304	12911
80	13345	17924	7718		17291	11548	11701	22066	29333	10706	28100	8564	26726	12316	16156	17344	4090	16241		13922	19751	15539	23536	24545	18933	12317		19705	11718
90	14550	16314	6130		16299	10152	11297	23869	30938	8910	25700	8574	26716	10911	17363	16536	2688	15433		12717	21351	14941	22342	25945	17928	12927		19308	10322
100	16750	15703	5740		16309	9358	11293	25473	32341	7116	23904	8784	25910	10704	18369	15930	out	14825		11514	23151	13744	20748	27345	16530	13932		19511	9326
110	18144	15491	5952		16721	8967	11688	26283	33343	7126	22511	9394	24508	11096	19771	15722		15216		9913	24752	12547	19152	28748	15738	15136		19714	7727
120	18537	15077	6565		17131	8774	12082	26693	34542	7734	22924	out	23112	11689	21371	15512		15413		8908	26353	11549	17558	29356	16744	16136		20117	6129
130	19728	15666	7375		17941	8582	12475	26301	35538	1741	23134		22721	13084	22970	15904		out		7106	27952	10354	15969	29367	16937	17741		20321	4734
140	20617	16253	8586		18551	9188	12870	25709	36534	10543	24940		23129	14681	24367	16496				5503	29549	9362	15578	28573	15733	18949		20124	3332
150	21505	17243	9991		19362	NA	13666	24515	37530	12142	26739		24133	16283	25964	17090				3702	30945	8768	14786	27171	14338	20356		19726	1932
160	22294	18233	out		20172	10994	14462	22713	out	12335	29138		25535	17489	27161	17883				2100	32341	8176	14194	26167	14144	21765		19528	out
170	23083	20229			20981	out	15056	21506		11333	30530		27135	18299	28354	18481				out	33538	7384	out	25761	14951	23371		18929
180	24472	22235			22587		15654	20496		10338	31518		28334	18307	29348	20081					34532	6792		25754	16552	24778		18530
190	26265	22647			24586		16650	20090		10546	31107		29732	18715	29941	21481					35327	out		25746	16745	26184		17930
200	28261	24851			26383		17245	19483		11948	29302		30728	18724	30134	23078					36322			25941	15342	27382		17328
210	29856	27254			27979		17841	20274		13349	27307		31122	18933	28333	24677					37115			26535	13742	29581		17126
220	31451	29453			29373		18233	21669		14344	25512		31513	19143	29540	26076					37309			27130	12548	30977		17323
230	33245	31250			30769		18828	23263		13739	24724		31306	18348	30743	26882					37502			27724	13555	33176		17518
240	34235	33450			32166		19222	24860		12744	25334		30701	17354	32345	28085					37295			28717	14549	34371		18118
250	35228	34457			32961		19416	26456		13351	27135		29498	15961	33544	29495					37089			29916	12948	35968		18521
260	36220	34664			34154		19610	28254		14355	29533		28096	14565	34940	30683					36483			30524	11954	36967		18723
270	37413	34866			34949		out	30050		15755	30525		26895	12968	35334	31486					36275			29529	12961	out		19325
280	out	37067			33744			30649		16954	30713		25607	11567	35326	32291					36069			28934	13153			19528
290		38077			32541			31847		18357	30103		24901	9766	34721	33291					35263			27537	12150			19531
300		38289			31735			33445		19562	28100		24308	7965	33518	34490					34458			26134	10954			19734
310		38099			31328			34046		20368	26103		24314	6364	32523	35096					33253			25330	9964			19936
320		38310			30521			35649		21372	25111		24521	4563	31927	34299					32448			25523	10570			20338
330		out			30311			37253		22776	24122		25327	3158	32532	35504					31244			26517	11576			20940
340					29904			out		23979	23333		25933	out	33735	36109					30041			27514	12972			21539
350					29497					25184	23145		26937		35135	36316					29036			28915	14768			21938
360					28093					26586	22955		28338		36136	36525					27833			28922	16163			22335
370					26694					27989	21967		29339		36937	35931					26629			27926	17761			22733
380					25500					29188	21979		30538		37537	34935					25627			26527	19556			22731
390					25307					30789	22388		31336		38535	33736					24225			25324	20148			23330
400					25312					32189	22996		32132		out	32537					23022			24721	19742			23531
410					27115					33788	out		33127			31136					21820			24721	18535			23733
420					28510					34986			33522			29935					20420			24517	16932			23936
430					29101					35780			33915			28933					19820			24511	16339			23739
440					28294					36975			34309			27531					18621			24905	15949			23541
450					27288					37569			34704			25930					17223			26302	16361			23143
460					26678					37561			34698			25127					15826			27506	17169			22544
470					25671					37752			33895			24124					14230			26712	18177			22342
480					23870					37945			32893			23318					13636			26116	19981			22540
490					22472					out			31691			22513					12645			25926	21186			23140
500					23866								30490			22507					11051			25331	22988			23342
510					23458								29692			22703					9856			24931	24589			22944
520					22054								29497			22697					8662			23532	26389			22543
530					20053								29503			22892					7868			22726	27985			22941
540					18258								30109			22688					6674			23521	29381			23343
550					16865								30514			22681					5683			23317	30578			23145
560					15270								31518			22481					4488			23711	31775			22744
570					13866								32522			22481					3094			25309	32973			23143
580					12262								33326			22882					2299			25908	34167			23345
590					10465								34328			23285					out			26914	34962			23745
600					9071								35327			24485								27522	36156			24147
610					8478								36327			24881								27123	36550			23949
620					8690								37328			25078								26527	35547			23349
630					9699								38329			25672								26331	36142			23147
640					10706								out			26863								25128	36745			23545
650					12312											28055								25521	36941			23944
660					13518											29048								25913	36137			24141
670					14727											29444								25510	34935			24741
680					16527											30041								25918	35731			25142
690					18121											30041								25123	36528			25144
700					18916											30041								23724	37134			24746
710					20108											30041								23915	36539			24345
720					21300											30041								23511	37345			24543
730					22594											30041								23504	37551			24943
740					23686											30041								24497	out			24745
750					24475											30041								25095				24345
760					25267											30041								25291				24342
770					26259											30041								26891				24742
780					27452											30041								28292				24743
790					28646											30041								29292				24343
800					29642											30041								30096				24541
810					31635											30041								31101				24742
820					32835											30041								32306				24343
830					34233											30041								32112				24341
840					35232											29636								31516				24941
850					36631											32233								31326				24943
860					37635											34835								30930				24543
870					out											37238								30333				24540
880																38447								29539				24940
890																out								28139				25341
900																								27733				25343
910																								27726				24944
920																								28521				24543
930																								29716				24741
940																								30713				25140
950																								31914				25341
960																								32916				25142
970																								33325				24741
980																								32730				24540
990																								31732				24338
1000																								30531				23938
1010																								30331				23539
1020																								29929				23139
1030																								30323				23139
1040																								30115				23139
1050																								30310				23139
1060																								30906				23139
1070																								31702				23139
1080																								32904				23139
1090																								33309				23139
1100																								33714				23139
1110																								33722				23139
1120																								33327				23139
1130																								32532				23139
1140																								31334				23139
1150																								30132				23139
1160																								29529				23139
1170																								28526				23139
1180																								28121				23139
1190																								27914				23139
1200																								27508				23139
1210																								27103				23139
1220																								26897				23139
1230																								26692				23139
1240																								26287				23139
1250																								26082				23139
1260																								25875				23139
1270																								26069				23139
1280																								25864				23139
1290																								25459				23139
1300																								24656				23139
1310																								24259				23139
1320																								24063				23139
1330																								23466				23139
1340																								22868				23139
1350																								21867				23139
1360																								21069				23139
1370																								20271				23139
1380																								NA				23139
1390																								19082				23139
1400																								18867				23139
1410																								18893				23139
1420																								19097				23139
1430																								19103				23139
1440																								18908				23139
1450																								18512				22738
1460																								18317				22736
1470																								18125				22734
1480																								17530				22932
1490																								16736				23130
1500																								16342				23528
1510																								15747				23726
1520																								15550				24124
1530																								15156				24122
1540																								14954				24318
1550																								14770				24515
1560																								14976				24512
1570																								15182				24710
1580																								15388				24908
1590																								15391				25106
1600																								out				25104
1610																												25301
1620																												25300
1630																												25300
1640																												25300
1650																												25300
1660																												25300
1670																												25300
1680																												25300
1690																												25300
1700																												25300
1710																												25099
1720																												24896
1730																												24693
1740																												24690
1750																												24888
1760																												24886
1770																												24684
1780																												24682
1790																												24677
1800																												24474

## Sheet: analyze data
ind	sec	X	Y	steps	speed	angle			Ax	Bx	Ay	By	hugo	cos
1	0	0	0	NA	NA	NA			NA	NA	NA	NA	NA	NA
1	10	10	-10	14.1421	1.41421	NA			NA	NA	NA	NA	NA	NA
1	20	30	-70	63.2456	6.32456	-0.463648			10	20	-10	-60	-1	0.894427
1	30	-10	-230	164.924	16.4924	-0.566729			20	-40	-60	-160	-1	0.843661
1	40	10	-490	260.768	26.0768	0.321751			-40	20	-160	-260	1	0.948683
1	50	170	-670	240.832	24.0832	0.64987			20	160	-260	-180	1	0.796162
1	60	390	-770	241.661	24.1661	0.417526			160	220	-180	-100	1	0.914095
1	70	650	-770	260	26	0.426627			220	260	-100	0	1	0.910366
1	80	850	-670	223.607	22.3607	0.463648			260	200	0	100	1	0.894427
1	90	950	-550	156.205	15.6205	0.41241			200	100	100	120	1	0.916157
1	100	950	-330	220	22	0.694738			100	0	120	220	1	0.768221
1	110	830	-190	184.391	18.4391	0.708626			0	-120	220	140	1	0.759257
1	120	690	-150	145.602	14.5602	0.58387			-120	-140	140	40	1	0.834335
1	130	510	-30	216.333	21.6333	-0.309703			-140	-180	40	120	-1	0.952424
1	140	330	50	196.977	19.6977	0.169778			-180	-180	120	80	1	0.985622
1	150	90	150	260	26	0.0234332			-180	-240	80	100	1	0.999725
1	160	-130	230	234.094	23.4094	0.0460201			-240	-220	100	80	1	0.998941
1	170	-350	310	234.094	23.4094	0			-220	-220	80	80	0	1
1	180	-530	450	228.035	22.8035	-0.312272			-220	-180	80	140	-1	0.951638
1	190	-670	630	228.035	22.8035	-0.24871			-180	-140	140	180	-1	0.969231
1	200	-750	830	215.407	21.5407	-0.280537			-140	-80	180	200	-1	0.960907
1	210	-850	990	188.68	18.868	0.178093			-80	-100	200	160	1	0.984183
1	220	-950	1150	188.68	18.868	0			-100	-100	160	160	0	1
1	230	-1070	1330	216.333	21.6333	0.0294033			-100	-120	160	180	1	0.999568
1	240	-1230	1430	188.68	18.868	0.424194			-120	-160	180	100	1	0.911371
1	250	-1370	1530	172.047	17.2047	-0.0616502			-160	-140	100	100	-1	0.9981
1	260	-1530	1630	188.68	18.868	0.0616502			-140	-160	100	100	1	0.9981
1	270	-1670	1750	184.391	18.4391	-0.150027			-160	-140	100	120	-1	0.988767
2	0	0	0	NA	NA	NA			NA	NA	NA	NA	NA	NA
2	10	10	10	14.1421	1.41421	NA			NA	NA	NA	NA	NA	NA
2	20	10	10	0	0	NA			10	0	10	0	0	NA
2	30	10	30	20	2	NA			0	0	0	20	0	NA
2	40	70	130	116.619	11.6619	-0.54042			0	60	20	100	-1	0.857493
2	50	230	270	212.603	21.2603	-0.311547			60	160	100	140	-1	0.951861
2	60	490	230	263.059	26.3059	-0.871479			160	260	140	-40	-1	0.643695
2	70	530	10	223.607	22.3607	-1.23829			260	40	-40	-220	-1	0.32641
2	80	430	-210	241.661	24.1661	-0.606481			40	-100	-220	-220	-1	0.821659
2	90	270	-370	226.274	22.6274	-0.358771			-100	-160	-220	-160	-1	0.936329
2	100	50	-430	228.035	22.8035	-0.519146			-160	-220	-160	-60	-1	0.868243
2	110	-190	-450	240.832	24.0832	-0.183111			-220	-240	-60	-20	-1	0.983282
2	120	-430	-490	243.311	24.3311	0.0820074			-240	-240	-20	-40	1	0.996639
2	130	-650	-430	228.035	22.8035	-0.431401			-240	-220	-40	60	-1	0.908381
2	140	-910	-370	266.833	26.6833	0.0394532			-220	-260	60	60	1	0.999222
2	150	-1110	-270	223.607	22.3607	-0.236849			-260	-200	60	100	-1	0.972082
2	160	-1270	-170	188.68	18.868	-0.0949517			-200	-160	100	100	-1	0.995495
2	170	-1350	30	215.407	21.5407	-0.631691			-160	-80	100	200	-1	0.80703
2	180	-1230	230	233.238	23.3238	-0.920926			-80	120	200	200	-1	0.605083
2	190	-1030	270	203.961	20.3961	-0.832981			120	200	200	40	-1	0.672673
2	200	-950	490	234.094	23.4094	1.02463			200	80	40	220	1	0.519415
2	210	-890	730	247.386	24.7386	0.103792			80	60	220	240	1	0.994618
2	220	-910	950	220.907	22.0907	0.335639			60	-20	240	220	1	0.9442
2	230	-970	1130	189.737	18.9737	0.231091			-20	-60	220	180	1	0.973417
2	240	-970	1350	220	22	-0.321751			-60	0	180	220	-1	0.948683
2	250	-830	1450	172.047	17.2047	-0.950547			0	140	220	100	-1	0.581238
2	260	-690	1470	141.421	14.1421	-0.478352			140	140	100	20	-1	0.887755
2	270	-650	1490	44.7214	4.47214	0.321751			140	40	20	20	1	0.948683
2	280	-630	1710	220.907	22.0907	1.01649			40	20	20	220	1	0.526355
3	0	0	0	NA	NA	NA			NA	NA	NA	NA	NA	NA
3	10	-10	-10	14.1421	1.41421	NA			NA	NA	NA	NA	NA	NA
3	20	10	-30	28.2843	2.82843	1.5708			-10	20	-10	-20	1	0
3	30	-10	-90	63.2456	6.32456	-1.10715			20	-20	-20	-60	-1	0.447214
3	40	30	-310	223.607	22.3607	0.501604			-20	40	-60	-220	1	0.876812
3	50	10	-610	300.666	30.0666	-0.246422			40	-20	-220	-300	-1	0.969792
3	60	70	-850	247.386	24.7386	0.311547			-20	60	-300	-240	1	0.951861
3	70	190	-1070	250.599	25.0599	0.254368			60	120	-240	-220	1	0.967823
3	80	350	-1230	226.274	22.6274	0.286051			120	160	-220	-160	1	0.959366
3	90	550	-1390	256.125	25.6125	0.110657			160	200	-160	-160	1	0.993884
3	100	750	-1430	203.961	20.3961	0.477345			200	200	-160	-40	1	0.888218
3	110	990	-1410	240.832	24.0832	0.280537			200	240	-40	20	1	0.960907
3	120	1210	-1350	228.035	22.8035	0.183111			240	220	20	60	1	0.983282
3	130	1410	-1270	215.407	21.5407	0.114254			220	200	60	80	1	0.99348
3	140	1630	-1150	250.599	25.0599	0.11884			200	220	80	120	1	0.992947
3	150	1730	-1010	172.047	17.2047	0.4512			220	100	120	140	1	0.899924
4	0	0	0	NA	NA	NA			NA	NA	NA	NA	NA	NA
5	0	0	0	NA	NA	NA			NA	NA	NA	NA	NA	NA
5	10	10	10	14.1421	1.41421	NA			NA	NA	NA	NA	NA	NA
5	20	50	30	44.7214	4.47214	-0.321751			10	40	10	20	-1	0.948683
5	30	190	210	228.035	22.8035	0.446106			40	140	20	180	1	0.902134
5	40	110	370	178.885	17.8885	1.12469			140	-80	180	160	1	0.431455
5	50	-110	310	228.035	22.8035	1.3734			-80	-220	160	-60	1	0.196116
5	60	-230	130	216.333	21.6333	0.716542			-220	-120	-60	-180	1	0.754082
5	70	-290	-70	208.806	20.8806	0.296546			-120	-60	-180	-200	1	0.956352
5	80	-190	-270	223.607	22.3607	0.755104			-60	100	-200	-200	1	0.7282
5	90	-30	-370	188.68	18.868	0.548549			100	160	-200	-100	1	0.853282
5	100	170	-370	200	20	0.558599			160	200	-100	0	1	0.847998
5	110	370	-330	203.961	20.3961	0.197396			200	200	0	40	1	0.980581
5	120	570	-290	203.961	20.3961	0			200	200	40	40	0	1
5	130	770	-210	215.407	21.5407	0.183111			200	200	40	80	1	0.983282
5	140	970	-150	208.806	20.8806	-0.0890496			200	200	80	60	-1	0.996038
5	150	1150	-70	196.977	19.6977	0.126768			200	180	60	80	1	0.991976
5	160	1350	10	215.407	21.5407	-0.037718			180	200	80	80	-1	0.999289
5	170	1530	90	196.977	19.6977	0.037718			200	180	80	80	1	0.999289
5	180	1650	250	200	20	0.509071			180	120	80	160	1	0.873198
5	190	1630	450	200.998	20.0998	0.74317			120	-20	160	200	1	0.736328
5	200	1570	630	189.737	18.9737	0.222082			-20	-60	200	180	1	0.975441
5	210	1490	790	178.885	17.8885	0.141897			-60	-80	180	160	1	0.989949
5	220	1370	930	184.391	18.4391	0.244979			-80	-120	160	140	1	0.970143
5	230	1290	1070	161.245	16.1245	-0.18948			-120	-80	140	140	-1	0.982102
5	240	1230	1210	152.315	15.2315	-0.114254			-80	-60	140	140	-1	0.99348
5	250	1130	1290	128.062	12.8062	0.491164			-60	-100	140	80	1	0.881785
5	260	1030	1410	156.205	15.6205	-0.201317			-100	-100	80	120	-1	0.979804
5	270	930	1490	128.062	12.8062	0.201317			-100	-100	120	80	1	0.979804
5	280	830	1370	156.205	15.6205	1.5508			-100	-100	80	-120	1	0.019996
5	290	770	1250	134.164	13.4164	0.231091			-100	-60	-120	-120	1	0.973417
5	300	650	1170	144.222	14.4222	-0.519146			-60	-120	-120	-80	-1	0.868243
5	310	510	1130	145.602	14.5602	-0.309703			-120	-140	-80	-40	-1	0.952424
5	320	370	1050	161.245	16.1245	0.240846			-140	-140	-40	-80	1	0.971136
5	330	210	1030	161.245	16.1245	-0.394791			-140	-160	-80	-20	-1	0.923077
5	340	70	990	145.602	14.5602	0.153945			-160	-140	-20	-40	1	0.988174
5	350	-70	950	145.602	14.5602	0			-140	-140	-40	-40	0	1
5	360	-150	810	161.245	16.1245	0.773351			-140	-80	-40	-140	1	0.715574
5	370	-130	670	141.421	14.1421	0.661043			-80	20	-140	-140	1	0.789352
5	380	-10	550	169.706	16.9706	0.643501			20	120	-140	-120	1	0.8
5	390	130	530	141.421	14.1421	0.643501			120	140	-120	-20	1	0.8
5	400	230	530	100	10	0.141897			140	100	-20	0	1	0.989949
5	410	290	710	189.737	18.9737	1.24905			100	60	0	180	1	0.316228
5	420	190	850	172.047	17.2047	0.942			60	-100	180	140	1	0.588172
5	430	10	910	189.737	18.9737	0.628796			-100	-180	140	60	1	0.808736
5	440	-130	830	161.245	16.1245	0.840897			-180	-140	60	-80	1	0.666795
5	450	-250	730	156.205	15.6205	0.175592			-140	-120	-80	-100	1	0.984623
5	460	-410	670	170.88	17.088	-0.335968			-120	-160	-100	-60	-1	0.944092
5	470	-550	570	172.047	17.2047	0.261479			-160	-140	-60	-100	1	0.966009
5	480	-570	390	181.108	18.1108	0.83989			-140	-20	-100	-180	1	0.667545
5	490	-530	250	145.602	14.5602	0.388957			-20	40	-180	-140	1	0.925305
5	500	-650	390	184.391	18.4391	-2.71127			40	-120	-140	140	-1	-0.90883
5	510	-810	350	164.924	16.4924	1.10715			-120	-160	140	-40	1	0.447214
5	520	-890	210	161.245	16.1245	0.806672			-160	-80	-40	-140	1	0.691905
5	530	-910	10	200.998	20.0998	0.419477			-80	-20	-140	-200	1	0.913302
5	540	-810	-170	205.913	20.5913	0.606767			-20	100	-200	-180	1	0.821496
5	550	-670	-310	197.99	19.799	0.2783			100	140	-180	-140	1	0.961524
5	560	-570	-470	188.68	18.868	-0.226799			140	100	-140	-160	-1	0.974391
5	570	-650	-610	161.245	16.1245	-1.07775			100	-80	-160	-140	-1	0.473316
5	580	-730	-770	178.885	17.8885	0.0554985			-80	-80	-140	-160	1	0.99846
5	590	-670	-950	189.737	18.9737	0.785398			-80	60	-160	-180	1	0.707107
5	600	-550	-1090	184.391	18.4391	0.386876			60	120	-180	-140	1	0.926092
5	610	-410	-1150	152.315	15.2315	0.457278			120	140	-140	-60	1	0.897257
5	620	-210	-1130	200.998	20.0998	0.50456			140	200	-60	20	1	0.875387
5	630	-30	-1030	205.913	20.5913	0.40743			200	180	20	100	1	0.918142
5	640	110	-930	172.047	17.2047	0.113151			180	140	100	100	1	0.993605
5	650	230	-770	200	20	0.307046			140	120	100	160	1	0.953231
5	660	350	-650	169.706	16.9706	-0.141897			120	120	160	120	-1	0.989949
5	670	490	-530	184.391	18.4391	-0.0767719			120	140	120	120	-1	0.997054
5	680	490	-350	180	18	0.86217			140	0	120	180	1	0.650791
5	690	370	-190	200	20	0.643501			0	-120	180	160	1	0.8
5	700	310	-110	100	10	0			-120	-60	160	80	0	1
5	710	150	10	200	20	0.283794			-60	-160	80	120	1	0.96
5	720	-10	130	200	20	0			-160	-160	120	120	0	1
5	730	-130	270	184.391	18.4391	-0.218669			-160	-120	120	140	-1	0.976187
5	740	-290	370	188.68	18.868	0.303571			-120	-160	140	100	1	0.954275
5	750	-470	450	196.977	19.6977	0.140375			-160	-180	100	80	1	0.990164
5	760	-630	530	178.885	17.8885	-0.0454233			-180	-160	80	80	-1	0.998969
5	770	-790	630	188.68	18.868	-0.0949517			-160	-160	80	100	-1	0.995495
5	780	-930	750	184.391	18.4391	-0.150027			-160	-140	100	120	-1	0.988767
5	790	-1050	870	169.706	16.9706	-0.0767719			-140	-120	120	120	-1	0.997054
5	800	-1130	970	128.062	12.8062	-0.110657			-120	-80	120	100	-1	0.993884
5	810	-1230	1170	223.607	22.3607	-0.211093			-80	-100	100	200	-1	0.977802
5	820	-1230	1290	120	12	-0.463648			-100	0	200	120	-1	0.894427
5	830	-1270	1430	145.602	14.5602	0.2783			0	-40	120	140	1	0.961524
5	840	-1290	1530	101.98	10.198	-0.0809041			-40	-20	140	100	-1	0.996729
5	850	-1310	1670	141.421	14.1421	-0.0554985			-20	-20	100	140	-1	0.99846
5	860	-1230	1770	128.062	12.8062	-0.816638			-20	80	140	100	-1	0.684675
6	0	0	0	NA	NA	NA			NA	NA	NA	NA	NA	NA
6	10	50	-70	86.0233	8.60233	NA			NA	NA	NA	NA	NA	NA
6	20	250	-150	215.407	21.5407	0.57004			50	200	-70	-80	1	0.841879
6	30	410	-270	200	20	-0.262995			200	160	-80	-120	-1	0.965616
6	40	550	-390	184.391	18.4391	-0.0651252			160	140	-120	-120	-1	0.99788
6	50	670	-490	156.205	15.6205	0.013888			140	120	-120	-100	1	0.999904
6	60	770	-610	156.205	15.6205	-0.18132			120	100	-100	-120	-1	0.983607
6	70	850	-730	144.222	14.4222	-0.106736			100	80	-120	-120	-1	0.994309
6	80	910	-850	134.164	13.4164	-0.124355			80	60	-120	-120	-1	0.992278
6	90	990	-990	161.245	16.1245	0.0554985			60	80	-120	-140	1	0.99846
6	100	1110	-1070	144.222	14.4222	0.463648			80	120	-140	-80	1	0.894427
6	110	1250	-1110	145.602	14.5602	0.309703			120	140	-80	-40	1	0.952424
6	120	1390	-1130	141.421	14.1421	0.136403			140	140	-40	-20	1	0.990712
6	130	1550	-1150	161.245	16.1245	0.0175421			140	160	-20	-20	1	0.999846
6	140	1670	-1090	134.164	13.4164	0.588003			160	120	-20	60	1	0.83205
6	150	NA	NA	NA	NA	NA			NA	NA	NA	NA	NA	NA
6	160	1790	-910	NA	NA	NA			NA	NA	NA	NA	NA	NA
7	0	0	0	NA	NA	NA			NA	NA	NA	NA	NA	NA
7	10	170	50	177.2	17.72	NA			NA	NA	NA	NA	NA	NA
7	20	310	-110	212.603	21.2603	-1.13802			170	140	50	-160	-1	0.419395
7	30	290	-290	181.108	18.1108	-0.829487			140	-20	-160	-180	-1	0.675254
7	40	250	-330	56.5685	5.65685	-0.674741			-20	-40	-180	-40	-1	0.780869
7	50	210	-570	243.311	24.3311	0.620249			-40	-40	-40	-240	1	0.813733
7	60	170	-670	107.703	10.7703	-0.215358			-40	-40	-240	-100	-1	0.9769
7	70	110	-770	116.619	11.6619	-0.159913			-40	-60	-100	-100	-1	0.987241
7	80	10	-830	116.619	11.6619	-0.489957			-60	-100	-100	-60	-1	0.882353
7	90	-70	-870	89.4427	8.94427	-0.0767719			-100	-80	-60	-40	-1	0.997054
7	100	-150	-870	80	8	-0.463648			-80	-80	-40	0	-1	0.894427
7	110	-250	-830	107.703	10.7703	-0.380506			-80	-100	0	40	-1	0.928477
7	120	-370	-790	126.491	12.6491	0.0587558			-100	-120	40	40	1	0.998274
7	130	-470	-750	107.703	10.7703	-0.0587558			-120	-100	40	40	-1	0.998274
7	140	-570	-710	107.703	10.7703	0			-100	-100	40	40	0	1
7	150	-650	-630	113.137	11.3137	-0.404892			-100	-80	40	80	-1	0.919145
7	160	-730	-550	113.137	11.3137	0			-80	-80	80	80	0	1
7	170	-850	-490	134.164	13.4164	0.321751			-80	-120	80	60	1	0.948683
7	180	-890	-430	72.111	7.2111	-0.519146			-120	-40	60	60	-1	0.868243
7	190	-970	-330	128.062	12.8062	0.0867383			-40	-80	60	100	1	0.996241
7	200	-1070	-270	116.619	11.6619	0.355636			-80	-100	100	60	1	0.937425
7	210	-1150	-210	100	10	-0.103082			-100	-80	60	60	-1	0.994692
7	220	-1270	-170	126.491	12.6491	0.321751			-80	-120	60	40	1	0.948683
7	230	-1370	-110	116.619	11.6619	-0.218669			-120	-100	40	60	-1	0.976187
7	240	-1490	-70	126.491	12.6491	0.218669			-100	-120	60	40	1	0.976187
7	250	-1610	-50	121.655	12.1655	0.156602			-120	-120	40	20	1	0.987763
7	260	-1730	-30	121.655	12.1655	0			-120	-120	20	20	0	1
8	0	0	0	NA	NA	NA			NA	NA	NA	NA	NA	NA
8	10	50	-10	50.9902	5.09902	NA			NA	NA	NA	NA	NA	NA
8	20	110	-230	228.035	22.8035	-1.10715			50	60	-10	-220	-1	0.447214
8	30	-90	-430	282.843	28.2843	-1.05165			60	-200	-220	-200	-1	0.496139
8	40	-310	-470	223.607	22.3607	-0.605545			-200	-220	-200	-40	-1	0.822192
8	50	-490	-350	216.333	21.6333	-0.767856			-220	-180	-40	120	-1	0.719401
8	60	-570	-170	196.977	19.6977	-0.564569			-180	-80	120	180	-1	0.844819
8	70	-630	10	189.737	18.9737	-0.0964738			-80	-60	180	180	-1	0.99535
8	80	-650	210	200.998	20.0998	-0.222082			-60	-20	180	200	-1	0.975441
8	90	-590	390	189.737	18.9737	-0.421419			-20	60	200	180	-1	0.912509
8	100	-510	550	178.885	17.8885	-0.141897			60	80	180	160	-1	0.989949
8	110	-350	630	178.885	17.8885	-0.643501			80	160	160	80	-1	0.8
8	120	-150	670	203.961	20.3961	-0.266252			160	200	80	40	-1	0.964764
8	130	10	630	164.924	16.4924	-0.442374			200	160	40	-40	-1	0.903738
8	140	170	570	170.88	17.088	-0.113792			160	160	-40	-60	-1	0.993533
8	150	290	450	169.706	16.9706	-0.426627			160	120	-60	-120	-1	0.910366
8	160	250	270	184.391	18.4391	-1.00407			120	-40	-120	-180	-1	0.536875
8	170	110	150	184.391	18.4391	-0.643501			-40	-140	-180	-120	-1	0.8
8	180	-90	50	223.607	22.3607	-0.244979			-140	-200	-120	-100	-1	0.970143
8	190	-210	10	126.491	12.6491	-0.141897			-200	-120	-100	-40	-1	0.989949
8	200	-350	-50	152.315	15.2315	0.0831412			-120	-140	-40	-60	1	0.996546
8	210	-490	30	161.245	16.1245	-0.924038			-140	-140	-60	80	-1	0.602603
8	220	-590	170	172.047	17.2047	-0.431401			-140	-100	80	140	-1	0.908381
8	230	-710	330	200	20	0.0232516			-100	-120	140	160	1	0.99973
8	240	-770	490	170.88	17.088	-0.28473			-120	-60	160	160	-1	0.959737
8	250	-850	650	178.885	17.8885	0.104877			-60	-80	160	160	1	0.994505
8	260	-890	830	184.391	18.4391	-0.244979			-80	-40	160	180	-1	0.970143
8	270	-970	1010	196.977	19.6977	0.199555			-40	-80	180	180	1	0.980155
8	280	-990	1070	63.2456	6.32456	-0.0964738			-80	-20	180	60	-1	0.99535
8	290	-1030	1190	126.491	12.6491	0			-20	-40	60	120	0	1
8	300	-1070	1350	164.924	16.4924	-0.0767719			-40	-40	120	160	-1	0.997054
8	310	-1050	1410	63.2456	6.32456	-0.566729			-40	20	160	60	-1	0.843661
8	320	-990	1570	170.88	17.088	-0.0370201			20	60	60	160	-1	0.999315
8	330	-910	1730	178.885	17.8885	-0.104877			60	80	160	160	-1	0.994505
9	0	0	0	NA	NA	NA			NA	NA	NA	NA	NA	NA
9	10	10	-10	14.1421	1.41421	NA			NA	NA	NA	NA	NA	NA
9	20	30	10	28.2843	2.82843	1.5708			10	20	-10	20	1	0
9	30	170	110	172.047	17.2047	-0.165149			20	140	20	100	-1	0.986394
9	40	250	290	196.977	19.6977	0.532323			140	80	100	180	1	0.861631
9	50	350	450	188.68	18.868	-0.140375			80	100	180	160	-1	0.990164
9	60	470	630	216.333	21.6333	-0.0294033			100	120	160	180	-1	0.999568
9	70	530	770	152.315	15.2315	0.183111			120	60	180	140	1	0.983282
9	80	610	930	178.885	17.8885	-0.0587558			60	80	140	160	-1	0.998274
9	90	710	1090	188.68	18.868	-0.0949517			80	100	160	160	-1	0.995495
9	100	770	1230	152.315	15.2315	0.153708			100	60	160	140	1	0.98821
9	110	810	1330	107.703	10.7703	0.0243854			60	40	140	100	1	0.999703
9	120	790	1450	121.655	12.1655	0.545655			40	-20	100	120	1	0.854788
9	130	710	1550	128.062	12.8062	0.509592			-20	-80	120	100	1	0.872943
9	140	630	1650	128.062	12.8062	0			-80	-80	100	100	0	1
9	150	550	1750	128.062	12.8062	0			-80	-80	100	100	0	1
10	0	0	0	NA	NA	NA			NA	NA	NA	NA	NA	NA
10	10	10	10	14.1421	1.41421	NA			NA	NA	NA	NA	NA	NA
10	20	30	10	20	2	-0.785398			10	20	10	0	-1	0.707107
10	30	70	-50	72.111	7.2111	-0.982794			20	40	0	-60	-1	0.5547
10	40	90	-170	121.655	12.1655	-0.422854			40	20	-60	-120	-1	0.911922
10	50	90	-350	180	18	-0.165149			20	0	-120	-180	-1	0.986394
10	60	110	-550	200.998	20.0998	0.0996687			0	20	-180	-200	1	0.995037
10	70	70	-730	184.391	18.4391	-0.318338			20	-40	-200	-180	-1	0.949757
10	80	110	-930	203.961	20.3961	0.416065			-40	40	-180	-200	1	0.914687
10	90	190	-1110	196.977	19.6977	0.220829			40	80	-200	-180	1	0.975716
10	100	310	-1290	216.333	21.6333	0.169778			80	120	-180	-180	1	0.985622
10	110	470	-1290	160	16	0.982794			120	160	-180	0	1	0.5547
10	120	630	-1230	170.88	17.088	0.358771			160	160	0	60	1	0.936329
10	130	770	-1130	172.047	17.2047	0.261479			160	140	60	100	1	0.966009
10	140	810	-950	184.391	18.4391	0.731878			140	40	100	180	1	0.743921
10	150	790	-790	161.245	16.1245	0.343024			40	-20	180	160	1	0.941742
10	160	650	-770	141.421	14.1421	1.30454			-20	-140	160	20	1	0.263117
10	170	610	-870	107.703	10.7703	1.33219			-140	-40	20	-100	1	0.236352
10	180	710	-970	141.421	14.1421	1.1659			-40	100	-100	-100	1	0.393919
10	190	870	-950	161.245	16.1245	0.909753			100	160	-100	20	1	0.613941
10	200	910	-810	145.602	14.5602	1.16814			160	40	20	140	1	0.391862
10	210	930	-670	141.421	14.1421	0.136403			40	20	140	140	1	0.990712
10	220	830	-570	141.421	14.1421	0.927295			20	-100	140	100	1	0.6
10	230	730	-630	116.619	11.6619	1.32582			-100	-100	100	-60	1	0.242536
10	240	830	-730	141.421	14.1421	1.81577			-100	100	-60	-100	1	-0.242536
10	250	970	-670	152.315	15.2315	1.19029			100	140	-100	60	1	0.371391
10	260	1050	-570	128.062	12.8062	0.491164			140	80	60	100	1	0.881785
10	270	1050	-430	140	14	0.674741			80	0	100	140	1	0.780869
10	280	1030	-310	121.655	12.1655	0.165149			0	-20	140	120	1	0.986394
10	290	1090	-170	152.315	15.2315	-0.57004			-20	60	120	140	-1	0.841879
10	300	1150	-50	134.164	13.4164	-0.0587558			60	60	140	120	-1	0.998274
10	310	1270	30	144.222	14.4222	-0.519146			60	120	120	80	-1	0.868243
10	320	1350	130	128.062	12.8062	0.308053			120	80	80	100	1	0.952926
10	330	1430	270	161.245	16.1245	0.155595			80	80	100	140	1	0.98792
10	340	1490	390	134.164	13.4164	0.0554985			80	60	140	120	1	0.99846
10	350	1590	510	156.205	15.6205	-0.231091			60	100	120	120	-1	0.973417
10	360	1630	650	145.602	14.5602	0.416439			100	40	120	140	1	0.914535
10	370	1690	790	152.315	15.2315	-0.126592			40	60	140	140	-1	0.991998
10	380	1670	910	121.655	12.1655	0.57004			60	-20	140	120	1	0.841879
10	390	1690	1070	161.245	16.1245	-0.289504			-20	20	120	160	-1	0.958386
10	400	1690	1210	140	14	0.124355			20	0	160	140	1	0.992278
10	410	1670	1370	161.245	16.1245	0.124355			0	-20	140	160	1	0.992278
10	420	1630	1490	126.491	12.6491	0.197396			-20	-40	160	120	1	0.980581
10	430	1510	1570	144.222	14.4222	0.661043			-40	-120	120	80	1	0.789352
10	440	1410	1690	156.205	15.6205	-0.288055			-120	-100	80	120	-1	0.958798
10	450	1290	1750	134.164	13.4164	0.41241			-100	-120	120	60	1	0.916157
10	460	1130	1750	160	16	0.463648			-120	-160	60	0	1	0.894427
10	470	990	1770	141.421	14.1421	-0.141897			-160	-140	0	20	-1	0.989949
10	480	850	1790	141.421	14.1421	0			-140	-140	20	20	0	1
11	0	0	0	NA	NA	NA			NA	NA	NA	NA	NA	NA
11	10	30	-10	31.6228	3.16228	NA			NA	NA	NA	NA	NA	NA
11	20	210	50	189.737	18.9737	0.643501			30	180	-10	60	1	0.8
11	30	470	190	295.296	29.5296	0.172191			180	260	60	140	1	0.985212
11	40	630	410	272.029	27.2029	0.448059			260	160	140	220	1	0.90129
11	50	590	690	282.843	28.2843	0.770693			160	-40	220	280	1	0.717428
11	60	450	930	277.849	27.7849	0.386177			-40	-140	280	240	1	0.926356
11	70	210	950	240.832	24.0832	0.959581			-140	-240	240	20	1	0.573863
11	80	-10	810	260.768	26.0768	0.64987			-240	-220	20	-140	1	0.796162
11	90	-10	810	0	0	NA			-220	0	-140	0	0	NA
11	100	70	390	427.551	42.7551	NA			0	80	0	-420	0	NA
11	110	210	250	197.99	19.799	0.597177			80	140	-420	-140	1	0.826927
11	120	430	290	223.607	22.3607	0.965252			140	220	-140	40	1	0.56921
11	130	630	310	200.998	20.0998	-0.0801848			220	200	40	20	-1	0.996787
11	140	750	490	216.333	21.6333	0.883125			200	120	20	180	1	0.634739
11	150	730	670	181.108	18.1108	0.69866			120	-20	180	180	1	0.765705
11	160	710	910	240.832	24.0832	-0.027516			-20	-20	180	240	-1	0.999621
11	170	550	1050	212.603	21.2603	0.768825			-20	-160	240	140	1	0.718728
11	180	350	1150	223.607	22.3607	0.255182			-160	-200	140	100	1	0.967617
11	190	130	1110	223.607	22.3607	0.643501			-200	-220	100	-40	1	0.8
11	200	30	930	205.913	20.5913	0.883844			-220	-100	-40	-180	1	0.634183
11	210	130	730	223.607	22.3607	0.970746			-100	100	-180	-200	1	0.564684
11	220	230	550	205.913	20.5913	0.0434509			100	100	-200	-180	1	0.999056
11	230	430	470	215.407	21.5407	0.683191			100	200	-180	-80	1	0.775562
11	240	630	530	208.806	20.8806	0.671963			200	200	-80	60	1	0.782601
11	250	650	710	181.108	18.1108	1.16868			200	20	60	180	1	0.391365
11	260	610	950	243.311	24.3311	0.275806			20	-40	180	240	1	0.962206
11	270	450	1050	188.68	18.868	0.847048			-40	-160	240	100	1	0.662198
11	280	250	1070	200.998	20.0998	0.458931			-160	-200	100	20	1	0.896527
11	290	50	1010	208.806	20.8806	0.391125			-200	-200	20	-60	1	0.924481
11	300	-10	810	208.806	20.8806	0.987883			-200	-60	-60	-200	1	0.550459
11	310	50	610	208.806	20.8806	0.582914			-60	60	-200	-200	1	0.834862
11	320	210	510	188.68	18.868	0.72074			60	160	-200	-100	1	0.751317
11	330	390	410	205.913	20.5913	0.0515008			160	180	-100	-100	1	0.998674
11	340	610	330	234.094	23.4094	0.158328			180	220	-100	-80	1	0.987492
11	350	850	310	240.832	24.0832	0.26563			220	240	-80	-20	1	0.964927
11	360	1050	290	200.998	20.0998	-0.0165274			240	200	-20	-20	-1	0.999863
11	370	1250	190	223.607	22.3607	-0.363979			200	200	-20	-100	-1	0.934488
11	380	1490	190	240	24	0.463648			200	240	-100	0	1	0.894427
11	390	1670	230	184.391	18.4391	0.218669			240	180	0	40	1	0.976187
12	0	0	0	NA	NA	NA			NA	NA	NA	NA	NA	NA
12	10	150	-170	226.716	22.6716	NA			NA	NA	NA	NA	NA	NA
12	20	230	-430	272.029	27.2029	-0.42448			150	80	-170	-260	-1	0.911253
12	30	330	-630	223.607	22.3607	0.165149			80	100	-260	-200	1	0.986394
12	40	470	-830	244.131	24.4131	0.147078			100	140	-200	-200	1	0.989203
12	50	590	-970	184.391	18.4391	0.0979003			140	120	-200	-140	1	0.995212
12	60	790	-1050	215.407	21.5407	0.481664			120	200	-140	-80	1	0.886225
12	70	990	-1110	208.806	20.8806	0.0890496			200	200	-80	-60	1	0.996038
12	80	1190	-1150	203.961	20.3961	0.0940612			200	200	-60	-40	1	0.99558
12	90	1390	-1150	200	20	0.197396			200	200	-40	0	1	0.980581
12	100	1590	-1130	200.998	20.0998	0.0996687			200	200	0	20	1	0.995037
12	110	1790	-1070	208.806	20.8806	0.191788			200	200	20	60	1	0.981665
13	0	0	0	NA	NA	NA			NA	NA	NA	NA	NA	NA
13	10	70	-50	86.0233	8.60233	NA			NA	NA	NA	NA	NA	NA
13	20	250	-70	181.108	18.1108	0.509592			70	180	-50	-20	1	0.872943
13	30	430	10	196.977	19.6977	0.528882			180	180	-20	80	1	0.863372
13	40	530	130	156.205	15.6205	0.457834			180	100	80	120	1	0.897012
13	50	610	290	178.885	17.8885	0.231091			100	80	120	160	1	0.973417
13	60	630	430	141.421	14.1421	0.321751			80	20	160	140	1	0.948683
13	70	570	570	152.315	15.2315	0.546789			20	-60	140	140	1	0.854199
13	80	470	670	141.421	14.1421	0.380506			-60	-100	140	100	1	0.928477
13	90	310	670	160	16	0.785398			-100	-160	100	0	1	0.707107
13	100	190	590	144.222	14.4222	0.588003			-160	-120	0	-80	1	0.83205
13	110	150	450	145.602	14.5602	0.704494			-120	-40	-80	-140	1	0.761939
13	120	230	310	161.245	16.1245	0.797446			-40	80	-140	-140	1	0.698537
13	130	370	270	145.602	14.5602	0.773351			80	140	-140	-40	1	0.715574
13	140	530	310	164.924	16.4924	0.523278			140	160	-40	40	1	0.866186
13	150	610	410	128.062	12.8062	0.651077			160	80	40	100	1	0.795432
13	160	650	550	145.602	14.5602	0.396441			80	40	100	140	1	0.922441
13	170	650	710	160	16	0.2783			40	0	140	160	1	0.961524
13	180	630	830	121.655	12.1655	0.165149			0	-20	160	120	1	0.986394
13	190	590	970	145.602	14.5602	0.113151			-20	-40	120	140	1	0.993605
13	200	510	1070	128.062	12.8062	0.396441			-40	-80	140	100	1	0.922441
13	210	390	1110	126.491	12.6491	0.574305			-80	-120	100	40	1	0.83957
13	220	250	1150	145.602	14.5602	0.0434509			-120	-140	40	40	1	0.999056
13	230	110	1130	141.421	14.1421	0.420197			-140	-140	40	-20	1	0.913009
13	240	10	1070	116.619	11.6619	0.398522			-140	-100	-20	-60	1	0.921635
13	250	-50	950	134.164	13.4164	0.566729			-100	-60	-60	-120	1	0.843661
13	260	-90	810	145.602	14.5602	0.185348			-60	-40	-120	-140	1	0.982872
13	270	-110	690	121.655	12.1655	0.113151			-40	-20	-140	-120	1	0.993605
13	280	-70	570	126.491	12.6491	0.486899			-20	40	-120	-120	1	0.883788
13	290	10	490	113.137	11.3137	0.463648			40	80	-120	-80	1	0.894427
13	300	150	430	152.315	15.2315	0.380506			80	140	-80	-60	1	0.928477
13	310	270	430	120	12	0.404892			140	120	-60	0	1	0.919145
13	320	370	450	101.98	10.198	0.197396			120	100	0	20	1	0.980581
13	330	490	530	144.222	14.4222	0.390607			100	120	20	80	1	0.924678
13	340	610	590	134.164	13.4164	-0.124355			120	120	80	60	-1	0.992278
13	350	690	690	128.062	12.8062	0.432408			120	80	60	100	1	0.907959
13	360	710	830	141.421	14.1421	0.532844			80	20	100	140	1	0.861366
13	370	730	930	101.98	10.198	-0.0554985			20	20	140	100	-1	0.99846
13	380	710	1050	121.655	12.1655	0.362544			20	-20	100	120	1	0.934998
13	390	670	1130	89.4427	8.94427	0.298499			-20	-40	120	80	1	0.955779
13	400	590	1210	113.137	11.3137	0.321751			-40	-80	80	80	1	0.948683
13	410	490	1310	141.421	14.1421	0			-80	-100	80	100	0	1
13	420	390	1350	107.703	10.7703	0.404892			-100	-100	100	40	1	0.919145
13	430	290	1390	107.703	10.7703	0			-100	-100	40	40	0	1
13	440	170	1430	126.491	12.6491	0.0587558			-100	-120	40	40	1	0.998274
13	450	70	1470	107.703	10.7703	-0.0587558			-120	-100	40	40	-1	0.998274
13	460	-50	1470	120	12	0.380506			-100	-120	40	0	1	0.928477
13	470	-110	1390	100	10	0.927295			-120	-60	0	-80	1	0.6
13	480	-150	1290	107.703	10.7703	0.262995			-60	-40	-80	-100	1	0.965616
13	490	-190	1170	126.491	12.6491	0.0587558			-40	-40	-100	-120	1	0.998274
13	500	-210	1050	121.655	12.1655	0.156602			-40	-20	-120	-120	1	0.987763
13	510	-170	970	89.4427	8.94427	0.628796			-20	40	-120	-80	1	0.808736
13	520	-70	950	101.98	10.198	0.909753			40	100	-80	-20	1	0.613941
13	530	50	950	120	12	0.197396			100	120	-20	0	1	0.980581
13	540	170	1010	134.164	13.4164	0.463648			120	120	0	60	1	0.894427
13	550	270	1050	107.703	10.7703	-0.0831412			120	100	60	40	-1	0.996546
13	560	350	1150	128.062	12.8062	0.515549			100	80	40	100	1	0.870022
13	570	390	1250	107.703	10.7703	0.294235			80	40	100	100	1	0.957024
13	580	470	1330	113.137	11.3137	-0.404892			40	80	100	80	-1	0.919145
13	590	510	1430	107.703	10.7703	0.404892			80	40	80	100	1	0.919145
13	600	490	1530	101.98	10.198	0.577902			40	-20	100	100	1	0.837611
13	610	490	1630	100	10	-0.197396			-20	0	100	100	-1	0.980581
13	620	510	1730	101.98	10.198	-0.197396			0	20	100	100	-1	0.980581
14	0	0	0	NA	NA	NA			NA	NA	NA	NA	NA	NA
14	10	50	10	50.9902	5.09902	NA			NA	NA	NA	NA	NA	NA
14	20	110	30	63.2456	6.32456	0.124355			50	60	10	20	1	0.992278
14	30	270	-10	164.924	16.4924	-0.566729			60	160	20	-40	-1	0.843661
14	40	430	-130	200	20	-0.398522			160	160	-40	-120	-1	0.921635
14	50	450	-290	161.245	16.1245	-0.80294			160	20	-120	-160	-1	0.694595
14	60	470	-450	161.245	16.1245	0			20	20	-160	-160	0	1
14	70	410	-610	170.88	17.088	-0.483126			20	-60	-160	-160	-1	0.885547
14	80	310	-770	188.68	18.868	-0.199829			-60	-100	-160	-160	-1	0.980101
14	90	210	-910	172.047	17.2047	-0.0616502			-100	-100	-160	-140	-1	0.9981
14	100	70	-930	141.421	14.1421	-0.80865			-100	-140	-140	-20	-1	0.690476
14	110	-90	-890	164.924	16.4924	-0.386876			-140	-160	-20	40	-1	0.926092
14	120	-230	-830	152.315	15.2315	-0.159913			-160	-140	40	60	-1	0.987241
14	130	-330	-690	172.047	17.2047	-0.545655			-140	-100	60	140	-1	0.854788
14	140	-390	-530	170.88	17.088	-0.261479			-100	-60	140	160	-1	0.966009
14	150	-350	-370	164.924	16.4924	-0.603749			-60	40	160	160	-1	0.823213
14	160	-230	-250	169.706	16.9706	-0.54042			40	120	160	120	-1	0.857493
14	170	-30	-170	215.407	21.5407	-0.404892			120	200	120	80	-1	0.919145
14	180	130	-170	160	16	-0.380506			200	160	80	0	-1	0.928477
14	190	290	-130	164.924	16.4924	0.244979			160	160	0	40	1	0.970143
14	200	430	-130	140	14	-0.244979			160	140	40	0	-1	0.970143
14	210	610	-110	181.108	18.1108	0.110657			140	180	0	20	1	0.993884
14	220	810	-90	200.998	20.0998	-0.0109886			180	200	20	20	-1	0.99994
14	230	910	-170	128.062	12.8062	-0.77441			200	100	20	-80	-1	0.714834
14	240	1030	-270	156.205	15.6205	-0.0199973			100	120	-80	-100	-1	0.9998
14	250	1130	-410	172.047	17.2047	-0.255809			120	100	-100	-140	-1	0.967459
14	260	1210	-550	161.245	16.1245	-0.101103			100	80	-140	-140	-1	0.994893
14	270	1270	-710	170.88	17.088	-0.160375			80	60	-140	-160	-1	0.987167
14	280	1250	-850	141.421	14.1421	-0.500668			60	-20	-160	-140	-1	0.877262
14	290	1230	-1030	181.108	18.1108	0.0312398			-20	-20	-140	-180	1	0.999512
14	300	1210	-1210	181.108	18.1108	0			-20	-20	-180	-180	0	1
14	310	1190	-1370	161.245	16.1245	-0.0136978			-20	-20	-180	-160	-1	0.999906
14	320	1170	-1550	181.108	18.1108	0.0136978			-20	-20	-160	-180	1	0.999906
14	330	1110	-1690	152.315	15.2315	-0.294235			-20	-60	-180	-140	-1	0.957024
15	0	0	0	NA	NA	NA			NA	NA	NA	NA	NA	NA
15	10	10	-150	150.333	15.0333	NA			NA	NA	NA	NA	NA	NA
15	20	130	-330	216.333	21.6333	0.521434			10	120	-150	-180	1	0.867106
15	30	310	-470	228.035	22.8035	0.321751			120	180	-180	-140	1	0.948683
15	40	470	-490	161.245	16.1245	0.536688			180	160	-140	-20	1	0.859407
15	50	630	-490	160	16	0.124355			160	160	-20	0	1	0.992278
15	60	790	-450	164.924	16.4924	0.244979			160	160	0	40	1	0.970143
15	70	930	-430	141.421	14.1421	-0.103082			160	140	40	20	-1	0.994692
15	80	1070	-390	145.602	14.5602	0.136403			140	140	20	40	1	0.990712
15	90	1170	-270	156.205	15.6205	0.597758			140	100	40	120	1	0.826599
15	100	1290	-170	156.205	15.6205	-0.18132			100	120	120	100	-1	0.983607
15	110	1330	-30	145.602	14.5602	0.597758			120	40	100	140	1	0.826599
15	120	1330	130	160	16	0.2783			40	0	140	160	1	0.961524
15	130	1310	290	161.245	16.1245	0.124355			0	-20	160	160	1	0.992278
15	140	1250	430	152.315	15.2315	0.280537			-20	-60	160	140	1	0.960907
15	150	1190	590	170.88	17.088	-0.0461211			-60	-60	140	160	-1	0.998937
15	160	1130	710	134.164	13.4164	0.104877			-60	-60	160	120	1	0.994505
15	170	1030	830	156.205	15.6205	0.231091			-60	-100	120	120	1	0.973417
15	180	910	930	156.205	15.6205	0.18132			-100	-120	120	100	1	0.983607
15	190	770	990	152.315	15.2315	0.289846			-120	-140	100	60	1	0.958288
15	200	630	1010	141.421	14.1421	0.262995			-140	-140	60	20	1	0.965616
15	210	610	830	181.108	18.1108	1.60204			-140	-20	20	-180	1	-0.0312348
15	220	750	950	184.391	18.4391	2.39008			-20	140	-180	120	1	-0.730657
15	230	810	1070	134.164	13.4164	0.398522			140	60	120	120	1	0.921635
15	240	850	1230	164.924	16.4924	0.218669			60	40	120	160	1	0.976187
15	250	830	1350	121.655	12.1655	0.410127			40	-20	160	120	1	0.91707
15	260	750	1490	161.245	16.1245	0.353997			-20	-80	120	140	1	0.937994
15	270	630	1530	126.491	12.6491	0.7299			-80	-120	140	40	1	0.745241
15	280	470	1530	160	16	0.321751			-120	-160	40	0	1	0.948683
15	290	370	1470	116.619	11.6619	0.54042			-160	-100	0	-60	1	0.857493
15	300	350	1350	121.655	12.1655	0.865228			-100	-20	-60	-120	1	0.648466
15	310	410	1250	116.619	11.6619	0.705568			-20	60	-120	-100	1	0.761243
15	320	490	1190	100	10	0.386876			60	80	-100	-60	1	0.926092
15	330	590	1250	116.619	11.6619	1.18392			80	100	-60	60	1	0.377297
15	340	650	1370	134.164	13.4164	0.566729			100	60	60	120	1	0.843661
15	350	650	1510	140	14	0.463648			60	0	120	140	1	0.894427
15	360	670	1610	101.98	10.198	-0.197396			0	20	140	100	-1	0.980581
15	370	690	1690	82.4621	8.24621	-0.0475831			20	20	100	80	-1	0.998868
15	380	690	1750	60	6	0.244979			20	0	80	60	1	0.970143
16	0	0	0	NA	NA	NA			NA	NA	NA	NA	NA	NA
16	10	10	-10	14.1421	1.41421	NA			NA	NA	NA	NA	NA	NA
16	20	110	190	223.607	22.3607	1.89255			10	100	-10	200	1	-0.316228
16	30	390	330	313.05	31.305	-0.643501			100	280	200	140	-1	0.8
16	40	630	350	240.832	24.0832	-0.380506			280	240	140	20	-1	0.928477
16	50	810	210	228.035	22.8035	-0.744184			240	180	20	-140	-1	0.735641
16	60	930	50	200	20	-0.266252			180	120	-140	-160	-1	0.964764
16	70	910	-130	181.108	18.1108	-0.754158			120	-20	-160	-180	-1	0.728848
16	80	830	-270	161.245	16.1245	-0.408489			-20	-80	-180	-140	-1	0.917722
16	90	670	-350	178.885	17.8885	-0.588003			-80	-160	-140	-80	-1	0.83205
16	100	550	-410	134.164	13.4164	0			-160	-120	-80	-60	0	1
16	110	390	-430	161.245	16.1245	-0.339293			-120	-160	-60	-20	-1	0.94299
16	120	230	-450	161.245	16.1245	0			-160	-160	-20	-20	0	1
16	130	70	-410	164.924	16.4924	-0.369334			-160	-160	-20	40	-1	0.932568
16	140	-90	-350	170.88	17.088	-0.113792			-160	-160	40	60	-1	0.993533
16	150	-210	-290	134.164	13.4164	-0.104877			-160	-120	60	60	-1	0.994505
16	160	-350	-210	161.245	16.1245	-0.0554985			-120	-140	60	80	-1	0.99846
16	170	-390	-150	72.111	7.2111	-0.463648			-140	-40	80	60	-1	0.894427
16	180	-390	10	160	16	-0.588003			-40	0	60	160	-1	0.83205
16	190	-390	150	140	14	0			0	0	160	140	0	1
16	200	-410	310	161.245	16.1245	0.124355			0	-20	140	160	1	0.992278
16	210	-430	470	161.245	16.1245	0			-20	-20	160	160	0	1
16	220	-450	610	141.421	14.1421	0.0175421			-20	-20	160	140	1	0.999846
16	230	-370	690	113.137	11.3137	-0.927295			-20	80	140	80	-1	0.6
16	240	-310	810	134.164	13.4164	0.321751			80	60	80	120	1	0.948683
16	250	-310	950	140	14	0.463648			60	0	120	140	1	0.894427
16	260	-350	1070	126.491	12.6491	0.321751			0	-40	140	120	1	0.948683
16	270	-290	1150	100	10	-0.965252			-40	60	120	80	-1	0.56921
16	280	-190	1230	128.062	12.8062	-0.252554			60	100	80	80	-1	0.968277
16	290	-190	1330	100	10	0.896055			100	0	80	100	1	0.624695
16	300	-210	1450	121.655	12.1655	0.165149			0	-20	100	120	1	0.986394
16	310	-90	1510	134.164	13.4164	-1.2723			-20	120	120	60	-1	0.294086
16	320	-30	1430	100	10	-1.39094			120	60	60	-80	-1	0.178885
16	330	70	1550	156.205	15.6205	1.80335			60	100	-80	120	1	-0.230466
16	340	170	1610	116.619	11.6619	-0.335639			100	100	120	60	-1	0.9442
16	350	310	1630	141.421	14.1421	-0.398522			100	140	60	20	-1	0.921635
16	360	450	1650	141.421	14.1421	0			140	140	20	20	0	1
16	370	570	1590	134.164	13.4164	-0.605545			140	120	20	-60	-1	0.822192
16	380	650	1490	128.062	12.8062	-0.432408			120	80	-60	-100	-1	0.907959
16	390	670	1370	121.655	12.1655	-0.509592			80	20	-100	-120	-1	0.872943
16	400	690	1250	121.655	12.1655	0			20	20	-120	-120	0	1
16	410	670	1110	141.421	14.1421	-0.307046			20	-20	-120	-140	-1	0.953231
16	420	650	990	121.655	12.1655	-0.0232516			-20	-20	-140	-120	-1	0.99973
16	430	610	890	107.703	10.7703	-0.215358			-20	-40	-120	-100	-1	0.9769
16	440	570	750	145.602	14.5602	0.102207			-40	-40	-100	-140	1	0.994781
16	450	550	590	161.245	16.1245	0.153945			-40	-20	-140	-160	1	0.988174
16	460	490	510	100	10	-0.519146			-20	-60	-160	-80	-1	0.868243
16	470	430	410	116.619	11.6619	0.103082			-60	-60	-80	-100	1	0.994692
16	480	350	330	113.137	11.3137	-0.244979			-60	-80	-100	-80	-1	0.970143
16	490	250	250	128.062	12.8062	-0.110657			-80	-100	-80	-80	-1	0.993884
16	500	130	250	120	12	-0.674741			-100	-120	-80	0	-1	0.780869
16	510	50	270	82.4621	8.24621	-0.244979			-120	-80	0	20	-1	0.970143
16	520	-70	270	120	12	0.244979			-80	-120	20	0	1	0.970143
16	530	-170	290	101.98	10.198	-0.197396			-120	-100	0	20	-1	0.980581
16	540	-250	270	82.4621	8.24621	0.442374			-100	-80	20	-20	1	0.903738
16	550	-390	270	140	14	-0.244979			-80	-140	-20	0	-1	0.970143
16	560	-390	250	20	2	1.5708			-140	0	0	-20	1	0
16	570	-390	250	0	0	NA			0	0	-20	0	0	NA
16	580	-370	290	44.7214	4.47214	NA			0	20	0	40	0	NA
16	590	-310	330	72.111	7.2111	-0.519146			20	60	40	40	-1	0.868243
16	600	-310	450	120	12	0.982794			60	0	40	120	1	0.5547
16	610	-390	490	89.4427	8.94427	1.10715			0	-80	120	40	1	0.447214
16	620	-410	510	28.2843	2.82843	-0.321751			-80	-20	40	20	-1	0.948683
16	630	-530	570	134.164	13.4164	0.321751			-20	-120	20	60	1	0.948683
16	640	-710	690	216.333	21.6333	-0.124355			-120	-180	60	120	-1	0.992278
16	650	-870	810	200	20	-0.0554985			-180	-160	120	120	-1	0.99846
16	660	-1010	910	172.047	17.2047	0.0232516			-160	-140	120	100	1	0.99973
16	670	-1090	950	89.4427	8.94427	0.156602			-140	-80	100	40	1	0.987763
16	680	-1150	1010	84.8528	8.48528	-0.321751			-80	-60	40	60	-1	0.948683
16	690	-1150	1010	0	0	NA			-60	0	60	0	0	NA
16	700	-1150	1010	0	0	NA			0	0	0	0	0	NA
16	710	-1150	1010	0	0	NA			0	0	0	0	0	NA
16	720	-1150	1010	0	0	NA			0	0	0	0	0	NA
16	730	-1150	1010	0	0	NA			0	0	0	0	0	NA
16	740	-1150	1010	0	0	NA			0	0	0	0	0	NA
16	750	-1150	1010	0	0	NA			0	0	0	0	0	NA
16	760	-1150	1010	0	0	NA			0	0	0	0	0	NA
16	770	-1150	1010	0	0	NA			0	0	0	0	0	NA
16	780	-1150	1010	0	0	NA			0	0	0	0	0	NA
16	790	-1150	1010	0	0	NA			0	0	0	0	0	NA
16	800	-1150	1010	0	0	NA			0	0	0	0	0	NA
16	810	-1150	1010	0	0	NA			0	0	0	0	0	NA
16	820	-1150	1010	0	0	NA			0	0	0	0	0	NA
16	830	-1150	1010	0	0	NA			0	0	0	0	0	NA
16	840	-1210	970	72.111	7.2111	NA			0	-60	0	-40	0	NA
16	850	-1270	1230	266.833	26.6833	-1.932			-60	-60	-40	260	-1	-0.353401
16	860	-1230	1490	263.059	26.3059	-0.379448			-60	40	260	260	-1	0.928869
16	870	-1170	1730	247.386	24.7386	-0.0923293			40	60	260	240	-1	0.995741
17	0	0	0	NA	NA	NA			NA	NA	NA	NA	NA	NA
17	10	-170	-210	270.185	27.0185	NA			NA	NA	NA	NA	NA	NA
17	20	-230	-350	152.315	15.2315	0.275629			-170	-60	-210	-140	1	0.962254
17	30	-390	-550	256.125	25.6125	-0.269849			-60	-160	-140	-200	-1	0.963811
17	40	-510	-750	233.238	23.3238	0.134321			-160	-120	-200	-200	1	0.990992
17	50	-470	-1010	263.059	26.3059	0.693069			-120	40	-200	-260	1	0.769289
17	60	-370	-1270	278.568	27.8568	0.214525			40	100	-260	-260	1	0.977078
17	70	-250	-1450	216.333	21.6333	0.220829			100	120	-260	-180	1	0.975716
17	80	-210	-1590	145.602	14.5602	-0.309703			120	40	-180	-140	-1	0.952424
17	90	-250	-1730	145.602	14.5602	-0.556599			40	-40	-140	-140	-1	0.849057
18	0	0	0	NA	NA	NA			NA	NA	NA	NA	NA	NA
18	10	-10	70	70.7107	7.07107	NA			NA	NA	NA	NA	NA	NA
18	20	-150	230	212.603	21.2603	0.576933			-10	-140	70	160	1	0.83814
18	30	-370	290	228.035	22.8035	0.585714			-140	-220	160	60	1	0.833317
18	40	-570	150	244.131	24.4131	0.876978			-220	-200	60	-140	1	0.639477
18	50	-730	10	212.603	21.2603	0.108104			-200	-160	-140	-140	1	0.994162
18	60	-870	-150	212.603	21.2603	0.133136			-160	-140	-140	-160	1	0.99115
18	70	-990	-250	156.205	15.6205	-0.157228			-140	-120	-160	-100	-1	0.987665
18	80	-1150	-370	200	20	-0.0512372			-120	-160	-100	-120	-1	0.998688
18	90	-1270	-450	144.222	14.4222	-0.0554985			-160	-120	-120	-80	-1	0.99846
18	100	-1430	-510	170.88	17.088	-0.229232			-120	-160	-80	-60	-1	0.973841
18	110	-1610	-470	184.391	18.4391	-0.57744			-160	-180	-60	40	-1	0.837863
18	120	-1670	-450	63.2456	6.32456	-0.103082			-180	-60	40	20	-1	0.994692
19	0	0	0	NA	NA	NA			NA	NA	NA	NA	NA	NA
20	0	0	0	NA	NA	NA			NA	NA	NA	NA	NA	NA
20	10	50	30	58.3095	5.83095	NA			NA	NA	NA	NA	NA	NA
20	20	210	30	160	16	-0.54042			50	160	30	0	-1	0.857493
20	30	350	30	140	14	0			160	140	0	0	0	1
20	40	430	-50	113.137	11.3137	-0.785398			140	80	0	-80	-1	0.707107
20	50	450	-210	161.245	16.1245	-0.661043			80	20	-80	-160	-1	0.789352
20	60	490	-330	126.491	12.6491	0.197396			20	40	-160	-120	1	0.980581
20	70	450	-470	145.602	14.5602	-0.60005			40	-40	-120	-140	-1	0.825307
20	80	390	-610	152.315	15.2315	-0.126592			-40	-60	-140	-140	-1	0.991998
20	90	330	-730	134.164	13.4164	-0.0587558			-60	-60	-140	-120	-1	0.998274
20	100	270	-850	134.164	13.4164	0			-60	-60	-120	-120	0	1
20	110	250	-1010	161.245	16.1245	0.339293			-60	-20	-120	-160	1	0.94299
20	120	150	-1110	141.421	14.1421	-0.661043			-20	-100	-160	-100	-1	0.789352
20	130	110	-1290	184.391	18.4391	0.566729			-100	-40	-100	-180	1	0.843661
20	140	50	-1450	170.88	17.088	-0.140102			-40	-60	-180	-160	-1	0.990202
20	150	30	-1630	181.108	18.1108	0.248113			-60	-20	-160	-180	1	0.969377
20	160	-10	-1790	164.924	16.4924	-0.134321			-20	-40	-180	-160	-1	0.990992
21	0	0	0	NA	NA	NA			NA	NA	NA	NA	NA	NA
21	10	10	10	14.1421	1.41421	NA			NA	NA	NA	NA	NA	NA
21	20	110	-70	128.062	12.8062	-1.46014			10	100	10	-80	-1	0.110432
21	30	290	-170	205.913	20.5913	0.167642			100	180	-80	-100	1	0.985981
21	40	410	-290	169.706	16.9706	-0.2783			180	120	-100	-120	-1	0.961524
21	50	590	-350	189.737	18.9737	0.463648			120	180	-120	-60	1	0.894427
21	60	770	-290	189.737	18.9737	0.643501			180	180	-60	60	1	0.8
21	70	890	-150	184.391	18.4391	0.54042			180	120	60	140	1	0.857493
21	80	970	-30	144.222	14.4222	0.120624			120	80	140	120	1	0.992734
21	90	970	130	160	16	0.588003			80	0	120	160	1	0.83205
21	100	970	310	180	18	0			0	0	160	180	0	1
21	110	990	470	161.245	16.1245	-0.124355			0	20	180	160	-1	0.992278
21	120	1010	630	161.245	16.1245	0			20	20	160	160	0	1
21	130	990	790	161.245	16.1245	0.24871			20	-20	160	160	1	0.969231
21	140	930	950	170.88	17.088	0.234416			-20	-60	160	160	1	0.97265
21	150	850	1090	161.245	16.1245	0.160375			-60	-80	160	140	1	0.987167
21	160	770	1230	161.245	16.1245	0			-80	-80	140	140	0	1
21	170	710	1350	134.164	13.4164	-0.0554985			-80	-60	140	120	-1	0.99846
21	180	590	1450	156.205	15.6205	0.41241			-60	-120	120	100	1	0.916157
21	190	490	1530	128.062	12.8062	0.0199973			-120	-100	100	80	1	0.9998
21	200	390	1630	141.421	14.1421	-0.110657			-100	-100	80	100	-1	0.993884
21	210	290	1710	128.062	12.8062	0.110657			-100	-100	100	80	1	0.993884
21	220	170	1730	121.655	12.1655	0.509592			-100	-120	80	20	1	0.872943
21	230	30	1750	141.421	14.1421	0.0232516			-120	-140	20	20	1	0.99973
21	240	-110	1730	141.421	14.1421	0.283794			-140	-140	20	-20	1	0.96
21	250	-230	1710	121.655	12.1655	0.0232516			-140	-120	-20	-20	1	0.99973
21	260	-350	1650	134.164	13.4164	0.298499			-120	-120	-20	-60	1	0.955779
21	270	-470	1630	121.655	12.1655	-0.298499			-120	-120	-60	-20	-1	0.955779
21	280	-590	1610	121.655	12.1655	0			-120	-120	-20	-20	0	1
21	290	-710	1530	144.222	14.4222	0.422854			-120	-120	-20	-80	1	0.911922
21	300	-810	1450	128.062	12.8062	0.0867383			-120	-100	-80	-80	1	0.996241
21	310	-910	1330	156.205	15.6205	0.201317			-100	-100	-80	-120	1	0.979804
21	320	-1010	1250	128.062	12.8062	-0.201317			-100	-100	-120	-80	-1	0.979804
21	330	-1090	1130	144.222	14.4222	0.308053			-100	-80	-80	-120	1	0.952926
21	340	-1150	1010	134.164	13.4164	0.124355			-80	-60	-120	-120	1	0.992278
21	350	-1210	910	116.619	11.6619	-0.0767719			-60	-60	-120	-100	-1	0.997054
21	360	-1270	790	134.164	13.4164	0.0767719			-60	-60	-100	-120	1	0.997054
21	370	-1350	670	144.222	14.4222	-0.124355			-60	-80	-120	-120	-1	0.992278
21	380	-1390	570	107.703	10.7703	0.207496			-80	-40	-120	-100	1	0.97855
21	390	-1430	430	145.602	14.5602	0.102207			-40	-40	-100	-140	1	0.994781
21	400	-1490	310	134.164	13.4164	-0.185348			-40	-60	-140	-120	-1	0.982872
21	410	-1530	190	126.491	12.6491	0.141897			-60	-40	-120	-120	1	0.989949
21	420	-1530	50	140	14	0.321751			-40	0	-120	-140	1	0.948683
21	430	-1530	-10	60	6	0			0	0	-140	-60	0	1
21	440	-1510	-130	121.655	12.1655	0.165149			0	20	-60	-120	1	0.986394
21	450	-1470	-270	145.602	14.5602	0.113151			20	40	-120	-140	1	0.993605
21	460	-1410	-410	152.315	15.2315	0.126592			40	60	-140	-140	1	0.991998
21	470	-1330	-570	178.885	17.8885	0.0587558			60	80	-140	-160	1	0.998274
21	480	-1210	-630	134.164	13.4164	0.643501			80	120	-160	-60	1	0.8
21	490	-1070	-730	172.047	17.2047	-0.156602			120	140	-60	-100	-1	0.987763
21	500	-950	-890	200	20	-0.307046			140	120	-100	-160	-1	0.953231
21	510	-850	-1010	156.205	15.6205	0.0512372			120	100	-160	-120	1	0.998688
21	520	-730	-1130	169.706	16.9706	0.0906599			100	120	-120	-120	1	0.995893
21	530	-610	-1210	144.222	14.4222	0.197396			120	120	-120	-80	1	0.980581
21	540	-490	-1330	169.706	16.9706	-0.197396			120	120	-80	-120	-1	0.980581
21	550	-350	-1430	172.047	17.2047	0.165149			120	140	-120	-100	1	0.986394
21	560	-250	-1550	156.205	15.6205	-0.255809			140	100	-100	-120	-1	0.967459
21	570	-130	-1690	184.391	18.4391	0.013888			100	120	-120	-140	1	0.999904
21	580	-30	-1770	128.062	12.8062	0.187429			120	100	-140	-80	1	0.982487
22	0	0	0	NA	NA	NA			NA	NA	NA	NA	NA	NA
22	10	50	30	58.3095	5.83095	NA			NA	NA	NA	NA	NA	NA
22	20	170	110	144.222	14.4222	0.0475831			50	120	30	80	1	0.998868
22	30	330	90	161.245	16.1245	-0.712358			120	160	80	-20	-1	0.756823
22	40	390	-10	116.619	11.6619	-0.906022			160	60	-20	-100	-1	0.616882
22	50	430	-130	126.491	12.6491	-0.218669			60	40	-100	-120	-1	0.976187
22	60	550	-230	156.205	15.6205	0.554307			40	120	-120	-100	1	0.850265
22	70	650	-330	141.421	14.1421	-0.0906599			120	100	-100	-100	-1	0.995893
22	80	730	-450	144.222	14.4222	-0.197396			100	80	-100	-120	-1	0.980581
22	90	770	-510	72.111	7.2111	0			80	40	-120	-60	0	1
22	100	830	-630	134.164	13.4164	-0.124355			40	60	-60	-120	-1	0.992278
22	110	890	-750	134.164	13.4164	0			60	60	-120	-120	0	1
22	120	930	-850	107.703	10.7703	-0.0831412			60	40	-120	-100	-1	0.996546
22	130	1030	-970	156.205	15.6205	0.314232			40	100	-100	-120	1	0.951034
22	140	1150	-1070	156.205	15.6205	0.18132			100	120	-120	-100	1	0.983607
22	150	1270	-1130	134.164	13.4164	0.231091			120	120	-100	-60	1	0.973417
22	160	1430	-1190	170.88	17.088	0.104877			120	160	-60	-60	1	0.994505
22	170	1590	-1270	178.885	17.8885	-0.104877			160	160	-60	-80	-1	0.994505
22	180	1750	-1330	170.88	17.088	0.104877			160	160	-80	-60	1	0.994505
23	0	0	0	NA	NA	NA			NA	NA	NA	NA	NA	NA
23	10	-10	-10	14.1421	1.41421	NA			NA	NA	NA	NA	NA	NA
23	20	-10	10	20	2	-2.35619			-10	0	-10	20	-1	-0.707107
23	30	10	10	20	2	-1.5708			0	20	20	0	-1	0
23	40	50	110	107.703	10.7703	1.19029			20	40	0	100	1	0.371391
23	50	150	310	223.607	22.3607	-0.0831412			40	100	100	200	-1	0.996546
23	60	290	450	197.99	19.799	-0.321751			100	140	200	140	-1	0.948683
23	70	510	430	220.907	22.0907	-0.876058			140	220	140	-20	-1	0.640184
23	80	670	350	178.885	17.8885	-0.372988			220	160	-20	-80	-1	0.931243
23	90	790	230	169.706	16.9706	-0.321751			160	120	-80	-120	-1	0.948683
23	100	910	70	200	20	-0.141897			120	120	-120	-160	-1	0.989949
23	110	990	-90	178.885	17.8885	-0.179853			120	80	-160	-160	-1	0.98387
23	120	1110	-250	200	20	0.179853			80	120	-160	-160	1	0.98387
23	130	1290	-410	240.832	24.0832	0.200653			120	180	-160	-160	1	0.979937
23	140	1470	-450	184.391	18.4391	0.507973			180	180	-160	-40	1	0.873732
23	150	1630	-530	178.885	17.8885	-0.244979			180	160	-40	-80	-1	0.970143
23	160	1790	-590	170.88	17.088	0.104877			160	160	-80	-60	1	0.994505
24	0	0	0	NA	NA	NA			NA	NA	NA	NA	NA	NA
24	10	50	10	50.9902	5.09902	NA			NA	NA	NA	NA	NA	NA
24	20	210	10	160	16	-0.197396			50	160	10	0	-1	0.980581
24	30	410	50	203.961	20.3961	0.197396			160	200	0	40	1	0.980581
24	40	550	70	141.421	14.1421	-0.0554985			200	140	40	20	-1	0.99846
24	50	650	110	107.703	10.7703	0.238609			140	100	20	40	1	0.971668
24	60	770	170	134.164	13.4164	0.0831412			100	120	40	60	1	0.996546
24	70	850	290	144.222	14.4222	0.519146			120	80	60	120	1	0.868243
24	80	850	450	160	16	0.588003			80	0	120	160	1	0.83205
24	90	850	590	140	14	0			0	0	160	140	0	1
24	100	850	730	140	14	0			0	0	140	140	0	1
24	110	910	870	152.315	15.2315	-0.404892			0	60	140	140	-1	0.919145
24	120	1070	930	170.88	17.088	-0.807134			60	160	140	60	-1	0.691571
24	130	1250	930	180	18	-0.358771			160	180	60	0	-1	0.936329
24	140	1370	850	144.222	14.4222	-0.588003			180	120	0	-80	-1	0.83205
24	150	1330	710	145.602	14.5602	-1.26109			120	-40	-80	-140	-1	0.304776
24	160	1250	610	128.062	12.8062	-0.396441			-40	-80	-140	-100	-1	0.922441
24	170	1130	570	126.491	12.6491	-0.574305			-80	-120	-100	-40	-1	0.83957
24	180	1030	570	100	10	-0.321751			-120	-100	-40	0	-1	0.948683
24	190	870	570	160	16	0			-100	-160	0	0	0	1
24	200	770	590	101.98	10.198	-0.197396			-160	-100	0	20	-1	0.980581
24	210	650	650	134.164	13.4164	-0.266252			-100	-120	20	60	-1	0.964764
24	220	550	710	116.619	11.6619	-0.0767719			-120	-100	60	60	-1	0.997054
24	230	430	770	134.164	13.4164	0.0767719			-100	-120	60	60	1	0.997054
24	240	330	870	141.421	14.1421	-0.321751			-120	-100	60	100	-1	0.948683
24	250	310	990	121.655	12.1655	-0.620249			-100	-20	100	120	-1	0.813733
24	260	430	1050	134.164	13.4164	-1.2723			-20	120	120	60	-1	0.294086
24	270	530	950	141.421	14.1421	-1.24905			120	100	60	-100	-1	0.316228
24	280	630	890	116.619	11.6619	0.244979			100	100	-100	-60	1	0.970143
24	290	690	750	152.315	15.2315	-0.625485			100	60	-60	-140	-1	0.810679
24	300	630	610	152.315	15.2315	-0.809784			60	-60	-140	-140	-1	0.689655
24	310	550	530	113.137	11.3137	-0.380506			-60	-80	-140	-80	-1	0.928477
24	320	410	550	141.421	14.1421	-0.927295			-80	-140	-80	20	-1	0.6
24	330	330	650	128.062	12.8062	-0.754158			-140	-80	20	100	-1	0.728848
24	340	270	750	116.619	11.6619	-0.134321			-80	-60	100	100	-1	0.990992
24	350	290	890	141.421	14.1421	-0.682317			-60	20	100	140	-1	0.776114
24	360	390	890	100	10	-1.4289			20	100	140	0	-1	0.141421
24	370	470	790	128.062	12.8062	-0.896055			100	80	0	-100	-1	0.624695
24	380	490	650	141.421	14.1421	-0.532844			80	20	-100	-140	-1	0.861366
24	390	430	530	134.164	13.4164	-0.605545			20	-60	-140	-120	-1	0.822192
24	400	370	470	84.8528	8.48528	-0.321751			-60	-60	-120	-60	-1	0.948683
24	410	370	470	0	0	NA			-60	0	-60	0	0	NA
24	420	330	450	44.7214	4.47214	NA			0	-40	0	-20	0	NA
24	430	210	450	120	12	-0.463648			-40	-120	-20	0	-1	0.894427
24	440	90	490	126.491	12.6491	-0.321751			-120	-120	0	40	-1	0.948683
24	450	30	630	152.315	15.2315	-0.844154			-120	-60	40	140	-1	0.664364
24	460	110	750	144.222	14.4222	-0.992894			-60	80	140	120	-1	0.546268
24	470	230	670	144.222	14.4222	-1.5708			80	120	120	-80	-1	0
24	480	310	610	100	10	-0.0554985			120	80	-80	-60	-1	0.99846
24	490	470	590	161.245	16.1245	0.519146			80	160	-60	-20	1	0.868243
24	500	570	530	116.619	11.6619	-0.416065			160	100	-20	-60	-1	0.914687
24	510	570	490	40	4	-1.03038			100	0	-60	-40	-1	0.514496
24	520	590	350	141.421	14.1421	0.141897			0	20	-40	-140	1	0.989949
24	530	470	270	144.222	14.4222	-1.12469			20	-120	-140	-80	-1	0.431455
24	540	370	350	128.062	12.8062	-1.26274			-120	-100	-80	80	-1	0.303204
24	550	330	330	44.7214	4.47214	1.13839			-100	-40	80	-20	1	0.419058
24	560	210	370	126.491	12.6491	-0.785398			-40	-120	-20	40	-1	0.707107
24	570	170	530	164.924	16.4924	-1.00407			-120	-40	40	160	-1	0.536875
24	580	150	590	63.2456	6.32456	0.0767719			-40	-20	160	60	1	0.997054
24	590	270	690	156.205	15.6205	-1.19781			-20	120	60	100	-1	0.364399
24	600	390	750	134.164	13.4164	-0.231091			120	120	100	60	-1	0.973417
24	610	410	710	44.7214	4.47214	-1.5708			120	20	60	-40	-1	0
24	620	490	650	100	10	0.463648			20	80	-40	-60	1	0.894427
24	630	570	630	82.4621	8.24621	0.398522			80	80	-60	-20	1	0.921635
24	640	510	510	134.164	13.4164	-1.78947			80	-60	-20	-120	-1	-0.21693
24	650	370	550	145.602	14.5602	-1.38545			-60	-140	-120	40	-1	0.184289
24	660	250	590	126.491	12.6491	-0.0434509			-140	-120	40	40	-1	0.999056
24	670	190	550	72.111	7.2111	0.909753			-120	-60	40	-40	1	0.613941
24	680	350	590	164.924	16.4924	2.79857			-60	160	-40	40	1	-0.941742
24	690	410	510	100	10	-1.17227			160	60	40	-80	-1	0.388057
24	700	430	370	141.421	14.1421	-0.501604			60	20	-80	-140	-1	0.876812
24	710	290	390	141.421	14.1421	-1.85459			20	-140	-140	20	-1	-0.28
24	720	210	350	89.4427	8.94427	0.605545			-140	-80	20	-40	1	0.822192
24	730	70	350	140	14	-0.463648			-80	-140	-40	0	-1	0.894427
24	740	-70	450	172.047	17.2047	-0.620249			-140	-140	0	100	-1	0.813733
24	750	-110	510	72.111	7.2111	-0.362544			-140	-40	100	60	-1	0.934998
24	760	-190	530	82.4621	8.24621	0.737815			-40	-80	60	20	1	0.73994
24	770	-190	690	160	16	-1.32582			-80	0	20	160	-1	0.242536
24	780	-170	830	141.421	14.1421	-0.141897			0	20	160	140	-1	0.989949
24	790	-170	930	100	10	0.141897			20	0	140	100	1	0.989949
24	800	-90	1010	113.137	11.3137	-0.785398			0	80	100	80	-1	0.707107
24	810	10	1110	141.421	14.1421	0			80	100	80	100	0	1
24	820	110	1230	156.205	15.6205	0.0906599			100	100	100	120	1	0.995893
24	830	230	1210	121.655	12.1655	-1.04121			100	120	120	-20	-1	0.505179
24	840	310	1150	100	10	-0.478352			120	80	-20	-60	-1	0.887755
24	850	470	1130	161.245	16.1245	0.519146			80	160	-60	-20	1	0.868243
24	860	550	1090	89.4427	8.94427	-0.339293			160	80	-20	-40	-1	0.94299
24	870	610	1030	84.8528	8.48528	-0.321751			80	60	-40	-60	-1	0.948683
24	880	730	950	144.222	14.4222	0.197396			60	120	-60	-80	1	0.980581
24	890	730	810	140	14	-0.982794			120	0	-80	-140	-1	0.5547
24	900	610	770	126.491	12.6491	-1.24905			0	-120	-140	-40	-1	0.316228
24	910	470	770	140	14	-0.321751			-120	-140	-40	0	-1	0.948683
24	920	370	850	128.062	12.8062	-0.674741			-140	-100	0	80	-1	0.780869
24	930	310	970	134.164	13.4164	-0.432408			-100	-60	80	120	-1	0.907959
24	940	250	1070	116.619	11.6619	0.0767719			-60	-60	120	100	1	0.997054
24	950	270	1190	121.655	12.1655	-0.705568			-60	20	100	120	-1	0.761243
24	960	310	1290	107.703	10.7703	-0.215358			20	40	120	100	-1	0.9769
24	970	450	1330	145.602	14.5602	-0.91199			40	140	100	40	-1	0.612173
24	980	550	1270	116.619	11.6619	-0.818719			140	100	40	-60	-1	0.683157
24	990	590	1170	107.703	10.7703	-0.64987			100	40	-60	-100	-1	0.796162
24	1000	570	1050	121.655	12.1655	-0.545655			40	-20	-100	-120	-1	0.854788
24	1010	570	1030	20	2	0.165149			-20	0	-120	-20	1	0.986394
24	1020	530	990	56.5685	5.65685	-0.785398			0	-40	-20	-40	-1	0.707107
24	1030	410	1030	126.491	12.6491	-1.10715			-40	-120	-40	40	-1	0.447214
24	1040	290	1010	121.655	12.1655	0.486899			-120	-120	40	-20	1	0.883788
24	1050	190	1030	101.98	10.198	-0.362544			-120	-100	-20	20	-1	0.934998
24	1060	110	1090	100	10	-0.446106			-100	-80	20	60	-1	0.902134
24	1070	30	1170	113.137	11.3137	-0.141897			-80	-80	60	80	-1	0.989949
24	1080	70	1290	126.491	12.6491	-1.10715			-80	40	80	120	-1	0.447214
24	1090	170	1330	107.703	10.7703	-0.868539			40	100	120	40	-1	0.645942
24	1100	270	1370	107.703	10.7703	0			100	100	40	40	0	1
24	1110	390	1370	120	12	-0.380506			100	120	40	0	-1	0.928477
24	1120	490	1330	107.703	10.7703	-0.380506			120	100	0	-40	-1	0.928477
24	1130	590	1250	128.062	12.8062	-0.294235			100	100	-40	-80	-1	0.957024
24	1140	630	1130	126.491	12.6491	-0.574305			100	40	-80	-120	-1	0.83957
24	1150	590	1010	126.491	12.6491	-0.643501			40	-40	-120	-120	-1	0.8
24	1160	530	950	84.8528	8.48528	-0.463648			-40	-60	-120	-60	-1	0.894427
24	1170	470	850	116.619	11.6619	0.244979			-60	-60	-60	-100	1	0.970143
24	1180	370	810	107.703	10.7703	-0.64987			-60	-100	-100	-40	-1	0.796162
24	1190	270	790	101.98	10.198	-0.183111			-100	-100	-40	-20	-1	0.983282
24	1200	150	750	126.491	12.6491	0.124355			-100	-120	-20	-40	1	0.992278
24	1210	50	710	107.703	10.7703	0.0587558			-120	-100	-40	-40	1	0.998274
24	1220	-70	690	121.655	12.1655	-0.215358			-100	-120	-40	-20	-1	0.9769
24	1230	-170	670	101.98	10.198	0.0322469			-120	-100	-20	-20	1	0.99948
24	1240	-270	630	107.703	10.7703	0.183111			-100	-100	-20	-40	1	0.983282
24	1250	-370	610	101.98	10.198	-0.183111			-100	-100	-40	-20	-1	0.983282
24	1260	-470	590	101.98	10.198	0			-100	-100	-20	-20	0	1
24	1270	-590	610	121.655	12.1655	-0.362544			-100	-120	-20	20	-1	0.934998
24	1280	-690	590	101.98	10.198	0.362544			-120	-100	20	-20	1	0.934998
24	1290	-790	550	107.703	10.7703	0.183111			-100	-100	-20	-40	1	0.983282
24	1300	-850	470	100	10	0.546789			-100	-60	-40	-80	1	0.854199
24	1310	-790	430	72.111	7.2111	1.62629			-60	60	-80	-40	1	-0.05547
24	1320	-710	410	82.4621	8.24621	0.343024			60	80	-40	-20	1	0.941742
24	1330	-650	350	84.8528	8.48528	-0.54042			80	60	-20	-60	-1	0.857493
24	1340	-610	290	72.111	7.2111	-0.197396			60	40	-60	-60	-1	0.980581
24	1350	-630	190	101.98	10.198	-0.785398			40	-20	-60	-100	-1	0.707107
24	1360	-590	110	89.4427	8.94427	0.661043			-20	40	-100	-80	1	0.789352
24	1370	-550	30	89.4427	8.94427	0			40	40	-80	-80	0	1
24	1380	NA	NA	NA	NA	NA			NA	NA	NA	NA	NA	NA
24	1390	-370	-90	NA	NA	NA			NA	NA	NA	NA	NA	NA
24	1400	-270	-110	101.98	10.198	NA			NA	NA	NA	NA	NA	NA
24	1410	-150	-110	120	12	0.197396			100	120	-20	0	1	0.980581
24	1420	-70	-90	82.4621	8.24621	0.244979			120	80	0	20	1	0.970143
24	1430	50	-90	120	12	-0.244979			80	120	20	0	-1	0.970143
24	1440	150	-110	101.98	10.198	-0.197396			120	100	0	-20	-1	0.980581
24	1450	230	-150	89.4427	8.94427	-0.266252			100	80	-20	-40	-1	0.964764
24	1460	330	-170	101.98	10.198	0.266252			80	100	-40	-20	1	0.964764
24	1470	450	-190	121.655	12.1655	0.0322469			100	120	-20	-20	1	0.99948
24	1480	550	-250	116.619	11.6619	-0.375271			120	100	-20	-60	-1	0.930408
24	1490	670	-330	144.222	14.4222	-0.0475831			100	120	-60	-80	-1	0.998868
24	1500	790	-370	126.491	12.6491	0.266252			120	120	-80	-40	1	0.964764
24	1510	890	-430	116.619	11.6619	-0.218669			120	100	-40	-60	-1	0.976187
24	1520	950	-450	63.2456	6.32456	0.218669			100	60	-60	-20	1	0.976187
24	1530	1070	-490	126.491	12.6491	0			60	120	-20	-40	0	1
24	1540	1030	-510	44.7214	4.47214	-2.35619			120	-40	-40	-20	-1	-0.707107
24	1550	1310	-530	280.713	28.0713	2.60664			-40	280	-20	-20	1	-0.860292
24	1560	1430	-510	121.655	12.1655	0.236456			280	120	-20	20	1	0.972174
24	1570	1550	-490	121.655	12.1655	0			120	120	20	20	0	1
24	1580	1670	-470	121.655	12.1655	0			120	120	20	20	0	1
24	1590	1730	-470	60	6	-0.165149			120	60	20	0	-1	0.986394
25	0	0	0	NA	NA	NA			NA	NA	NA	NA	NA	NA
25	10	130	30	133.417	13.3417	NA			NA	NA	NA	NA	NA	NA
25	20	50	190	178.885	17.8885	1.80765			130	-80	30	160	1	-0.234641
25	30	-10	50	152.315	15.2315	2.27305			-80	-60	160	-140	1	-0.645942
25	40	150	-70	200	20	1.33219			-60	160	-140	-120	1	0.236352
25	50	290	-170	172.047	17.2047	0.0232516			160	140	-120	-100	1	0.99973
25	60	450	-210	164.924	16.4924	0.375271			140	160	-100	-40	1	0.930408
25	70	610	-210	160	16	0.244979			160	160	-40	0	1	0.970143
25	80	610	-110	100	10	1.5708			160	0	0	100	1	0
25	90	510	-210	141.421	14.1421	2.35619			0	-100	100	-100	1	-0.707107
25	100	550	-350	145.602	14.5602	1.0637			-100	40	-100	-140	1	0.485643
25	110	710	-430	178.885	17.8885	0.828849			40	160	-140	-80	1	0.675725
25	120	830	-330	156.205	15.6205	1.15839			160	120	-80	100	1	0.400819
25	130	690	-310	141.421	14.1421	2.30496			120	-140	100	20	1	-0.669965
25	140	610	-430	144.222	14.4222	1.12469			-140	-80	20	-120	1	0.431455
25	150	710	-570	172.047	17.2047	1.20825			-80	100	-120	-140	1	0.354654
25	160	830	-590	121.655	12.1655	0.785398			100	120	-140	-20	1	0.707107
25	170	970	-510	161.245	16.1245	0.684295			120	140	-20	80	1	0.774865
25	180	990	-350	161.245	16.1245	0.927295			140	20	80	160	1	0.6
25	190	850	-330	141.421	14.1421	1.55325			20	-140	160	20	1	0.0175412
25	200	790	-470	152.315	15.2315	1.3078			-140	-60	20	-140	1	0.259973
25	210	790	-630	160	16	0.404892			-60	0	-140	-160	1	0.919145
25	220	910	-750	169.706	16.9706	0.785398			0	120	-160	-120	1	0.707107
25	230	1050	-650	172.047	17.2047	1.40565			120	140	-120	100	1	0.164399
25	240	930	-550	156.205	15.6205	1.8266			140	-120	100	100	1	-0.253028
25	250	910	-710	161.245	16.1245	2.14118			-120	-20	100	-160	1	-0.539955
25	260	1030	-810	156.205	15.6205	1.00041			-20	120	-160	-100	1	0.539955
25	270	1130	-710	141.421	14.1421	1.48014			120	100	-100	100	1	0.0905357
25	280	1010	-690	121.655	12.1655	2.19105			100	-120	100	20	1	-0.581238
25	290	950	-790	116.619	11.6619	1.19553			-120	-60	20	-100	1	0.366525
25	300	1030	-910	144.222	14.4222	1.12842			-60	80	-100	-120	1	0.428086
25	310	1190	-1010	188.68	18.868	0.424194			80	160	-120	-100	1	0.911371
25	320	1310	-950	134.164	13.4164	1.02225			160	120	-100	60	1	0.52145
25	330	1430	-850	156.205	15.6205	0.231091			120	120	60	100	1	0.973417
25	340	1350	-710	161.245	16.1245	1.3952			120	-80	100	140	1	0.174691
25	350	1270	-530	196.977	19.6977	-0.100922			-80	-80	140	180	-1	0.994912
25	360	1170	-390	172.047	17.2047	0.202025			-80	-100	180	140	1	0.979662
25	370	1130	-230	164.924	16.4924	-0.375271			-100	-40	140	160	-1	0.930408
25	380	1070	-50	189.737	18.9737	0.0767719			-40	-60	160	180	1	0.997054
25	390	910	10	170.88	17.088	0.890275			-60	-160	180	60	1	0.629198
25	400	790	-30	126.491	12.6491	0.680521			-160	-120	60	-40	1	0.777245
25	410	650	-150	184.391	18.4391	0.386876			-120	-140	-40	-120	1	0.926092
25	420	590	-310	170.88	17.088	0.503399			-140	-60	-120	-160	1	0.875948
25	430	730	-370	152.315	15.2315	1.52468			-60	140	-160	-60	1	0.0461048
25	440	930	-410	203.961	20.3961	0.207496			140	200	-60	-40	1	0.97855
25	450	1130	-370	203.961	20.3961	0.394791			200	200	-40	40	1	0.923077
25	460	1290	-290	178.885	17.8885	0.266252			200	160	40	80	1	0.964764
25	470	1450	-190	188.68	18.868	0.0949517			160	160	80	100	1	0.995495
25	480	1530	-10	196.977	19.6977	0.593973			160	80	100	180	1	0.828724
25	490	1630	110	156.205	15.6205	-0.276514			80	100	180	120	-1	0.962013
25	500	1670	290	184.391	18.4391	0.476069			100	40	120	180	1	0.888803
25	510	1690	450	161.245	16.1245	0.094314			40	20	180	160	1	0.995556
25	520	1690	630	180	18	0.124355			20	0	160	180	1	0.992278
25	530	1610	790	178.885	17.8885	0.463648			0	-80	180	160	1	0.894427
25	540	1530	930	161.245	16.1245	0.0554985			-80	-80	160	140	1	0.99846
25	550	1470	1050	134.164	13.4164	-0.0554985			-80	-60	140	120	-1	0.99846
25	560	1410	1170	134.164	13.4164	0			-60	-60	120	120	0	1
25	570	1370	1290	126.491	12.6491	-0.141897			-60	-40	120	120	-1	0.989949
25	580	1250	1410	169.706	16.9706	0.463648			-40	-120	120	120	1	0.894427
25	590	1150	1490	128.062	12.8062	0.110657			-120	-100	120	80	1	0.993884
25	600	1070	1610	144.222	14.4222	-0.308053			-100	-80	80	120	-1	0.952926
25	610	950	1650	126.491	12.6491	0.661043			-80	-120	120	40	1	0.789352
25	620	890	1550	116.619	11.6619	1.35213			-120	-60	40	-100	1	0.21693
25	630	790	1610	116.619	11.6619	-1.5708			-60	-100	-100	60	-1	0
25	640	850	1670	84.8528	8.48528	-1.81577			-100	60	60	60	-1	-0.242536
25	650	770	1690	82.4621	8.24621	2.11122			60	-80	60	20	1	-0.514496
25	660	690	1610	113.137	11.3137	1.03038			-80	-80	20	-80	1	0.514496
25	670	650	1490	126.491	12.6491	0.463648			-80	-40	-80	-120	1	0.894427
25	680	570	1570	113.137	11.3137	-2.03444			-40	-80	-120	80	-1	-0.447214
25	690	510	1650	100	10	-0.141897			-80	-60	80	80	-1	0.989949
25	700	630	1710	134.164	13.4164	-1.75065			-60	120	80	60	-1	-0.178885
25	710	730	1650	116.619	11.6619	-1.00407			120	100	60	-60	-1	0.536875
25	720	850	1730	144.222	14.4222	1.12842			100	120	-60	80	1	0.428086
25	730	970	1750	121.655	12.1655	-0.422854			120	120	80	20	-1	0.911922
26	0	0	0	NA	NA	NA			NA	NA	NA	NA	NA	NA
26	10	-10	-10	14.1421	1.41421	NA			NA	NA	NA	NA	NA	NA
26	20	-30	10	28.2843	2.82843	-1.5708			-10	-20	-10	20	-1	0
26	30	-110	-10	82.4621	8.24621	1.03038			-20	-80	20	-20	1	0.514496
26	40	-210	-270	278.568	27.8568	0.958644			-80	-100	-20	-260	1	0.57463
26	50	-170	-530	263.059	26.3059	0.519823			-100	40	-260	-260	1	0.867907
26	60	-70	-710	205.913	20.5913	0.354449			40	100	-260	-180	1	0.937838
26	70	130	-750	203.961	20.3961	0.866302			100	200	-180	-40	1	0.647648
26	80	330	-770	200.998	20.0998	0.0977269			200	200	-40	-20	1	0.995229
26	90	490	-710	170.88	17.088	0.458439			200	160	-20	60	1	0.896744
26	100	590	-610	141.421	14.1421	0.426627			160	100	60	100	1	0.910366
26	110	670	-490	144.222	14.4222	0.197396			100	80	100	120	1	0.980581
26	120	670	-390	100	10	0.588003			80	0	120	100	1	0.83205
26	130	770	-230	188.68	18.868	-0.558599			0	100	100	160	-1	0.847998
26	140	930	-110	200	20	-0.368696			100	160	160	120	-1	0.932798
26	150	1070	30	197.99	19.799	0.141897			160	140	120	140	1	0.989949
26	160	1210	170	197.99	19.799	0			140	140	140	140	0	1
26	170	1330	330	200	20	0.141897			140	120	140	160	1	0.989949
26	180	1470	470	197.99	19.799	-0.141897			120	140	160	140	-1	0.989949
26	190	1590	610	184.391	18.4391	0.0767719			140	120	140	140	1	0.997054
26	200	1550	730	126.491	12.6491	1.03038			120	-40	140	120	1	0.514496
26	210	1530	950	220.907	22.0907	-0.231091			-40	-20	120	220	-1	0.973417
26	220	1450	1090	161.245	16.1245	0.428486			-20	-80	220	140	1	0.909596
26	230	1430	1310	220.907	22.0907	-0.428486			-80	-20	140	220	-1	0.909596
26	240	1330	1430	156.205	15.6205	0.604078			-20	-100	220	120	1	0.823026
26	250	1270	1590	170.88	17.088	-0.335968			-100	-60	120	160	-1	0.944092
26	260	1250	1690	101.98	10.198	-0.161375			-60	-20	160	100	-1	0.987007
27	0	0	0	NA	NA	NA			NA	NA	NA	NA	NA	NA
28	0	0	0	NA	NA	NA			NA	NA	NA	NA	NA	NA
28	10	10	-10	14.1421	1.41421	NA			NA	NA	NA	NA	NA	NA
28	20	30	-30	28.2843	2.82843	0			10	20	-10	-20	0	1
28	30	90	-30	60	6	0.785398			20	60	-20	0	1	0.707107
28	40	150	-10	63.2456	6.32456	0.321751			60	60	0	20	1	0.948683
28	50	170	70	82.4621	8.24621	1.00407			60	20	20	80	1	0.536875
28	60	90	90	82.4621	8.24621	1.5708			20	-80	80	20	1	0
28	70	70	30	63.2456	6.32456	1.49402			-80	-20	20	-60	1	0.0766965
28	80	90	-30	63.2456	6.32456	0.643501			-20	20	-60	-60	1	0.8
28	90	150	-70	72.111	7.2111	0.661043			20	60	-60	-40	1	0.789352
28	100	210	-50	63.2456	6.32456	0.909753			60	60	-40	20	1	0.613941
28	110	270	-30	63.2456	6.32456	0			60	60	20	20	0	1
28	120	330	10	72.111	7.2111	0.266252			60	60	20	40	1	0.964764
28	130	370	30	44.7214	4.47214	-0.124355			60	40	40	20	-1	0.992278
28	140	430	10	63.2456	6.32456	-0.785398			40	60	20	-20	-1	0.707107
28	150	470	-30	56.5685	5.65685	-0.463648			60	40	-20	-40	-1	0.894427
28	160	510	-50	44.7214	4.47214	0.321751			40	40	-40	-20	1	0.948683
28	170	530	-110	63.2456	6.32456	-0.785398			40	20	-20	-60	-1	0.707107
28	180	550	-150	44.7214	4.47214	0.141897			20	20	-60	-40	1	0.989949
28	190	550	-210	60	6	-0.463648			20	0	-40	-60	-1	0.894427
28	200	510	-270	72.111	7.2111	-0.588003			0	-40	-60	-60	-1	0.83205
28	210	470	-290	44.7214	4.47214	-0.519146			-40	-40	-60	-20	-1	0.868243
28	220	410	-270	63.2456	6.32456	-0.785398			-40	-60	-20	20	-1	0.707107
28	230	350	-250	63.2456	6.32456	0			-60	-60	20	20	0	1
28	240	350	-190	60	6	-1.24905			-60	0	20	60	-1	0.316228
28	250	370	-150	44.7214	4.47214	-0.463648			0	20	60	40	-1	0.894427
28	260	410	-130	44.7214	4.47214	-0.643501			20	40	40	20	-1	0.8
28	270	450	-70	72.111	7.2111	0.519146			40	40	20	60	1	0.868243
28	280	510	-50	63.2456	6.32456	-0.661043			40	60	60	20	-1	0.789352
28	290	570	-50	60	6	-0.321751			60	60	20	0	-1	0.948683
28	300	630	-30	63.2456	6.32456	0.321751			60	60	0	20	1	0.948683
28	310	670	-10	44.7214	4.47214	0.141897			60	40	20	20	1	0.989949
28	320	710	30	56.5685	5.65685	0.321751			40	40	20	40	1	0.948683
28	330	750	90	72.111	7.2111	0.197396			40	40	40	60	1	0.980581
28	340	730	150	63.2456	6.32456	0.909753			40	-20	60	60	1	0.613941
28	350	710	190	44.7214	4.47214	0.141897			-20	-20	60	40	1	0.989949
28	360	650	230	72.111	7.2111	0.519146			-20	-60	40	40	1	0.868243
28	370	610	270	56.5685	5.65685	-0.197396			-60	-40	40	40	-1	0.980581
28	380	570	270	40	4	0.785398			-40	-40	40	0	1	0.707107
28	390	550	330	63.2456	6.32456	-1.24905			-40	-20	0	60	-1	0.316228
28	400	570	350	28.2843	2.82843	-1.10715			-20	20	60	20	-1	0.447214
28	410	610	370	44.7214	4.47214	-0.321751			20	40	20	20	-1	0.948683
28	420	670	390	63.2456	6.32456	-0.141897			40	60	20	20	-1	0.989949
28	430	730	370	63.2456	6.32456	-0.643501			60	60	20	-20	-1	0.8
28	440	770	350	44.7214	4.47214	-0.141897			60	40	-20	-20	-1	0.989949
28	450	810	310	56.5685	5.65685	-0.321751			40	40	-20	-40	-1	0.948683
28	460	830	250	63.2456	6.32456	-0.463648			40	20	-40	-60	-1	0.894427
28	470	790	230	44.7214	4.47214	-1.4289			20	-40	-60	-20	-1	0.141421
28	480	750	250	44.7214	4.47214	-0.927295			-40	-40	-20	20	-1	0.6
28	490	750	310	60	6	-1.10715			-40	0	20	60	-1	0.447214
28	500	790	330	44.7214	4.47214	-1.10715			0	40	60	20	-1	0.447214
28	510	830	290	56.5685	5.65685	-1.24905			40	40	20	-40	-1	0.316228
28	520	810	250	44.7214	4.47214	-1.24905			40	-20	-40	-40	-1	0.316228
28	530	770	290	56.5685	5.65685	-1.89255			-20	-40	-40	40	-1	-0.316228
28	540	810	330	56.5685	5.65685	-1.5708			-40	40	40	40	-1	0
28	550	850	310	44.7214	4.47214	-1.24905			40	40	40	-20	-1	0.316228
28	560	830	270	44.7214	4.47214	-1.5708			40	-20	-20	-40	-1	0
28	570	810	310	44.7214	4.47214	-2.2143			-20	-20	-40	40	-1	-0.6
28	580	850	330	44.7214	4.47214	-1.5708			-20	40	40	20	-1	0
28	590	850	370	40	4	1.10715			40	0	20	40	1	0.447214
28	600	890	410	56.5685	5.65685	-0.785398			0	40	40	40	-1	0.707107
28	610	930	390	44.7214	4.47214	-1.24905			40	40	40	-20	-1	0.316228
28	620	930	330	60	6	-1.10715			40	0	-20	-60	-1	0.447214
28	630	890	310	44.7214	4.47214	-1.10715			0	-40	-60	-20	-1	0.447214
28	640	850	350	56.5685	5.65685	-1.24905			-40	-40	-20	40	-1	0.316228
28	650	830	390	44.7214	4.47214	-0.321751			-40	-20	40	40	-1	0.948683
28	660	770	410	63.2456	6.32456	0.785398			-20	-60	40	20	1	0.707107
28	670	770	470	60	6	-1.24905			-60	0	20	60	-1	0.316228
28	680	790	510	44.7214	4.47214	-0.463648			0	20	60	40	-1	0.894427
28	690	830	510	40	4	-1.10715			20	40	40	0	-1	0.447214
28	700	870	470	56.5685	5.65685	-0.785398			40	40	0	-40	-1	0.707107
28	710	850	430	44.7214	4.47214	-1.24905			40	-20	-40	-40	-1	0.316228
28	720	810	450	44.7214	4.47214	-1.5708			-20	-40	-40	20	-1	0
28	730	810	490	40	4	-1.10715			-40	0	20	40	-1	0.447214
28	740	850	470	44.7214	4.47214	-2.03444			0	40	40	-20	-1	-0.447214
28	750	850	430	40	4	-1.10715			40	0	-20	-40	-1	0.447214
28	760	790	430	60	6	-1.5708			0	-60	-40	0	-1	0
28	770	790	470	40	4	-1.5708			-60	0	0	40	-1	0
28	780	810	470	20	2	-1.5708			0	20	40	0	-1	0
28	790	810	430	40	4	-1.5708			20	0	0	-40	-1	0
28	800	770	450	44.7214	4.47214	-2.03444			0	-40	-40	20	-1	-0.447214
28	810	790	470	28.2843	2.82843	-1.89255			-40	20	20	20	-1	-0.316228
28	820	810	430	44.7214	4.47214	-1.89255			20	20	20	-40	-1	-0.316228
28	830	770	430	40	4	-2.03444			20	-40	-40	0	-1	-0.447214
28	840	770	490	60	6	-1.5708			-40	0	0	60	-1	0
28	850	810	490	40	4	-1.5708			0	40	60	0	-1	0
28	860	810	450	40	4	-1.5708			40	0	0	-40	-1	0
28	870	750	450	60	6	-1.5708			0	-60	-40	0	-1	0
28	880	750	490	40	4	-1.5708			-60	0	0	40	-1	0
28	890	770	530	44.7214	4.47214	-0.463648			0	20	40	40	-1	0.894427
28	900	810	530	40	4	-1.10715			20	40	40	0	-1	0.447214
28	910	830	490	44.7214	4.47214	-1.10715			40	20	0	-40	-1	0.447214
28	920	810	450	44.7214	4.47214	-0.927295			20	-20	-40	-40	-1	0.6
28	930	770	470	44.7214	4.47214	-1.5708			-20	-40	-40	20	-1	0
28	940	750	510	44.7214	4.47214	-0.643501			-40	-20	20	40	-1	0.8
28	950	770	530	28.2843	2.82843	-1.24905			-20	20	40	20	-1	0.316228
28	960	790	510	28.2843	2.82843	-1.5708			20	20	20	-20	-1	0
28	970	770	470	44.7214	4.47214	-1.24905			20	-20	-20	-40	-1	0.316228
28	980	750	450	28.2843	2.82843	-0.321751			-20	-20	-40	-20	-1	0.948683
28	990	710	430	44.7214	4.47214	-0.321751			-20	-40	-20	-20	-1	0.948683
28	1000	710	390	40	4	1.10715			-40	0	-20	-40	1	0.447214
28	1010	730	350	44.7214	4.47214	0.463648			0	20	-40	-40	1	0.894427
28	1020	730	310	40	4	-0.463648			20	0	-40	-40	-1	0.894427
28	1030	730	310	0	0	NA			0	0	-40	0	0	NA
28	1040	730	310	0	0	NA			0	0	0	0	0	NA
28	1050	730	310	0	0	NA			0	0	0	0	0	NA
28	1060	730	310	0	0	NA			0	0	0	0	0	NA
28	1070	730	310	0	0	NA			0	0	0	0	0	NA
28	1080	730	310	0	0	NA			0	0	0	0	0	NA
28	1090	730	310	0	0	NA			0	0	0	0	0	NA
28	1100	730	310	0	0	NA			0	0	0	0	0	NA
28	1110	730	310	0	0	NA			0	0	0	0	0	NA
28	1120	730	310	0	0	NA			0	0	0	0	0	NA
28	1130	730	310	0	0	NA			0	0	0	0	0	NA
28	1140	730	310	0	0	NA			0	0	0	0	0	NA
28	1150	730	310	0	0	NA			0	0	0	0	0	NA
28	1160	730	310	0	0	NA			0	0	0	0	0	NA
28	1170	730	310	0	0	NA			0	0	0	0	0	NA
28	1180	730	310	0	0	NA			0	0	0	0	0	NA
28	1190	730	310	0	0	NA			0	0	0	0	0	NA
28	1200	730	310	0	0	NA			0	0	0	0	0	NA
28	1210	730	310	0	0	NA			0	0	0	0	0	NA
28	1220	730	310	0	0	NA			0	0	0	0	0	NA
28	1230	730	310	0	0	NA			0	0	0	0	0	NA
28	1240	730	310	0	0	NA			0	0	0	0	0	NA
28	1250	730	310	0	0	NA			0	0	0	0	0	NA
28	1260	730	310	0	0	NA			0	0	0	0	0	NA
28	1270	730	310	0	0	NA			0	0	0	0	0	NA
28	1280	730	310	0	0	NA			0	0	0	0	0	NA
28	1290	730	310	0	0	NA			0	0	0	0	0	NA
28	1300	730	310	0	0	NA			0	0	0	0	0	NA
28	1310	730	310	0	0	NA			0	0	0	0	0	NA
28	1320	730	310	0	0	NA			0	0	0	0	0	NA
28	1330	730	310	0	0	NA			0	0	0	0	0	NA
28	1340	730	310	0	0	NA			0	0	0	0	0	NA
28	1350	730	310	0	0	NA			0	0	0	0	0	NA
28	1360	730	310	0	0	NA			0	0	0	0	0	NA
28	1370	730	310	0	0	NA			0	0	0	0	0	NA
28	1380	730	310	0	0	NA			0	0	0	0	0	NA
28	1390	730	310	0	0	NA			0	0	0	0	0	NA
28	1400	730	310	0	0	NA			0	0	0	0	0	NA
28	1410	730	310	0	0	NA			0	0	0	0	0	NA
28	1420	730	310	0	0	NA			0	0	0	0	0	NA
28	1430	730	310	0	0	NA			0	0	0	0	0	NA
28	1440	730	310	0	0	NA			0	0	0	0	0	NA
28	1450	710	270	44.7214	4.47214	NA			0	-20	0	-40	0	NA
28	1460	670	270	40	4	-1.10715			-20	-40	-40	0	-1	0.447214
28	1470	630	270	40	4	0			-40	-40	0	0	0	1
28	1480	590	290	44.7214	4.47214	-0.463648			-40	-40	0	20	-1	0.894427
28	1490	550	310	44.7214	4.47214	0			-40	-40	20	20	0	1
28	1500	510	350	56.5685	5.65685	-0.321751			-40	-40	20	40	-1	0.948683
28	1510	470	370	44.7214	4.47214	0.321751			-40	-40	40	20	1	0.948683
28	1520	430	410	56.5685	5.65685	-0.321751			-40	-40	20	40	-1	0.948683
28	1530	390	410	40	4	0.785398			-40	-40	40	0	1	0.707107
28	1540	350	430	44.7214	4.47214	-0.463648			-40	-40	0	20	-1	0.894427
28	1550	290	450	63.2456	6.32456	0.141897			-40	-60	20	20	1	0.989949
28	1560	230	450	60	6	0.321751			-60	-60	20	0	1	0.948683
28	1570	190	470	44.7214	4.47214	-0.463648			-60	-40	0	20	-1	0.894427
28	1580	150	490	44.7214	4.47214	0			-40	-40	20	20	0	1
28	1590	110	510	44.7214	4.47214	0			-40	-40	20	20	0	1
28	1600	70	510	40	4	0.463648			-40	-40	20	0	1	0.894427
28	1610	10	530	63.2456	6.32456	-0.321751			-40	-60	0	20	-1	0.948683
28	1620	-10	530	20	2	0.321751			-60	-20	20	0	1	0.948683
28	1630	-10	530	0	0	NA			-20	0	0	0	0	NA
28	1640	-10	530	0	0	NA			0	0	0	0	0	NA
28	1650	-10	530	0	0	NA			0	0	0	0	0	NA
28	1660	-10	530	0	0	NA			0	0	0	0	0	NA
28	1670	-10	530	0	0	NA			0	0	0	0	0	NA
28	1680	-10	530	0	0	NA			0	0	0	0	0	NA
28	1690	-10	530	0	0	NA			0	0	0	0	0	NA
28	1700	-10	530	0	0	NA			0	0	0	0	0	NA
28	1710	-30	510	28.2843	2.82843	NA			0	-20	0	-20	0	NA
28	1720	-90	490	63.2456	6.32456	-0.463648			-20	-60	-20	-20	-1	0.894427
28	1730	-150	470	63.2456	6.32456	0			-60	-60	-20	-20	0	1
28	1740	-210	470	60	6	-0.321751			-60	-60	-20	0	-1	0.948683
28	1750	-250	490	44.7214	4.47214	-0.463648			-60	-40	0	20	-1	0.894427
28	1760	-290	490	40	4	0.463648			-40	-40	20	0	1	0.894427
28	1770	-330	470	44.7214	4.47214	0.463648			-40	-40	0	-20	1	0.894427
28	1780	-370	470	40	4	-0.463648			-40	-40	-20	0	-1	0.894427
28	1790	-430	470	60	6	0			-40	-60	0	0	0	1
28	1800	-490	450	63.2456	6.32456	0.321751			-60	-60	0	-20	1	0.948683
29	0	0	0	NA	NA	NA			NA	NA	NA	NA	NA	NA
29	10	-30	-30	42.4264	4.24264	NA			NA	NA	NA	NA	NA	NA
29	20	-90	-110	100	10	0.141897			-30	-60	-30	-80	1	0.989949
29	30	-170	-270	178.885	17.8885	0.179853			-60	-80	-80	-160	1	0.98387
29	40	-110	-470	208.806	20.8806	0.755104			-80	60	-160	-200	1	0.7282
29	50	-30	-570	128.062	12.8062	0.383284			60	80	-200	-100	1	0.927441
29	60	70	-610	107.703	10.7703	0.515549			80	100	-100	-40	1	0.870022
29	70	210	-710	172.047	17.2047	-0.239743			100	140	-40	-100	-1	0.971399
29	80	350	-830	184.391	18.4391	-0.0883768			140	140	-100	-120	-1	0.996097
29	90	390	-970	145.602	14.5602	-0.58387			140	40	-120	-140	-1	0.834335
29	100	470	-1070	128.062	12.8062	0.396441			40	80	-140	-100	1	0.922441
29	110	490	-1230	161.245	16.1245	-0.550386			80	20	-100	-160	-1	0.852323
29	120	530	-1390	164.924	16.4924	0.120624			20	40	-160	-160	1	0.992734
29	130	630	-1530	172.047	17.2047	0.375271			40	100	-160	-140	1	0.930408
29	140	590	-1670	145.602	14.5602	-0.898549			100	-40	-140	-140	-1	0.622746
