# Supplementary material for: Anomalous diffusion on the servosphere: A potential tool for detecting inherent organismal movement patterns
Source: PLoS One. 2017 Jun 1;12(6):e0177480. doi: 10.1371/journal.pone.0177480 (PMC5453419; doi:10.1371/journal.pone.0177480)
Supplement: S1 Datasets — (ZIP) [file pone.0177480.s006.zip › ANTAM data/Small arena data (5FPS).csv]

ind	time	x	y	step	speed	angle
1	0	0	0	NA	NA	NA
1	0.2	0.028468066	0.059804048	0.066234092	0.331170461	NA
1	0.4	-0.020677587	0.038058723	0.053741552	0.268707758	2.431650276
1	0.6	-0.113854071	-0.038350493	0.120499898	0.602499492	0.270274753
1	0.8	-0.040790937	0.090954678	0.148519523	0.742597616	-2.771962882
1	1	-0.01525321	0.074331293	0.030471502	0.152357509	-1.6335081
1	1.2	-0.039534822	0.05118237	0.033548015	0.167740076	-1.803039141
1	1.4	-0.04211952	-0.008293475	0.059531981	0.297659907	0.765843997
1	1.6	0.074064269	0.218674379	0.254976626	1.274883132	2.711904739
1	1.8	0.099947637	0.277876971	0.064613432	0.323067158	0.060960008
1	2	0.031981132	0.238943238	0.078328036	0.391640181	2.503162114
1	2.2	0.087005953	0.283855404	0.071026992	0.35513496	-2.977248778
1	2.4	0.037314254	0.248494278	0.060989132	0.304945661	3.075517226
1	2.6	0.051730352	0.295430015	0.049099769	0.245498846	-2.48727132
1	2.8	0.181147188	0.433958322	0.189575339	0.947876696	-0.453406992
1	3	0.098728203	0.334108413	0.129471593	0.647357966	-3.080241477
1	3.2	0.110559602	0.321057634	0.017615472	0.088077358	1.426486324
1	3.4	0.193615592	0.539440244	0.23364345	1.16821725	2.04173197
1	3.6	0.51333536	1.481998166	0.995307072	4.976535359	0.036404315
1	3.8	0.643989822	1.75566464	0.303255548	1.516277739	-0.118397664
1	4	0.732797638	2.249335925	0.50159562	2.5079781	0.267433898
1	4.2	0.762376286	2.442182001	0.19510127	0.975506348	0.025795416
1	4.4	1.021410068	2.964525221	0.583044543	2.915222713	-0.308174539
1	4.6	1.358512656	3.803842797	0.904484466	4.52242233	0.078449616
1	4.8	1.421036889	4.027456948	0.232190801	1.160954004	0.109273557
1	5	1.611630886	4.663739517	0.664215011	3.321075053	-0.01839262
1	5.2	1.845127239	6.023595943	1.379757241	6.898786205	0.120989113
1	5.4	1.721353079	8.215552163	2.195448044	10.97724022	0.226455913
1	5.6	1.321671682	10.6619811	2.47886259	12.39431295	0.105535171
1	5.8	0.737330031	13.34992364	2.750725414	13.75362707	0.052120216
1	6	-0.101567584	16.62919956	3.384878102	16.92439051	0.036383906
1	6.2	-1.361534251	19.85370259	3.461926597	17.30963298	0.122057938
1	6.4	-2.876875802	23.19717552	3.670840676	18.35420338	0.053026844
1	6.6	-5.167171491	26.50454043	4.022948795	20.11474397	0.180131897
1	6.8	-7.569937795	29.81602446	4.091358255	20.45679127	0.02202865
1	7	-9.859159285	32.87278014	3.818938376	19.09469188	0.015108172
1	7.2	-12.97553825	36.17597069	4.541242742	22.70621371	0.11350571
1	7.4	-16.43906752	39.61798131	4.882977801	24.41488901	0.032208253
1	7.6	-19.65162637	42.88351421	4.580855757	22.90427878	-0.011293367
1	7.8	-23.81009299	45.84406576	5.104675312	25.52337656	0.174885215
1	8	-26.85544747	48.31789054	3.923517934	19.61758967	-0.063522379
1	8.2	-29.25670268	50.3531093	3.147720125	15.73860062	-0.020865892
1	8.4	-31.33399768	52.27045117	2.82689837	14.13449185	-0.042299119
1	8.6	-33.99046435	54.40079868	3.405171894	17.02585947	0.069450096
1	8.8	-36.34819869	56.13099965	2.924466895	14.62233448	0.042848907
1	9	-39.66121484	58.12433145	3.866451559	19.33225779	0.091434386
1	9.2	-43.78395076	60.33584577	4.678434259	23.39217129	0.049287516
1	9.4	-48.23153917	62.44473942	4.922242892	24.61121446	0.049589304
1	9.6	-52.8062147	64.46521203	5.00099648	25.0049824	0.026866669
1	9.8	-57.82912561	66.67791105	5.488685717	27.44342858	0.000957193
1	10	-62.86322166	68.60460357	5.390201033	26.95100516	0.049414348
1	10.2	-67.6249143	70.0048702	4.963311739	24.81655869	0.079522401
1	10.4	-72.44847598	71.41946368	5.026710851	25.13355426	0.000738024
1	10.6	-76.95941679	73.06893534	4.803055667	24.01527834	-0.065288617
1	10.8	-81.28820957	74.40890546	4.531442033	22.65721016	0.050363893
1	11	-85.76042554	75.94239628	4.727822934	23.63911467	-0.030135843
1	11.2	-90.3913817	77.77286645	4.979595974	24.89797987	-0.046091387
1	11.4	-95.19493023	80.02996727	5.307408272	26.53704136	-0.062843521
1	11.6	-100.2305735	82.7823983	5.738778561	28.69389281	-0.060957013
1	11.8	-104.5123592	85.35552619	4.995465525	24.97732763	-0.040894597
1	12	-106.2110777	85.02688584	1.730216518	8.651082592	0.732218627
1	12.2	-107.9938629	84.59773947	1.833709286	9.168546428	0.045119824
1	12.4	-109.9749232	83.75333638	2.153512542	10.76756271	0.166696106
1	12.6	-111.8800809	83.00276775	2.047676553	10.23838276	-0.027624315
1	12.8	-113.8663559	81.79574827	2.324259945	11.62129972	0.170752964
1	13	-115.846288	80.35399605	2.449240793	12.24620396	0.083343785
1	13.2	-117.3772015	78.85648633	2.141548902	10.70774451	0.144977322
1	13.4	-119.3797129	76.83136571	2.848010801	14.240054	0.016643123
1	13.6	-121.4025017	74.45554943	3.120284844	15.60142422	0.074473836
1	13.8	-123.7095248	71.60106335	3.670210619	18.3510531	0.025584088
1	14	-126.1498967	69.17603302	3.440376026	17.20188013	-0.108824576
1	14.2	-128.5397759	66.06587102	3.922324601	19.61162301	0.133371663
1	14.4	-130.1286995	63.42336952	3.083422178	15.41711089	0.113808347
1	14.6	-131.8617837	60.56660483	3.341359843	16.70679922	-0.003930677
1	14.8	-133.8239095	57.46923827	3.666553856	18.33276928	-0.019373426
1	15	-135.6126556	54.08333157	3.829357232	19.14678616	0.078651554
1	15.2	-137.2956796	50.91963542	3.583509875	17.91754938	-0.002879427
1	15.4	-138.9709632	47.87693304	3.473415158	17.36707579	-0.01439328
1	15.6	-140.8449268	44.4212884	3.931058321	19.6552916	0.006391577
1	15.8	-142.1709898	41.50628691	3.202448561	16.01224281	0.069975538
1	16	-143.798793	38.37091628	3.532745724	17.66372862	-0.051939473
1	16.2	-145.3026539	34.89458348	3.787675694	18.93837847	0.070578866
1	16.4	-146.9286508	31.16632954	4.067400067	20.33700033	-0.002968401
1	16.6	-147.940541	27.86705802	3.450958469	17.25479235	0.1136653
1	16.8	-148.9572913	24.63544651	3.387786027	16.93893013	-0.007227729
1	17	-149.6577985	21.5353274	3.178277663	15.89138831	0.082591597
1	17.2	-150.548909	17.8683722	3.773677041	18.8683852	-0.016160725
1	17.4	-151.7973625	14.33733908	3.745241105	18.72620553	-0.101458121
1	17.6	-152.534374	10.622227	3.787511549	18.93755775	0.144008822
1	17.8	-153.2336529	6.821719694	3.864304174	19.32152087	0.013878349
1	18	-153.9291634	3.003349353	3.881196587	19.40598293	0.001787749
1	18.2	-154.5853852	-0.046242897	3.119397356	15.59698678	-0.031778231
1	18.4	-154.7323214	-3.55906716	3.515895982	17.57947991	0.170147332
1	18.6	-155.2591627	-7.359446951	3.836723641	19.1836182	-0.095946488
1	18.8	-155.360985	-11.55441383	4.196202433	20.98101217	0.11348292
1	19	-155.3348788	-15.77903665	4.224703483	21.12351741	0.03044716
1	19.2	-154.9420276	-20.05730292	4.296265159	21.48132579	0.085388633
1	19.4	-155.0543754	-24.13843944	4.08268262	20.4134131	-0.119089667
1	19.6	-155.0556723	-28.10512625	3.966687017	19.83343509	0.027194627
1	19.8	-154.8564916	-31.83280591	3.732997268	18.66498634	0.0537091
1	20	-154.6094166	-35.46882013	3.644399196	18.22199598	0.01446573
1	20.2	-153.9012733	-39.4968421	4.089795576	20.44897788	0.106178015
1	20.4	-153.2227681	-44.00349774	4.557446042	22.78723021	-0.024591949
1	20.6	-152.4616249	-48.44715958	4.508377691	22.54188845	0.020207167
1	20.8	-151.7794745	-52.56946275	4.178362442	20.89181221	-0.005649195
1	21	-150.9055059	-56.08455637	3.622113234	18.11056617	0.079699857
1	21.2	-149.9504245	-60.11750885	4.144500721	20.7225036	-0.011156313
1	21.4	-148.6625358	-63.28475939	3.419083686	17.09541843	0.153670531
1	21.6	-147.7015841	-67.22299316	4.053777655	20.26888827	-0.146876884
1	21.8	-146.4080301	-70.91321556	3.910373809	19.55186905	0.097822725
1	22	-144.9645546	-74.24548777	3.631481735	18.15740868	0.071627367
1	22.2	-143.3193274	-77.946118	4.049868712	20.24934356	0.009558562
1	22.4	-141.8020334	-81.66890387	4.020113907	20.10056954	-0.031323011
1	22.6	-140.2493227	-85.08538693	3.752767897	18.76383948	0.039555466
1	22.8	-138.3458216	-88.74233507	4.122691622	20.61345811	0.053355407
1	23	-136.4581881	-92.60197211	4.296505378	21.48252689	-0.02505999
1	23.2	-134.5997506	-96.0495604	3.916587167	19.58293584	0.039535214
1	23.4	-132.7120669	-99.34460321	3.797453977	18.98726988	0.025843212
1	23.6	-130.4688236	-103.1383072	4.40730424	22.0365212	0.013758926
1	23.8	-128.070344	-106.5524481	4.172416835	20.86208418	0.078407839
1	24	-125.5071263	-109.4391512	3.860458537	19.30229268	0.113700924
1	24.2	-122.623989	-112.7123714	4.361931993	21.80965997	-0.003991585
1	24.4	-120.4202078	-115.7039144	3.71564007	18.57820035	-0.087204703
1	24.6	-117.3337624	-118.8615998	4.41555465	22.07777325	0.139074091
1	24.8	-114.4535736	-121.7738079	4.095905625	20.47952813	0.005880871
1	25	-111.5773163	-124.9085042	4.254312747	21.27156374	-0.037440463
1	25.2	-108.5355205	-127.8076339	4.202079847	21.01039923	0.066977707
1	25.4	-105.6094624	-130.5904591	4.038060471	20.19030236	0.001074729
1	25.6	-102.4447752	-133.1667221	4.080732299	20.4036615	0.077055067
1	25.8	-99.53333355	-135.3626565	3.646727323	18.23363661	0.037047795
1	26	-96.60510018	-137.5754191	3.670268266	18.35134133	-0.000905595
1	26.2	-94.55897663	-139.5645724	2.853655946	14.26827973	-0.12416436
1	26.4	-93.04990551	-140.7006737	1.888920812	9.444604061	0.125959637
1	26.6	-90.40446892	-142.1853148	3.033561272	15.16780636	0.133913674
1	26.8	-87.05300109	-144.3858449	4.009322807	20.04661404	-0.069584127
1	27	-83.44228984	-146.2621752	4.069133919	20.34566959	0.101742848
1	27.2	-79.92699383	-148.3310597	4.078920104	20.39460052	-0.052699759
1	27.4	-76.18369861	-150.1623203	4.167226264	20.83613132	0.076969665
1	27.6	-72.73745224	-151.7286204	3.785486752	18.92743376	0.028393822
1	27.8	-69.1255308	-153.5937452	4.065054335	20.32527167	-0.050080454
1	28	-65.3448575	-155.4532471	4.21322182	21.0661091	0.019564083
1	28.2	-61.74185501	-156.8464686	3.86299016	19.3149508	0.088127498
1	28.4	-57.74249273	-157.8062036	4.112905285	20.56452642	0.133455642
1	28.6	-53.94670281	-158.8153234	3.927638473	19.63819236	-0.024323518
1	28.8	-50.62234674	-160.7038127	3.823314662	19.11657331	-0.25677365
1	29	-47.00584727	-161.5367872	3.711187803	18.55593902	0.29023752
1	29.2	-43.14835204	-162.1551171	3.906737946	19.53368973	0.067437105
1	29.4	-39.41934558	-162.9657198	3.816093008	19.08046504	-0.055106586
1	29.6	-35.29518981	-163.4452296	4.151938162	20.75969081	0.098298739
1	29.8	-31.4410985	-164.2040837	3.928088508	19.64044254	-0.078659992
1	30	-27.81285889	-165.069427	3.730005583	18.65002792	-0.039719421
1	30.2	-23.5629085	-165.4905426	4.270763014	21.35381507	0.135363503
1	30.4	-19.55908689	-165.5545097	4.00433256	20.0216628	0.082789669
1	30.6	-15.87614991	-165.6410353	3.683953241	18.4197662	-0.007514172
1	30.8	-11.9605355	-166.1053523	3.943047866	19.71523933	-0.094540393
1	31	-7.9285187	-165.916481	4.03643801	20.18219005	0.164838352
1	31.2	-4.337520578	-165.5817276	3.60656726	18.0328363	0.046142901
1	31.4	-0.653764378	-165.5591655	3.683825292	18.41912646	-0.086826869
1	31.6	3.309393932	-165.4959256	3.963662836	19.81831418	0.009830908
1	31.8	6.993095557	-164.7422687	3.760007488	18.80003744	0.185851688
1	32	10.5375876	-163.8582116	3.653078268	18.26539134	0.042622757
1	32.2	14.1892899	-163.5209884	3.667239995	18.33619998	-0.152344354
1	32.4	17.78702309	-163.2211565	3.610205437	18.05102718	-0.008938692
1	32.6	21.07455608	-162.1575845	3.455294288	17.27647144	0.229742786
1	32.8	23.57188233	-161.184219	2.680313155	13.40156577	0.058760592
1	33	26.7030779	-160.0875574	3.317687837	16.58843918	-0.034764096
1	33.2	30.0441616	-159.5965631	3.376968417	16.88484209	-0.190974072
1	33.4	33.02919422	-159.1622846	3.01645778	15.0822889	-0.001440468
1	33.6	35.94844453	-158.0273841	3.132095379	15.66047689	0.226311393
1	33.8	38.68310764	-157.1472597	2.872803725	14.36401862	-0.059411853
1	34	39.72104522	-156.8391092	1.082714718	5.413573588	-0.022772589
1	34.2	40.0626984	-156.8323197	0.341720629	1.708603143	-0.2687287
1	34.4	40.36508962	-156.8395446	0.302477524	1.512387622	-0.043758153
1	34.6	40.445379	-156.9455346	0.132967078	0.664835392	-0.898612178
1	34.8	40.43360217	-156.9192962	0.028760107	0.143800534	2.915185887
1	35	40.45265981	-156.9446234	0.031696374	0.158481872	-2.91840963
1	35.2	40.70466776	-157.0068769	0.259583321	1.297916604	0.683542847
1	35.4	40.80659947	-157.088251	0.130429345	0.652146724	-0.431534144
1	35.6	40.72625522	-157.1053755	0.08214893	0.41074465	-2.257880477
1	35.8	40.7170452	-157.0701054	0.036452713	0.182263567	-1.525368123
1	36	40.54164984	-157.082664	0.175844397	0.879221986	1.386851149
1	36.2	40.58103913	-157.0550836	0.048085291	0.240426456	-2.602211731
1	36.4	40.57204741	-157.0346213	0.022350836	0.11175418	1.373962309
1	36.6	40.6331518	-157.0474579	0.062438183	0.312190914	-2.19188941
1	36.8	40.69300008	-157.028572	0.062757409	0.313787046	0.51273874
1	37	40.71229451	-157.0278726	0.019307102	0.096535508	-0.269438904
1	37.2	40.73693996	-157.005717	0.03314017	0.165700851	0.696015398
1	37.4	40.71713616	-156.9815703	0.031229026	0.15614513	1.525452328
1	37.6	41.16381541	-156.6429414	0.560528215	2.802641074	-1.609034276
1	37.8	42.27978512	-155.9484426	1.314426461	6.572132304	-0.09199163
1	38	43.12075777	-155.706476	0.8750902	4.375450998	-0.276520078
1	38.2	44.00312228	-155.3654661	0.945967705	4.729838524	0.088635729
1	38.4	45.16576209	-154.900111	1.252312517	6.261562585	0.011937197
1	38.6	46.7835817	-153.8009865	1.955866838	9.779334188	0.216028785
1	38.8	48.81713694	-152.9288456	2.21268539	11.06342695	-0.191608749
1	39	50.81932986	-152.2914602	2.101198872	10.50599436	-0.096948426
1	39.2	52.63249416	-151.4527643	1.997742585	9.988712927	0.125049184
1	39.4	54.75392885	-150.512273	2.320562242	11.60281121	-0.015957294
1	39.6	56.76047225	-149.3990996	2.294639711	11.47319855	0.089207646
1	39.8	58.71892541	-148.380636	2.207443532	11.03721766	-0.026952661
1	40	61.03011699	-147.3038173	2.549734299	12.74867149	-0.043536929
1	40.2	63.21802587	-145.8291782	2.638466573	13.19233287	0.157049065
1	40.4	65.77585559	-144.2227779	3.020432882	15.10216441	-0.032281709
1	40.6	68.34686378	-142.7160357	2.979992437	14.89996219	-0.030677252
1	40.8	70.78470558	-140.9355591	3.018802715	15.09401358	0.100705961
1	41	73.41572578	-139.2547474	3.122081836	15.61040918	-0.062313043
1	41.2	76.0421593	-137.4192375	3.204254979	16.0212749	0.041467907
1	41.4	77.94402227	-136.1120811	2.307756601	11.53878301	-0.007806967
1	41.6	80.21533308	-134.0588765	3.061780801	15.30890401	0.132852358
1	41.8	82.1153578	-132.4822782	2.468958523	12.34479261	-0.042369759
1	42	84.61543247	-130.5946377	3.13266023	15.66330115	-0.045921376
1	42.2	86.65952661	-129.0199623	2.580295225	12.90147612	0.009685822
1	42.4	88.61526773	-127.2676833	2.625910309	13.12955154	0.074181606
1	42.6	90.31334033	-125.9364484	2.157692536	10.78846268	-0.065693567
1	42.8	91.90811595	-123.9494779	2.547814965	12.73907483	0.229573162
1	43	93.89640244	-122.0180597	2.771941433	13.85970717	-0.123571035
1	43.2	95.49414509	-120.5296408	2.183614509	10.91807255	-0.020901757
1	43.4	97.37172674	-118.0755563	3.089958523	15.44979261	0.167721819
1	43.6	98.79942533	-115.8572297	2.638047756	13.19023878	0.081227686
1	43.8	100.1879532	-113.8436742	2.445897737	12.22948868	-0.031847493
1	44	100.7711482	-112.8995442	1.109728686	5.548643431	0.050368028
1	44.2	101.2994454	-112.5333964	0.642776899	3.213884494	-0.411398269
1	44.4	101.5584974	-112.390284	0.295954529	1.479772646	-0.101341169
1	44.6	101.8724471	-112.2837811	0.331522741	1.657613703	-0.177666457
1	44.8	102.0451484	-112.2191421	0.184401491	0.922007455	0.031087997
1	45	102.2048172	-112.1042184	0.196727214	0.983636069	0.265725348
1	45.2	102.3084235	-112.0449337	0.119368881	0.596844405	-0.104130204
1	45.4	102.2752593	-112.0720515	0.042839693	0.214198465	-2.975897796
1	45.6	102.2906947	-112.0182898	0.055933651	0.279668256	-2.535815431
1	45.8	102.3746427	-111.9546303	0.10535554	0.526777702	-0.642403518
1	46	102.446541	-111.9504291	0.072020917	0.360104585	-0.590438224
1	46.2	102.4825081	-111.9045917	0.058264058	0.29132029	0.847106508
1	46.4	102.4876775	-111.9476312	0.04334874	0.216743701	-2.356733725
1	46.6	102.4994726	-111.952662	0.012823101	0.064115505	1.048099854
1	46.8	102.8176085	-111.7102874	0.399944866	1.99972433	1.05420817
1	47	102.8401428	-111.6553225	0.059404865	0.297024325	0.530671697
1	47.2	102.9852497	-111.2936316	0.389713155	1.948565777	0.007544881
1	47.4	103.6404885	-110.2401416	1.240636542	6.203182712	-0.174885004
1	47.6	104.7983958	-108.9711443	1.717877622	8.589388111	-0.183238523
1	47.8	105.8234281	-108.0296026	1.391830405	6.959152023	-0.08817181
1	48	106.1421101	-107.6358995	0.506517848	2.532589239	0.1473525
1	48.2	107.2782844	-106.1838261	1.843748727	9.218743634	0.016527544
1	48.4	108.6205788	-104.4581501	2.186255233	10.93127616	0.002867526
1	48.6	109.7365488	-102.6672333	2.110159215	10.55079608	0.103828101
1	48.8	110.8750892	-101.1983223	1.858486931	9.292434653	-0.102115365
1	49	112.0737693	-99.76029772	1.872097404	9.360487019	-0.035504897
1	49.2	112.4641676	-98.78205973	1.053261798	5.266308991	0.315156388
1	49.4	113.605766	-96.82689596	2.264047763	11.32023882	-0.148773103
1	49.6	114.7304	-94.51307125	2.57266134	12.8633067	0.076063576
1	49.8	115.7414894	-92.48784133	2.263594074	11.31797037	-0.010619555
1	50	117.2200085	-90.36937813	2.58339021	12.91695105	-0.146284185
1	50.2	118.322254	-88.87162203	1.859628578	9.298142891	-0.025107111
1	50.4	119.1927504	-87.13526015	1.942348215	9.711741075	0.169722265
1	50.6	119.7606919	-85.34150035	1.881523779	9.407618895	0.158079324
1	50.8	120.1786845	-83.53911858	1.850215626	9.25107813	0.078751699
1	51	120.811935	-81.51318686	2.122594059	10.6129703	-0.075068065
1	51.2	121.7698379	-79.47126965	2.255438727	11.27719363	-0.135688432
1	51.4	122.7575923	-77.69997519	2.028088468	10.14044234	-0.070054796
1	51.6	124.0211448	-76.02700819	2.096516997	10.48258498	-0.138175329
1	51.8	124.8589503	-75.03909134	1.295336944	6.476684719	-0.056492988
1	52	125.6579854	-72.95461314	2.232376845	11.16188422	0.337312181
1	52.2	126.1602173	-70.87601333	2.138413917	10.69206958	0.128973794
1	52.4	126.6539671	-68.51209956	2.414927993	12.07463997	0.031167124
1	52.6	127.651041	-66.30233526	2.424296722	12.12148361	-0.217952661
1	52.8	128.5558665	-64.12797778	2.355109253	11.77554626	0.029524304
1	53	129.3067755	-61.82603737	2.421320714	12.10660357	0.07901453
1	53.2	129.7117718	-59.61879745	2.244087803	11.22043901	0.133856275
1	53.4	130.0675134	-57.05985069	2.583555802	12.91777901	0.043333501
1	53.6	130.4938788	-54.62051202	2.476319987	12.38159993	-0.034905905
1	53.8	131.2339394	-52.14914771	2.579792855	12.89896428	-0.117916729
1	54	132.1748051	-49.83022854	2.502521612	12.51260806	-0.094484153
1	54.2	132.674416	-47.89569826	1.9980036	9.990018002	0.132703104
1	54.4	133.1569169	-45.94074413	2.013616836	10.06808418	0.010763665
1	54.6	133.4753805	-44.79254439	1.191545946	5.95772973	-0.028584706
1	54.8	133.5854668	-43.37221855	1.424585725	7.122928624	0.193204984
1	55	133.8482684	-41.43138164	1.958548588	9.792742941	-0.057234584
1	55.2	134.2739787	-39.23970793	2.232635864	11.16317932	-0.057263109
1	55.4	134.8312539	-36.86725491	2.437024622	12.18512311	-0.038860772
1	55.6	134.9238661	-34.85297037	2.016412464	10.08206232	0.184766226
1	55.8	135.1003169	-32.46310108	2.396374362	11.98187181	-0.027753709
1	56	135.1694122	-29.86691536	2.597105021	12.98552511	0.04709122
1	56.2	135.3904947	-27.79329175	2.085375828	10.42687914	-0.079607406
1	56.4	135.7939984	-25.10844787	2.714995748	13.57497874	-0.042957744
1	56.6	135.8566864	-23.05689749	2.052507912	10.26253956	0.118626142
1	56.8	135.8649865	-21.28189365	1.775023245	8.875116225	0.025870786
1	57	135.8819146	-20.97106138	0.311292881	1.556464407	-0.049730499
1	57.2	135.9321887	-20.76366985	0.213398074	1.066990369	-0.183417462
1	57.4	135.9815893	-20.57835184	0.191789435	0.958947174	-0.022690164
1	57.6	135.9437287	-20.58124982	0.037971347	0.189856734	1.907705087
1	57.8	135.9513373	-20.53764987	0.044258852	0.221294259	-1.819959611
1	58	135.9701948	-20.47418213	0.066209972	0.331049862	-0.116043734
1	58.2	135.9107831	-20.50431202	0.066614996	0.333074981	2.32895001
1	58.4	135.9415445	-20.39910335	0.109613538	0.548067691	-2.324593216
1	58.6	135.9400883	-20.39359885	0.005693861	0.028469305	0.543082331
1	58.8	135.9343001	-20.4519993	0.05868659	0.293432952	2.784176226
1	59	135.9760922	-20.43690703	0.044433701	0.222168504	2.0161395
1	59.2	135.9988812	-20.44587483	0.024490003	0.122450013	-0.721456192
1	59.4	135.9750729	-20.43105612	0.028043377	0.140216885	2.959755581
1	59.6	135.9805333	-20.43173044	0.005501942	0.027509709	-2.707722912
1	59.8	136.0572735	-20.13548037	0.306028053	1.530140264	1.440199069
1	60	136.1342318	-18.96876149	1.169254254	5.84627127	0.187601557
1	60.2	136.0471894	-18.79873613	0.191010444	0.955052222	0.539017674
1	60.4	136.0880349	-18.66268682	0.142048482	0.710242409	-0.764815772
1	60.6	136.0952066	-18.52146092	0.14140788	0.707039399	0.24092599
1	60.8	136.0226531	-18.49876772	0.076019653	0.380098265	1.318395241
1	61	136.0265482	-18.55016899	0.051548641	0.257743206	1.949568886
1	61.2	136.0466434	-18.42897482	0.122848852	0.614244261	2.901644437
1	61.4	136.0163553	-18.18784436	0.243025246	1.21512623	0.289269111
1	61.6	136.0007743	-17.2864077	0.901571312	4.507856558	-0.107671572
1	61.8	135.9451849	-16.57956653	0.709023706	3.545118528	0.061200361
1	62	136.0828292	-15.58803168	1.0010431	5.005215502	-0.216421012
1	62.2	136.3280478	-14.26196883	1.348545455	6.742727275	-0.044918855
1	62.4	136.2695826	-13.2472304	1.016421291	5.082106455	0.240408969
1	62.6	136.2180342	-13.1948266	0.073507818	0.367539092	0.719617596
1	62.8	136.2535648	-13.00947186	0.188729443	0.943647215	-0.966562121
1	63	135.9116933	-11.84005568	1.218363779	6.091818895	0.473810165
1	63.2	135.8172243	-10.95509637	0.889987291	4.449936457	-0.178071181
1	63.4	135.3773526	-9.90678297	1.136858875	5.684294376	0.290940661
1	63.6	134.9411944	-8.83630496	1.155922653	5.779613266	-0.010381627
1	63.8	134.6189084	-7.202034869	1.665745173	8.328725866	-0.192199347
1	64	134.2393949	-5.186192038	2.051256394	10.25628197	-0.00861921
1	64.2	133.8748433	-3.57053217	1.656277361	8.281386806	0.035832805
1	64.4	133.9437203	-1.695332003	1.876464683	9.382323416	-0.258634028
1	64.6	134.0233724	0.013032562	1.710220435	8.551102177	-0.009877047
1	64.8	134.11755	1.605069866	1.59482043	7.974102149	-0.012495542
1	65	133.9526756	3.628622634	2.030258446	10.15129223	0.140384632
1	65.2	133.4077415	5.321767412	1.778677174	8.893385871	0.230079723
1	65.4	132.4780156	7.491358634	2.360405961	11.80202981	0.093475464
1	65.6	131.6074825	9.63617873	2.314752932	11.57376466	-0.019290817
1	65.8	130.8976375	11.81730753	2.293731162	11.46865581	-0.070925031
1	66	130.3877971	14.25646403	2.491871135	12.45935567	-0.108580878
1	66.2	129.9660185	16.51629917	2.298858845	11.49429422	-0.021538276
1	66.4	129.7668512	19.05962508	2.551112364	12.75556182	-0.106367969
1	66.6	129.3000407	21.70579027	2.687024788	13.43512394	0.096463322
1	66.8	128.4564103	24.42482849	2.846907297	14.23453648	0.126236488
1	67	127.4221313	26.71021838	2.508533432	12.54266716	0.124131742
1	67.2	126.2897069	28.68610674	2.277393234	11.38696617	0.09543968
1	67.4	125.1979824	30.7529865	2.337488888	11.68744444	-0.034469792
1	67.6	124.2958505	33.26877082	2.672641528	13.36320764	-0.141646068
1	67.8	123.5386075	35.94650592	2.782747238	13.91373619	-0.068709513
1	68	122.6721153	38.43622512	2.636192402	13.18096201	0.059320859
1	68.2	121.6163216	40.74789903	2.541365106	12.70682553	0.093513329
1	68.4	120.5561957	42.94417505	2.438748741	12.1937437	0.021275645
1	68.6	119.2114621	45.58908237	2.967127076	14.83563538	0.020657846
1	68.8	118.0838429	48.25630004	2.895785754	14.47892877	-0.070383668
1	69	117.0246271	50.95423113	2.898408231	14.49204115	-0.02586675
1	69.2	115.9337761	53.04351233	2.356915737	11.78457868	0.107071494
1	69.4	114.7169668	54.02115783	1.560902196	7.80451098	0.412770331
1	69.6	112.8236587	55.85512774	2.635917552	13.17958776	-0.092638435
1	69.8	111.0724725	57.86821802	2.668180145	13.34090073	-0.085382935
1	70	109.2792397	60.54022972	3.217969958	16.08984979	-0.124856496
1	70.2	107.6773834	63.41819293	3.293723719	16.46861859	-0.083185887
1	70.4	106.363229	65.79650612	2.717236714	13.58618357	-0.003087003
1	70.6	105.0050986	68.52657216	3.049225893	15.24612946	-0.043181639
1	70.8	103.3898822	70.60836172	2.634914016	13.17457008	0.198236031
1	71	101.5756804	73.03173311	3.027219373	15.13609686	-0.017236922
1	71.2	99.83672591	75.53488594	3.047906957	15.23953479	-0.035458071
1	71.4	97.83733599	77.69835269	2.94586973	14.72934865	0.138840188
1	71.6	95.74103821	80.0386436	3.141882536	15.70941268	-0.015546228
1	71.8	93.69991109	82.62427546	3.294190653	16.47095326	-0.062206834
1	72	91.52559908	84.7059375	3.010141122	15.05070561	0.138913103
1	72.2	89.20718156	86.44195296	2.896344152	14.48172076	0.120903851
1	72.4	86.98059316	87.87623206	2.648556676	13.24278338	0.070469576
1	72.6	84.25131804	89.9511864	3.428465863	17.14232931	-0.077775439
1	72.8	81.96222359	91.76355642	2.919698354	14.59849177	-0.019650441
1	73	79.65964171	94.34685532	3.460537028	17.30268514	-0.173105147
1	73.2	77.93723292	96.30807069	2.610183475	13.05091738	-0.007347007
1	73.4	75.55234121	97.97017384	2.906939177	14.53469588	0.241474069
1	73.6	73.13204625	99.34543252	2.783732046	13.91866023	0.091939159
1	73.8	70.50645014	100.8347581	3.018583369	15.09291684	0.00074578
1	74	67.9538262	102.6116033	3.110155621	15.5507781	-0.092116332
1	74.2	65.56700498	104.7603968	3.211577326	16.05788663	-0.124872411
1	74.4	63.62857392	106.0253249	2.314639932	11.57319966	0.154799036
1	74.6	61.07454833	107.275525	2.843597562	14.21798781	0.122953678
1	74.8	58.41962855	108.8259674	3.074487066	15.37243533	-0.07334924
1	75	55.31240533	110.0059007	3.3237146	16.618573	0.165644303
1	75.2	52.34435501	111.1583838	3.183950373	15.91975187	-0.007457712
1	75.4	49.6654086	112.7031939	3.092441127	15.46220564	-0.152695708
1	75.6	46.90377003	113.863533	2.995502358	14.97751179	0.125305429
1	75.8	43.61752923	115.181211	3.540572533	17.70286266	0.01642603
1	76	40.6172431	116.6542778	3.342400733	16.71200367	-0.075061195
1	76.2	37.65758418	117.6466879	3.121611576	15.60805788	0.132871329
1	76.4	34.70276662	118.4701478	3.067414718	15.33707359	0.051742792
1	76.6	31.36479547	119.2371938	3.424968749	17.12484375	0.04591501
1	76.8	28.16304869	120.245407	3.35673595	16.78367975	-0.079192254
1	77	25.11703902	121.2305988	3.201371234	16.00685617	-0.007752382
1	77.2	21.77282457	122.0363235	3.439907343	17.19953671	0.076392416
1	77.4	18.41690607	122.6022302	3.403298318	17.01649159	0.069367205
1	77.6	15.14226018	123.416157	3.374282515	16.87141257	-0.076559572
1	77.8	12.48693988	123.8032527	2.683387598	13.41693799	0.098855948
1	78	9.220848821	124.1194438	3.281360633	16.40680316	0.048251962
1	78.2	5.4446441	124.7806979	3.833663921	19.1683196	-0.076843656
1	78.4	2.076220809	125.2019518	3.39466204	16.9733102	0.048939371
1	78.6	-1.354162179	125.1351119	3.431034104	17.15517052	0.143895991
1	78.8	-4.672020276	124.9144871	3.325185355	16.62592677	0.04691617
1	79	-8.403593247	125.3164201	3.753156932	18.76578466	-0.173696136
1	79.2	-11.72873186	125.7656893	3.355352382	16.77676191	-0.027001889
1	79.4	-15.24812337	125.7240215	3.519638162	17.59819081	0.146138553
1	79.6	-18.34964934	125.0786797	3.167953488	15.83976744	0.193306309
1	79.8	-21.90493526	124.3695785	3.625311378	18.12655689	-0.008278717
1	80	-24.86200948	124.0105532	2.978789533	14.89394767	-0.076045544
1	80.2	-28.3884632	123.9831756	3.526559998	17.63279999	-0.113057626
1	80.4	-31.50054656	124.0382587	3.1125708	15.562854	-0.025461276
1	80.6	-34.78018023	123.6378572	3.30398523	16.51992615	0.139183997
1	80.8	-37.6876719	122.7758279	3.032590034	15.16295017	0.166743358
1	81	-40.97944622	121.7614541	3.444522082	17.22261041	0.010691313
1	81.2	-44.15565557	121.1208514	3.240166291	16.20083145	-0.099902826
1	81.4	-47.80149689	120.9081376	3.652041368	18.26020684	-0.140739735
1	81.6	-51.06432987	120.072538	3.368130879	16.8406544	0.19242992
1	81.8	-54.2173494	118.7019094	3.438045215	17.19022607	0.1593527
1	82	-57.42079813	117.6325433	3.377221908	16.88610954	-0.087874858
1	82.2	-61.11859735	116.5841206	3.843554244	19.21777122	-0.045910462
1	82.4	-64.56769234	115.0276633	3.784021074	18.92010537	0.147630268
1	82.6	-67.76257671	113.5157174	3.534581512	17.67290756	0.018105303
1	82.8	-71.05833738	112.120992	3.578728451	17.89364225	-0.041676432
1	83	-74.5302667	110.7171528	3.745004381	18.72502191	-0.016092635
1	83.2	-77.71307423	108.6995784	3.768404167	18.84202083	0.1807301
1	83.4	-80.80474393	106.5570002	3.76152402	18.8076201	0.041051601
1	83.6	-84.2650512	104.5211621	4.014768159	20.07384079	-0.074221625
1	83.8	-87.42243046	103.1677762	3.435214251	17.17607126	-0.126850524
1	84	-90.86004893	100.9306343	4.10146618	20.5073309	0.171973577
1	84.2	-93.6027575	98.63915668	3.573978179	17.8698909	0.1190786
1	84.4	-96.90185797	96.03059449	4.205788934	21.02894467	-0.0269661
1	84.6	-99.94547411	94.29733129	3.502542011	17.51271005	-0.151365451
1	84.8	-103.0198156	92.08807736	3.785812765	18.92906383	0.105435157
1	85	-105.6596092	89.55703652	3.657140695	18.28570347	0.141261988
1	85.2	-108.2806001	87.50205957	3.330544079	16.65272039	-0.099432523
1	85.4	-110.7358432	85.11640078	3.423388173	17.11694086	0.106088125
1	85.6	-113.6965671	82.83312524	3.738881252	18.69440626	-0.114100635
1	85.8	-116.0250595	80.18681433	3.524888404	17.62444202	0.192272839
1	86	-117.9174029	77.39734502	3.3707718	16.853859	0.125525465
1	86.2	-119.9921221	74.71833413	3.388444968	16.94222484	-0.062883108
1	86.4	-122.3712531	72.37046081	3.342569845	16.71284922	-0.133053772
1	86.6	-124.7432213	69.73738284	3.543914905	17.71957452	0.058734515
1	86.8	-126.7659281	66.69338617	3.654758333	18.27379167	0.146781622
1	87	-128.0024046	63.52733884	3.398930701	16.99465351	0.21416749
1	87.2	-129.1514022	60.84189351	2.920926591	14.60463296	-0.031964526
1	87.4	-130.6706848	57.80001119	3.400186397	17.00093198	-0.058919783
1	87.6	-132.7384054	54.98691932	3.491268278	17.45634139	-0.170643102
1	87.8	-134.6644134	52.31073356	3.297192296	16.48596148	0.010039528
1	88	-137.3672638	49.76383504	3.71377069	18.56885345	-0.191281099
1	88.2	-138.913572	47.34884821	2.867617518	14.33808759	0.245572329
1	88.4	-140.1032466	45.19516961	2.460418093	12.30209047	0.064845906
1	88.6	-141.2772901	42.84509085	2.627022739	13.1351137	0.04136919
1	88.8	-142.370198	40.38118144	2.695421506	13.47710753	0.045817545
1	89	-143.6840562	37.84831802	2.853352521	14.2667626	-0.061023715
1	89.2	-144.5285375	35.24061263	2.741035565	13.70517782	0.1653317
1	89.4	-145.7241094	32.66012092	2.843998909	14.21999455	-0.120685592
1	89.6	-146.9105352	30.00223569	2.91066316	14.5533158	0.01402949
1	89.8	-148.1112265	26.88203019	3.343253192	16.71626596	0.05249438
1	90	-148.8419127	24.3681049	2.617961565	13.08980782	0.084482787
1	90.2	-149.3089555	21.81920132	2.591339112	12.95669556	0.101639433
1	90.4	-149.6853293	19.47072625	2.378443273	11.89221637	0.022310798
1	90.6	-150.1572865	16.94972891	2.564794578	12.82397289	-0.02615655
1	90.8	-150.7284452	14.48840779	2.526721964	12.63360982	-0.042949755
1	91	-151.3073079	12.24175125	2.320031823	11.60015911	-0.02415242
1	91.2	-152.0814288	9.906728021	2.459999317	12.29999659	-0.06795261
1	91.4	-152.6707714	7.400877596	2.574220464	12.87110232	0.089134242
1	91.6	-153.0251933	4.944587637	2.481728276	12.40864138	0.087686338
1	91.8	-153.6072279	2.249044455	2.757665194	13.78832597	-0.069357432
1	92	-153.9501643	-0.621828491	2.89128291	14.45641455	0.093769566
1	92.2	-154.699949	-3.598930552	3.070067394	15.35033697	-0.127829217
1	92.4	-155.1387376	-5.977663031	2.418864116	12.09432058	0.064306909
1	92.6	-155.3355113	-9.008973262	3.03769018	15.1884509	0.117589843
1	92.8	-155.2837446	-11.10390499	2.095571218	10.47785609	0.089528258
1	93	-155.3019875	-11.22216443	0.119658264	0.598291319	-0.177760609
1	93.2	-155.3096506	-11.35300072	0.131060512	0.65530256	0.094551583
1	93.4	-155.1327036	-12.40845933	1.070188359	5.350941794	0.2246083
1	93.6	-155.2232498	-13.90937771	1.503647092	7.518235461	-0.226358855
1	93.8	-155.3274659	-16.52548587	2.618183136	13.09091568	0.020438885
1	94	-155.2618157	-18.91336862	2.388785039	11.9439252	0.067301397
1	94.2	-155.1266333	-22.05632198	3.145859192	15.72929596	0.015498628
1	94.4	-155.002031	-25.36503524	3.311058622	16.55529311	-0.005343706
1	94.6	-155.0011617	-27.82899004	2.463954954	12.31977477	-0.037288244
1	94.8	-155.0605459	-30.05552376	2.227325503	11.13662752	-0.027017656
1	95	-154.9226106	-31.55598641	1.506789407	7.533947037	0.118335686
1	95.2	-154.6732649	-33.61418955	2.073251898	10.36625949	0.02888892
1	95.4	-154.1198713	-36.11337796	2.559724036	12.79862018	0.097353455
1	95.6	-153.5579456	-38.77317716	2.718509208	13.59254604	-0.009708597
1	95.8	-153.3823546	-41.70758175	2.939653469	14.69826734	-0.148437177
1	96	-153.0714312	-44.66652006	2.975229272	14.87614636	0.044927719
1	96.2	-152.5303197	-47.51495484	2.899376211	14.49688105	0.083035927
1	96.4	-151.3883664	-50.21694143	2.93339204	14.6669602	0.212134416
1	96.6	-150.5420102	-52.97958887	2.889383953	14.44691976	-0.102586925
1	96.8	-149.5553118	-55.8935057	3.076440322	15.38220161	0.029218672
1	97	-149.0436283	-58.80248277	2.953636328	14.76818164	-0.152380321
1	97.2	-148.6316241	-61.70287488	2.929508823	14.64754412	-0.033009764
1	97.4	-148.0344955	-64.43835432	2.799894694	13.99947347	0.073811755
1	97.6	-147.1465751	-67.26505274	2.962874714	14.81437357	0.089440455
1	97.8	-146.1928315	-70.24490735	3.12876338	15.6438169	0.005401433
1	98	-144.8410444	-72.6018945	2.717115547	13.58557773	0.210963005
1	98.2	-143.5123743	-75.46438259	3.155820374	15.77910187	-0.086151967
1	98.4	-142.2933668	-78.58407772	3.349399507	16.74699754	-0.062068666
1	98.6	-141.4430064	-81.74643418	3.274692537	16.37346269	-0.109816079
1	98.8	-140.795927	-83.9420084	2.288942533	11.44471266	0.023918548
1	99	-139.169707	-86.61807561	3.131441687	15.65720843	0.259449264
1	99.2	-137.3610068	-88.83088392	2.857956799	14.289784	0.139192736
1	99.4	-135.6147396	-91.28211585	3.009649011	15.04824505	-0.066245333
1	99.6	-133.8396223	-94.65728652	3.813504752	19.06752376	-0.13482334
1	99.8	-132.3408172	-97.67612951	3.370434645	16.85217322	-0.023348698
1	100	-130.7471882	-100.4951998	3.238334546	16.19167273	0.053685924
1	100.2	-128.6753632	-103.2548809	3.450840249	17.25420124	0.129463442
1	100.4	-126.5305932	-106.0873938	3.552909771	17.76454885	0.0041116
1	100.6	-124.7221161	-108.7475621	3.216688516	16.08344258	-0.051027016
1	100.8	-122.9330875	-111.7014107	3.453381628	17.26690814	-0.052493217
1	101	-120.6798332	-114.051631	3.255870163	16.27935082	0.219766607
1	101.2	-118.3360692	-116.4351435	3.342807475	16.71403738	0.012652433
1	101.4	-115.8995837	-118.86381	3.440186429	17.20093215	0.010015239
1	101.6	-113.8243729	-121.9296476	3.702142556	18.51071278	-0.191963734
1	101.8	-112.3422773	-123.9114099	2.474669514	12.37334757	0.047093373
1	102	-110.4258435	-125.6135771	2.563219058	12.81609529	0.202406728
1	102.2	-108.0415249	-126.9607289	2.738574947	13.69287473	0.211964374
1	102.4	-105.2908168	-128.6804539	3.244048293	16.22024147	-0.044448216
1	102.6	-102.327754	-130.4845762	3.469091871	17.34545935	0.011821929
1	102.8	-99.39355048	-132.64987	3.646648806	18.23324403	-0.088827455
1	103	-96.71949135	-134.4477038	3.222235047	16.11117524	0.043835117
1	103.2	-94.02899565	-136.5415601	3.409252325	17.04626163	-0.069423335
1	103.4	-91.8690908	-139.0545056	3.313620966	16.56810483	-0.1994741
1	103.6	-89.84906891	-141.2116176	2.955269996	14.77634998	0.042600775
1	103.8	-88.18031968	-142.3837613	2.039275535	10.19637767	0.205865002
1	104	-85.84940632	-143.6012868	2.62973869	13.14869345	0.130982364
1	104.2	-83.16120396	-145.0095301	3.034729143	15.17364571	-0.001195144
1	104.4	-80.36649216	-146.4174863	3.129337764	15.64668882	0.01587595
1	104.6	-77.36301177	-148.0684482	3.427326884	17.13663442	-0.035922329
1	104.8	-74.80885884	-149.9202011	3.15478779	15.77393895	-0.124706411
1	105	-72.07623438	-151.4987361	3.155789781	15.7789489	0.103473146
1	105.2	-69.17089021	-152.6867219	3.138842932	15.69421466	0.135680619
1	105.4	-66.13491007	-153.4663993	3.134497148	15.67248574	0.136772355
1	105.6	-63.32842145	-154.1862184	2.897329442	14.48664721	0.000308263
1	105.8	-59.79530572	-155.4469199	3.751303093	18.75651546	-0.091669602
1	106	-56.83220651	-156.4553788	3.130007421	15.65003711	0.014698794
1	106.2	-53.58504544	-158.0443769	3.615103017	18.07551508	-0.127048746
1	106.4	-51.21393282	-159.2733307	2.670674559	13.3533728	-0.023090933
1	106.6	-47.89554687	-160.0735473	3.413507278	17.06753639	0.241553651
1	106.8	-44.85494338	-160.553696	3.078280739	15.3914037	0.080009597
1	107	-41.48566449	-160.8478855	3.382098121	16.91049061	0.069524626
1	107.2	-38.31145741	-161.399388	3.22176126	16.1088063	-0.084933299
1	107.4	-34.72824947	-161.9612458	3.626990949	18.13495475	0.016491146
1	107.6	-31.38068598	-162.8597263	3.466042186	17.33021093	-0.106681861
1	107.8	-27.6842064	-163.9247598	3.846850368	19.23425184	-0.018304962
1	108	-24.35205984	-164.7336438	3.428920231	17.14460116	0.042378243
1	108.2	-20.88210535	-164.7714973	3.470160956	17.35080478	0.227236594
1	108.4	-18.33161102	-164.3645795	2.582751141	12.91375571	0.16911981
1	108.6	-15.67024783	-163.7795626	2.724903443	13.62451721	0.05816589
1	108.8	-12.79462785	-163.1403749	2.945802308	14.72901154	0.002345134
1	109	-10.09542255	-162.489451	2.776582639	13.88291319	0.017913436
1	109.2	-7.03701694	-162.2012325	3.071956182	15.35978091	-0.142675091
1	109.4	-4.051620188	-162.1149712	2.986642727	14.93321363	-0.065074288
1	109.6	-0.616722999	-162.1238148	3.434908574	17.17454287	-0.031460992
1	109.8	2.504952701	-162.0453241	3.12266232	15.6133116	0.0277131
1	110	5.939376908	-162.3317236	3.446345066	17.23172533	-0.108336818
1	110.2	8.683523213	-162.8837126	2.799112504	13.99556252	-0.115304143
1	110.4	11.40913973	-163.1334781	2.7370364	13.685182	0.10712133
1	110.6	14.28062784	-162.8411378	2.886331027	14.43165513	0.192839525
1	110.8	17.52804388	-162.0972793	3.331521648	16.65760824	0.123718643
1	111	20.42031872	-160.948929	3.111906501	15.55953251	0.152775465
1	111.2	23.2789743	-159.7255448	3.109434142	15.54717071	0.026420863
1	111.4	26.58758539	-158.6723681	3.472187868	17.36093934	-0.096200682
1	111.6	29.708588	-157.5887004	3.30378463	16.51892315	0.026021432
1	111.8	33.1735914	-156.7101938	3.574635987	17.87317994	-0.085889251
1	112	36.31013828	-156.1763584	3.181651553	15.90825777	-0.079721822
1	112.2	39.41106363	-155.9819582	3.107012944	15.53506472	-0.105973934
1	112.4	42.43264616	-154.9515714	3.192437604	15.96218802	0.266033561
1	112.6	44.72143105	-153.6489881	2.633488109	13.16744055	0.18875815
1	112.8	46.80329453	-152.0848502	2.603974479	13.0198724	0.1269422
1	113	49.08822042	-150.2729562	2.916135481	14.58067741	0.026101015
1	113.2	51.3834851	-148.4149423	2.953041723	14.76520862	0.01006206
1	113.4	54.09570515	-146.7449966	3.185099082	15.92549541	-0.128613868
1	113.6	56.70138832	-145.1239732	3.068762239	15.34381119	0.004626717
1	113.8	59.95100644	-143.6171582	3.581970035	17.90985017	-0.122339007
1	114	62.94443046	-142.5646615	3.173064245	15.86532123	-0.096077794
1	114.2	66.08268825	-142.1042054	3.171857791	15.85928896	-0.192418106
1	114.4	69.00889192	-140.9987398	3.128054024	15.64027012	0.215522974
1	114.6	71.93544123	-139.5552582	3.263177911	16.31588956	0.097015383
1	114.8	74.43547951	-137.8387005	3.032616321	15.16308161	0.143462113
1	115	77.17509343	-135.5323719	3.581150091	17.90575046	0.098055727
1	115.2	79.27781671	-133.6468962	2.824263417	14.12131709	0.031239127
1	115.4	81.83577377	-131.5501007	3.307521096	16.53760548	-0.044332188
1	115.6	84.58225009	-130.1712786	3.073155115	15.36577558	-0.221374387
1	115.8	86.6429809	-128.502053	2.651966402	13.25983201	0.215545939
1	116	89.05370141	-126.1582716	3.362273715	16.81136857	0.090501283
1	116.2	91.16543461	-123.8783226	3.107665455	15.53832727	0.052362732
1	116.4	93.97163187	-121.3866258	3.752771759	18.7638588	-0.097578275
1	116.6	96.26875329	-119.1009943	3.240505842	16.20252921	0.056786511
1	116.8	98.97012458	-116.6295025	3.661376612	18.30688306	-0.041903078
1	117	101.0744675	-114.1851058	3.225420038	16.12710019	0.119029281
1	117.2	102.5789063	-111.9541839	2.690789608	13.45394804	0.117471054
1	117.4	103.8416942	-109.234813	2.998268053	14.99134026	0.158570501
1	117.6	105.1977495	-106.6459594	2.922507275	14.61253637	-0.047772393
1	117.8	106.5947961	-103.9372376	3.047771807	15.23885904	0.006335114
1	118	108.357049	-101.2392976	3.222485948	16.11242974	-0.102435801
1	118.2	110.1520294	-98.88169074	2.963151157	14.81575578	-0.07211936
1	118.4	112.2552075	-96.11851471	3.472535064	17.36267532	0.000134111
1	118.6	114.2416376	-93.36992984	3.391256868	16.95628434	0.024790341
1	118.8	116.4541009	-90.830887	3.367748912	16.83874456	-0.090968711
1	119	118.352979	-88.61662969	2.916963025	14.58481513	0.007902529
1	119.2	119.7948754	-86.15183661	2.855568266	14.27784133	0.179556996
1	119.4	121.1531876	-83.4908981	2.987575255	14.93787627	0.057331379
1	119.6	121.942503	-80.60205312	2.994736059	14.97368029	0.205264702
1	119.8	122.6015641	-77.6598929	3.015073519	15.0753676	0.046350705
1	120	123.2656488	-74.47847079	3.24999309	16.24996545	0.014584509
1	120.2	124.1968676	-71.50129557	3.119413531	15.59706766	-0.097361931
1	120.4	125.4029376	-68.47441444	3.258314638	16.29157319	-0.076026668
1	120.6	127.0821894	-65.34454829	3.55189365	17.75946825	-0.113266883
1	120.8	128.7445495	-62.46213777	3.327421157	16.63710578	-0.030691216
1	121	129.9078081	-59.87749022	2.83435594	14.1717797	0.100222459
1	121.2	130.5653402	-57.06667665	2.886697314	14.43348657	0.193110515
1	121.4	131.3145017	-53.88328593	3.270354626	16.35177313	-0.001331646
1	121.6	132.1550013	-50.56567743	3.422421045	17.11210523	-0.016995592
1	121.8	133.2615788	-47.88372288	2.90127454	14.5063727	-0.143197546
1	122	133.7259504	-44.63289969	3.283822831	16.41911416	0.249434497
1	122.2	133.5699586	-41.92706694	2.710325503	13.55162751	0.199473955
1	122.4	133.2356591	-39.08600523	2.860662134	14.30331067	0.059542093
1	122.6	133.2060625	-35.63213778	3.453994255	17.26997128	-0.108559654
1	122.8	133.3746137	-32.71473046	2.92227222	14.6113611	-0.066279032
1	123	133.9797239	-29.53939609	3.232476871	16.16238435	-0.130597854
1	123.2	134.7534946	-26.57357687	3.065094595	15.32547297	-0.066899278
1	123.4	135.7438335	-24.10823669	2.656816362	13.28408181	-0.126767835
1	123.6	135.9820259	-22.28943222	1.83433513	9.171675651	0.251755182
1	123.8	135.8183528	-19.87717941	2.417799095	12.08899548	0.19796682
1	124	135.5788863	-16.87413975	3.012572228	15.06286114	0.011826095
1	124.2	135.3027969	-13.58926795	3.296453869	16.48226935	0.004278708
1	124.4	135.1175363	-10.27694535	3.317499435	16.58749717	-0.027979193
1	124.6	134.6221119	-7.170847806	3.145359642	15.72679821	0.102295775
1	124.8	134.5308831	-4.064221673	3.107965351	15.53982676	-0.128810842
1	125	134.3213406	-1.134164651	2.937540162	14.68770081	0.042035834
1	125.2	134.4881081	2.073824291	3.212320725	16.06160363	-0.12333157
1	125.4	134.073501	5.004774539	2.960129803	14.80064902	0.192464193
1	125.6	133.2828388	7.925316955	3.025675895	15.12837947	0.123861012
1	125.8	132.2717494	10.88914934	3.131549822	15.65774911	0.064375441
1	126	131.1694311	14.44416995	3.721999074	18.60999537	-0.028089475
1	126.2	130.1936536	17.7607577	3.457151427	17.28575714	-0.014535266
1	126.4	129.4257077	21.23922306	3.56222714	17.8111357	-0.068851568
1	126.6	128.7681756	24.55511827	3.380459958	16.90229979	-0.021528496
1	126.8	127.791561	27.80524862	3.393688749	16.96844374	0.096143916
1	127	126.6709316	30.92033248	3.310522285	16.55261143	0.053426543
1	127.2	125.601122	33.97326051	3.234943911	16.17471956	-0.008278328
1	127.4	123.7397768	37.08249316	3.623800988	18.11900494	0.202377319
1	127.6	122.9498793	38.42120572	1.554377484	7.77188742	-0.00636125
1	127.8	121.9203328	39.75237199	1.682845689	8.414228446	0.125254514
1	128	120.8844157	41.81230723	2.305744449	11.52872224	-0.192364756
1	128.2	119.9233093	44.46714844	2.823456639	14.11728319	-0.118612565
1	128.4	119.032208	47.14211278	2.819484995	14.09742498	-0.025778629
1	128.6	118.0445992	50.17300402	3.187737916	15.93868958	-0.006565899
1	128.8	116.5733248	52.02875569	2.368219252	11.84109626	0.355348235
1	129	114.750677	54.7000199	3.233836337	16.16918169	-0.071587612
1	129.2	112.7577308	56.91973631	2.983115083	14.91557541	0.132860433
1	129.4	110.8695193	59.58150414	3.263487499	16.31743749	-0.114624234
1	129.6	108.9650716	62.31510604	3.331591254	16.65795627	-0.008500463
1	129.8	107.0879269	65.03394389	3.303899459	16.5194973	-0.00422613
1	130	105.3610588	67.6347594	3.121908842	15.60954421	-0.01813404
1	130.2	103.9390025	70.47278635	3.174372511	15.87186256	-0.121629647
1	130.4	102.1712162	73.15179723	3.209699058	16.04849529	0.118774245
1	130.6	99.79398728	75.91487291	3.644969733	18.22484867	0.127196452
1	130.8	97.25803639	78.96535869	3.966927071	19.83463535	-0.01692266
1	131	94.84768001	81.6451532	3.604319141	18.02159571	0.038961304
1	131.2	92.23236812	83.77028767	3.369874311	16.84937155	0.155920905
1	131.4	89.61205055	86.42769927	3.732010253	18.66005127	-0.110065319
1	131.6	87.13152499	89.12346105	3.663350739	18.3167537	-0.034528968
1	131.8	84.54930421	90.99523435	3.189263148	15.94631574	0.19973272
1	132	81.78504456	93.03143742	3.433257111	17.16628555	-0.007658691
1	132.2	78.83812692	95.35062089	3.750058071	18.75029035	-0.031873769
1	132.4	76.802151	97.7747762	3.165711127	15.82855563	-0.205457421
1	132.6	74.21381456	99.40011463	3.056339398	15.28169699	0.311496793
1	132.8	73.70546668	99.80230265	0.64820735	3.24103675	-0.108615863
1	133	73.68114869	99.75669764	0.051683474	0.258417371	1.75025047
1	133.2	73.6423964	99.75822876	0.03878252	0.193912602	-1.120408642
1	133.4	73.66682355	99.72148225	0.044124724	0.220623619	2.196958835
1	133.6	71.95327944	100.3577284	1.827851899	9.139259494	-2.512995601
1	133.8	69.82203351	100.7922153	2.175083465	10.87541733	0.154417256
1	134	66.75807648	101.8615086	3.245184259	16.2259213	-0.134666281
1	134.2	63.49917527	102.9784846	3.44500687	17.22503435	0.005577555
1	134.4	60.10603347	104.7128596	3.810704402	19.05352201	-0.142322839
1	134.6	56.85064533	106.6665654	3.796645675	18.98322837	-0.068005415
1	134.8	54.2958551	108.6549395	3.23737312	16.1868656	-0.120837492
1	135	51.79234043	111.0341824	3.453749013	17.26874507	-0.098588693
1	135.2	49.44638292	112.7994163	2.935909973	14.67954986	0.114880292
1	135.4	46.64555516	113.9604664	3.031942202	15.15971101	0.252096053
1	135.6	43.48439922	115.3632117	3.458410234	17.29205117	-0.024663467
1	135.8	40.23891268	116.6377094	3.486764558	17.43382279	0.043443465
1	136	37.04588475	117.7543935	3.382663285	16.91331643	0.037765656
1	136.2	33.62598609	119.1752026	3.703296528	18.51648264	-0.05732651
1	136.4	30.61341347	120.5797525	3.323906504	16.61953252	-0.042511036
1	136.6	27.50253165	121.2918429	3.191341147	15.95670574	0.211241748
1	136.8	24.26831227	121.6648125	3.255653743	16.27826872	0.110213645
1	137	20.64849985	122.0583241	3.64113903	18.20569515	0.00652737
1	137.2	17.30459496	122.7539186	3.415487018	17.07743509	-0.096808459
1	137.4	13.59095085	123.4815937	3.784265254	18.92132627	0.011598933
1	137.6	10.31370178	124.5495927	3.446880242	17.23440121	-0.12153532
1	137.8	7.174133596	124.9088733	3.160058691	15.80029345	0.201089468
1	138	3.939167764	125.1297531	3.242497776	16.21248888	0.045767599
1	138.2	0.913853869	124.8931246	3.034553874	15.17276937	0.146230323
1	138.4	-2.741634372	125.0683266	3.659684413	18.29842207	-0.125949077
1	138.6	-5.92636216	125.4147386	3.203512502	16.01756251	-0.060455094
1	138.8	-8.928341003	126.000422	3.058578439	15.2928922	-0.084331856
1	139	-11.74382135	125.9306473	2.816344806	14.08172403	0.217456208
1	139.2	-15.23232381	125.4870104	3.516598236	17.58299118	0.10171473
1	139.4	-18.36322802	125.0020152	3.168245818	15.84122909	0.027192149
1	139.6	-21.99818451	124.9552619	3.635257146	18.17628573	-0.140822902
1	139.8	-25.54992098	125.0217737	3.552359186	17.76179593	-0.031585774
1	140	-28.85241642	124.5952341	3.329926743	16.64963372	0.14717003
1	140.2	-32.16115486	124.0109178	3.359936839	16.7996842	0.046349995
1	140.4	-35.79097833	123.7167818	3.641721355	18.20860678	-0.09393919
1	140.6	-38.66142892	123.006733	2.956967354	14.78483677	0.161640596
1	140.8	-41.74600896	122.0770255	3.221644011	16.10822006	0.050248118
1	141	-44.77383479	121.0170464	3.208003261	16.0400163	0.044000256
1	141.2	-48.0938222	120.44137	3.36952811	16.84764055	-0.165055417
1	141.4	-50.68969443	120.1993281	2.607131937	13.03565968	-0.078717769
1	141.6	-53.73277377	118.8817958	3.316055351	16.58027675	0.315621385
1	141.8	-56.54950992	117.5292303	3.124649734	15.62324867	0.039079856
1	142	-59.05241503	116.0494194	2.907640688	14.53820344	0.086277947
1	142.2	-62.13508376	114.7108708	3.360737848	16.80368924	-0.124299502
1	142.4	-65.93432292	113.3921174	4.021607729	20.10803864	-0.075554177
1	142.6	-69.40416827	112.7653312	3.526001647	17.63000823	-0.155386852
1	142.8	-72.6482621	111.6153271	3.441896904	17.20948452	0.161959734
1	143	-75.60985977	110.15316	3.302876533	16.51438266	0.117931418
1	143.2	-79.09286509	108.3275203	3.932465691	19.66232845	0.024183416
1	143.4	-82.02472039	106.6138334	3.395953212	16.97976606	0.046163427
1	143.6	-85.79433587	104.7003556	4.227457648	21.13728824	-0.059235383
1	143.8	-88.77463599	103.1882822	3.341938776	16.70969388	-0.000198387
1	144	-91.90502159	101.0831251	3.772399816	18.86199908	0.122509067
1	144.2	-94.37671915	98.82055596	3.350896609	16.75448305	0.149229307
1	144.4	-97.50512962	96.53753546	3.872871629	19.36435815	-0.110825739
1	144.6	-100.3510529	94.40921123	3.553736501	17.76868251	0.011696029
1	144.8	-103.1982322	91.80278192	3.860039382	19.30019691	0.099157908
1	145	-106.0875493	89.6258451	3.617624502	18.08812251	-0.095580484
1	145.2	-109.03636	87.35301383	3.723069549	18.61534775	0.01095568
1	145.4	-111.2240321	85.11871552	3.126979076	15.63489538	0.139285076
1	145.6	-113.1758871	82.61332082	3.175962919	15.87981459	0.113012202
1	145.8	-115.3335168	80.54110051	2.991565306	14.95782653	-0.143745349
1	146	-117.6491224	78.45132716	3.119163643	15.59581822	-0.031028682
1	146.2	-119.948346	75.86549491	3.460196169	17.30098085	0.109821321
1	146.4	-121.9922857	72.93733335	3.570968988	17.85484494	0.117393391
1	146.6	-123.6161938	70.35727915	3.048566431	15.24283216	0.047638238
1	146.8	-125.6174127	67.69946678	3.326987189	16.63493594	-0.083627808
1	147	-128.2284475	65.40496306	3.475953105	17.37976553	-0.204443053
1	147.2	-130.4268497	62.43560767	3.694596527	18.47298264	0.212528951
1	147.4	-132.1198984	59.63312431	3.274191042	16.37095521	0.093858454
1	147.6	-133.9545183	56.25735189	3.842091853	19.21045926	0.045633253
1	147.8	-135.7112198	53.52296636	3.250056032	16.25028016	-0.073234745
1	148	-137.2404544	50.44628764	3.435769241	17.17884621	0.109770791
1	148.2	-138.7703987	47.56422353	3.262977656	16.31488828	-0.026744732
1	148.4	-140.2730037	44.52755425	3.388094198	16.94047099	0.028526986
1	148.6	-141.4430839	41.64147973	3.114243686	15.57121843	0.074322744
1	148.8	-143.0862405	38.3702966	3.660683376	18.30341688	-0.080323632
1	149	-144.8967292	35.02408934	3.804598817	19.02299409	-0.030455207
1	149.2	-145.9547754	31.77705736	3.415066374	17.07533187	0.180950492
1	149.4	-146.7376199	28.80389225	3.074500993	15.37250496	0.05754092
1	149.6	-147.5195724	25.67191205	3.228118607	16.14059303	0.012794445
1	149.8	-148.8998864	22.52017306	3.440744864	17.20372432	-0.168125351
1	150	-149.8685787	19.86108462	2.830038184	14.15019092	0.063438221
1	150.2	-150.5121453	16.91799474	3.012632749	15.06316374	0.134070754
1	150.4	-150.6220631	14.22057432	2.699659026	13.49829513	0.174555029
1	150.6	-151.0845598	11.18857125	3.067074472	15.33537236	-0.11064479
1	150.8	-151.920941	8.27169252	3.034421695	15.17210848	-0.127874752
1	151	-153.001285	5.700241484	2.789176147	13.94588074	-0.118492335
1	151.2	-153.6776335	3.168744924	2.620290467	13.10145233	0.136663173
1	151.4	-153.8758313	0.03935302	3.13566198	15.6783099	0.197825607
1	151.6	-153.9087316	-2.631984359	2.671539972	13.35769986	0.050934401
1	151.8	-153.7949413	-5.659029442	3.029183084	15.14591542	0.049888908
1	152	-153.8901657	-9.10178726	3.444074488	17.22037244	-0.065225788
1	152.2	-154.2894192	-12.37931376	3.301754573	16.50877286	-0.093565961
1	152.4	-155.1551151	-15.48645026	3.225480849	16.12740424	-0.150506015
1	152.6	-155.4445599	-17.92453107	2.455201884	12.27600942	0.153559044
1	152.8	-155.5152113	-20.73064198	2.807000189	14.03500094	0.092992837
1	153	-155.2422484	-23.29491107	2.578756427	12.89378213	0.131221632
1	153.2	-154.6975009	-25.95153874	2.711903461	13.5595173	0.096199486
1	153.4	-154.0430223	-29.14753408	3.262319496	16.31159748	-0.00026047
1	153.6	-153.103617	-32.39018235	3.37598136	16.8799068	0.079995279
1	153.8	-152.6247702	-35.85638056	3.499117642	17.49558821	-0.144704914
1	154	-152.3261923	-39.49939396	3.655228498	18.27614249	-0.055502382
1	154.2	-152.4301171	-42.81633709	3.318570787	16.59285393	-0.113097487
1	154.4	-152.6929416	-45.80603421	3.001227344	15.00613672	-0.056363422
1	154.6	-152.2612427	-48.9723097	3.195569497	15.97784748	0.223191928
1	154.8	-151.3130553	-52.1403349	3.306878139	16.53439069	0.155306455
1	155	-150.9219242	-54.9785258	2.865015024	14.32507512	-0.153866344
1	155.2	-149.9826558	-58.17916885	3.335617047	16.67808523	0.148500886
1	155.4	-148.9954292	-61.32340724	3.295580578	16.47790289	0.01878395
1	155.6	-148.0156201	-64.33292675	3.165001372	15.82500686	0.010515107
1	155.8	-147.3200457	-67.70103433	3.439181928	17.19590964	-0.111092527
1	156	-145.9970225	-71.157244	3.700780422	18.50390211	0.161933141
1	156.2	-144.9271769	-74.48163307	3.49229615	17.46148075	-0.054237442
1	156.4	-143.4900583	-77.37391388	3.229643641	16.1482182	0.149798574
1	156.6	-141.7281785	-80.22539268	3.351887786	16.75943893	0.092315902
1	156.8	-140.2621598	-83.17886292	3.29730154	16.4865077	-0.092724293
1	157	-139.0145252	-86.41273452	3.4661964	17.330982	-0.092533442
1	157.2	-137.7247437	-89.4608506	3.30976555	16.54882775	0.032087384
1	157.4	-136.1968243	-92.60431433	3.495125448	17.47562724	0.052140837
1	157.6	-134.7173861	-94.91580607	2.744400018	13.72200009	0.116903352
1	157.8	-133.0666618	-98.10646953	3.592384188	17.96192094	-0.091899182
1	158	-131.4349903	-100.6283419	3.003696381	15.0184819	0.096829345
1	158.2	-129.2802823	-103.0909707	3.272202241	16.36101121	0.144539818
1	158.4	-127.1424107	-105.0883673	2.925762767	14.62881384	0.100546299
1	158.6	-124.7170284	-107.3149921	3.292466784	16.46233392	0.00874222
1	158.8	-122.5100893	-110.0111367	3.484218143	17.42109071	-0.142145095
1	159	-120.5132298	-113.0591163	3.643847905	18.21923952	-0.105970708
1	159.2	-119.4134688	-115.3743626	2.56316978	12.8158489	-0.13652646
1	159.4	-117.8215326	-117.0404624	2.304376189	11.52188095	0.31918377
1	159.6	-115.5655206	-119.407944	3.27025368	16.3512684	-0.001345374
1	159.8	-112.9931656	-122.095581	3.720269202	18.60134601	0.002191452
1	160	-110.8126467	-124.8611494	3.521793779	17.6089689	-0.09582497
1	160.2	-108.1811076	-127.1263159	3.472171797	17.36085899	0.192419329
1	160.4	-105.6544672	-129.6371971	3.562083149	17.81041574	-0.071552758
1	160.6	-102.5932133	-131.2777921	3.473158137	17.36579069	0.290298865
1	160.8	-99.53385216	-133.4903725	3.775606273	18.87803136	-0.13416721
1	161	-96.74682169	-135.8928918	3.67962468	18.3981234	-0.08530177
1	161.2	-94.91808568	-138.2141123	2.955053282	14.77526641	-0.192077988
1	161.4	-94.47560184	-138.5843022	0.576916357	2.884581785	0.206844424
1	161.6	-92.45186678	-140.0104219	2.47574656	12.3787328	0.08280225
1	161.8	-89.84308924	-140.9137044	2.760731711	13.80365856	0.28054338
1	162	-86.84803633	-142.274791	3.289817389	16.44908695	-0.093216272
1	162.2	-83.99723506	-143.5724898	3.13226597	15.66132985	-0.000629762
1	162.4	-80.75689077	-145.4711712	3.755638749	18.77819374	-0.102851043
1	162.6	-78.80785699	-147.1245506	2.555855225	12.77927613	-0.173485512
1	162.8	-77.25318937	-148.4854095	2.066138545	10.33069273	-0.015510681
1	163	-77.1670754	-148.5180092	0.09207796	0.460389801	0.35712982
1	163.2	-75.31459458	-149.4000953	2.051770239	10.25885119	-0.082506931
1	163.4	-72.22214235	-150.6694503	3.342831606	16.71415803	0.054899783
1	163.6	-68.58501987	-152.3588081	4.010310403	20.05155202	-0.045328639
1	163.8	-65.44599744	-153.778307	3.445060087	17.22530043	0.010136458
1	164	-62.27580384	-155.9315914	3.832331026	19.16165513	-0.171957939
1	164.2	-58.91707339	-157.3073079	3.62955453	18.14777265	0.207898824
1	164.4	-55.25878186	-158.2730694	3.783621577	18.91810788	0.130645678
1	164.6	-51.61394167	-158.7254898	3.672811491	18.36405746	0.134609482
1	164.8	-47.77040774	-159.8095983	3.993500236	19.96750118	-0.151423607
1	165	-44.50225954	-160.3020302	3.305038866	16.52519433	0.125367084
1	165.2	-41.16789242	-161.5068248	3.545353889	17.72676945	-0.197178102
1	165.4	-38.07623196	-162.5533849	3.263993319	16.31996659	0.02032633
1	165.6	-34.65402148	-163.5041497	3.55182746	17.7591373	0.05541516
1	165.8	-31.02488988	-163.8051266	3.641590756	18.20795378	0.188243516
1	166	-26.98564684	-164.7347269	4.14483306	20.7241653	-0.143459215
1	166.2	-23.51099623	-165.0391089	3.487957174	17.43978587	0.138825755
1	166.4	-20.00117917	-164.7866798	3.518882814	17.59441407	0.159174951
1	166.6	-16.40366458	-164.3162494	3.628142222	18.14071111	0.058230338
1	166.8	-12.81383102	-164.1035197	3.596131104	17.98065552	-0.070837886
1	167	-9.657443958	-163.5909258	3.197738542	15.98869271	0.101803724
1	167.2	-6.621026624	-163.695442	3.038215569	15.19107784	-0.19540072
1	167.4	-3.226719966	-164.2395484	3.437640111	17.18820056	-0.124540217
1	167.6	0.236809311	-164.9859454	3.543041559	17.71520779	-0.053308284
1	167.8	4.044739886	-164.9125775	3.808637303	19.04318652	0.231520532
1	168	7.389537059	-164.350918	3.391626384	16.95813192	0.147103483
1	168.2	10.15457925	-163.4213311	2.91712017	14.58560085	0.157953507
1	168.4	13.50345343	-162.5876924	3.451073994	17.25536997	-0.08034942
1	168.6	16.03387109	-161.6379051	2.702796617	13.51398308	0.115103466
1	168.8	20.24250239	-161.1151963	4.240967087	21.20483544	-0.235509317
1	169	23.50005682	-160.7384594	3.279266924	16.39633462	-0.008427748
1	169.2	27.51854951	-160.2359786	4.049786468	20.24893234	0.009257742
1	169.4	30.81824165	-159.4449795	3.393176666	16.96588333	0.110882881
1	169.6	34.54910485	-158.2382321	3.921170686	19.60585343	0.077549932
1	169.8	37.80616781	-156.9698297	3.495325998	17.47662999	0.058533132
1	170	41.45033431	-155.9949361	3.772315859	18.8615793	-0.109961931
1	170.2	44.50338831	-155.0686554	3.190475604	15.95237802	0.033167887
1	170.4	47.00080522	-153.7215082	2.837586477	14.18793238	0.200112845
1	170.6	49.31796722	-152.327343	2.704244109	13.52122054	0.046964793
1	170.8	52.35722393	-150.8401136	3.383627149	16.91813575	-0.086562821
1	171	54.809973	-149.7951745	2.666059956	13.33029978	-0.052342363
1	171.2	57.2538216	-148.7683401	2.650808369	13.25404184	-0.004967419
1	171.4	59.75092925	-147.2312241	2.932281051	14.66140525	0.154007747
1	171.6	62.21203304	-145.8561159	2.819211647	14.09605824	-0.042255303
1	171.8	64.66125115	-144.7226533	2.698778743	13.49389372	-0.076090526
1	172	67.33178827	-143.2859069	3.032492191	15.16246095	0.06014746
1	172.2	69.63981242	-141.6682008	2.818501129	14.09250565	0.117750456
1	172.4	72.0647853	-140.1259587	2.873848325	14.36924162	-0.044874807
1	172.6	74.88629064	-138.2984005	3.361675354	16.80837677	0.008315494
1	172.8	77.23641642	-136.2538768	3.114990919	15.57495459	0.141196446
1	173	79.68436022	-133.8482269	3.432139329	17.16069665	0.060714094
1	173.2	82.0334121	-131.7969318	3.118630479	15.59315239	-0.058849967
1	173.4	85.28903702	-129.60709	3.923582682	19.61791341	-0.125712477
1	173.6	87.48171479	-128.466145	2.471758712	12.35879356	-0.112332618
1	173.8	89.22938784	-126.6674042	2.507953242	12.53976621	0.320007602
1	174	90.76382371	-124.4333885	2.710225088	13.55112544	0.169152856
1	174.2	92.64344372	-121.8267358	3.213659847	16.06829923	-0.022891242
1	174.4	94.60155123	-119.3940502	3.122842349	15.61421174	-0.052993589
1	174.6	96.86428903	-116.954087	3.327672217	16.63836108	-0.069998821
1	174.8	99.51458547	-114.8915091	3.358317839	16.79158919	-0.161732463
1	175	101.8171855	-113.0160495	2.96973334	14.8486667	0.022184241
1	175.2	103.6803511	-110.8145739	2.884073632	14.42036816	0.184921235
1	175.4	105.4121336	-108.1225851	3.200917744	16.00458872	0.130699475
1	175.6	106.9841751	-105.6771951	2.907102777	14.53551388	0.000318693
1	175.8	108.995287	-103.3103741	3.105867455	15.52933728	-0.132986829
1	176	111.4196592	-100.8185361	3.476612954	17.38306477	-0.06735012
1	176.2	112.843863	-98.44744065	2.765944626	13.82972313	0.230776964
1	176.4	114.6105576	-95.35232522	3.563839129	17.81919565	0.022226134
1	176.6	116.1475415	-92.30093725	3.416619377	17.08309688	0.052069634
1	176.8	118.1562872	-89.09063357	3.786965717	18.93482859	-0.092512515
1	177	119.6530811	-86.32799539	3.142063271	15.71031636	0.062590824
1	177.2	121.1034959	-82.99605108	3.633944975	18.16972488	0.08595755
1	177.4	122.7009111	-79.9650141	3.426210802	17.13105401	-0.074461421
1	177.6	124.381728	-76.80691383	3.577533022	17.88766511	-0.004064548
1	177.8	125.7618466	-73.56666243	3.521925116	17.60962558	0.08643561
1	178	126.8876454	-70.3612803	3.397336845	16.98668422	0.064895143
1	178.2	127.6339311	-67.04903982	3.395273077	16.97636538	0.116151669
1	178.4	128.7702142	-63.84039477	3.403901069	17.01950535	-0.118740081
1	178.6	129.9829466	-60.46400298	3.587581534	17.93790767	-0.004478514
1	178.8	131.00088	-57.37535813	3.252063242	16.26031621	0.026467168
1	179	131.9951142	-53.8447897	3.667889737	18.33944869	0.043863658
1	179.2	132.4155823	-50.35161462	3.518389628	17.59194814	0.154706475
1	179.4	132.8373247	-46.85535013	3.521609298	17.60804649	-0.000254421
1	179.6	133.6337751	-43.84674206	3.112242869	15.56121434	-0.138741125
1	179.8	134.5121347	-40.40464931	3.552396124	17.76198062	0.008937953
1	180	134.967005	-37.54388377	2.896702682	14.48351341	0.092166765
1	180.2	135.4325778	-34.04394663	3.530767347	17.65383673	0.025436164
1	180.4	135.5938485	-30.74595089	3.301936422	16.50968211	0.083386145
1	180.6	135.8501338	-27.38840614	3.36731183	16.83655915	-0.027322785
1	180.8	135.9352831	-23.85571408	3.533718086	17.66859043	0.052084908
1	181	136.0728909	-20.61697558	3.24166053	16.20830265	-0.018364012
1	181.2	136.0898553	-17.11982713	3.497189602	17.48594801	0.037611666
1	181.4	135.9797326	-13.93165162	3.190076812	15.95038406	0.039378142
1	181.6	135.7984399	-10.60057306	3.336008307	16.68004154	0.019843737
1	181.8	135.5521292	-6.942713471	3.666143171	18.33071585	0.012864893
1	182	135.1540495	-3.217394247	3.746527822	18.73263911	0.039218019
1	182.2	134.6404231	-0.059348625	3.199541256	15.99770628	0.05477498
1	182.4	134.0785976	3.122957749	3.23152004	16.1576002	0.013517078
1	182.6	133.3887751	6.393630804	3.342627311	16.71313655	0.033119062
1	182.8	133.218731	9.737577674	3.34826756	16.7413378	-0.157057484
1	183	132.571028	13.23982985	3.561641405	17.80820702	0.132065241
1	183.2	131.6609968	15.97496317	2.882552889	14.41276444	0.138324913
1	183.4	130.5463375	19.04079626	3.262176861	16.3108843	0.027518842
1	183.6	129.4700481	22.33128215	3.462036423	17.31018211	-0.032594277
1	183.8	128.4944528	25.25649078	3.083606927	15.41803463	0.005790038
1	184	127.6519873	27.87334644	2.749123813	13.74561907	-0.010452262
1	184.2	127.0166617	31.19800876	3.384821726	16.92410863	-0.122641682
1	184.4	125.7697098	34.19935336	3.250070534	16.25035267	0.20494794
1	184.6	124.4305095	36.61151478	2.75898174	13.7949087	0.113050434
1	184.8	122.6274111	38.90552635	2.917816452	14.58908226	0.159330568
1	185	120.9906066	41.37924183	2.966209233	14.83104617	-0.081605953
1	185.2	119.6620364	43.91212377	2.860173009	14.30086504	-0.101463596
1	185.4	118.7398824	46.95635726	3.180837243	15.90418621	-0.188945772
1	185.6	117.9610517	49.37838001	2.544164202	12.72082101	0.016987336
1	185.8	116.773657	52.20246295	3.063551968	15.31775984	0.086893863
1	186	115.3749358	54.40489987	2.609051414	13.04525707	0.167801067
1	186.2	113.6279726	57.34095384	3.416473855	17.08236928	-0.029076512
1	186.4	112.0843264	59.88320436	2.974202621	14.87101311	0.008956688
1	186.6	110.0896692	62.32686282	3.154381676	15.77190838	0.138881956
1	186.8	108.2467444	64.97749384	3.228345835	16.14172918	-0.077026713
1	187	106.8183906	67.31295427	2.737621227	13.68810613	-0.05864868
1	187.2	105.4337214	69.70076415	2.760243613	13.80121806	-0.023398832
1	187.4	103.5001868	71.69495274	2.777650798	13.88825399	0.244454699
1	187.6	101.2184099	73.85849236	3.144425185	15.72212593	0.04203323
1	187.8	98.78406297	75.96800598	3.221194291	16.10597145	0.044775076
1	188	96.40421301	78.44965031	3.438349076	17.19174538	-0.092302831
1	188.2	94.22748033	80.57779237	3.044200027	15.22100014	0.032222715
1	188.4	91.55335737	83.50274567	3.963115616	19.81557808	-0.056055459
1	188.6	89.53491011	85.95890841	3.179129562	15.89564781	-0.052743204
1	188.8	87.53661227	88.17281034	2.98237422	14.9118711	0.046370794
1	189	85.1959515	89.97070776	2.951462015	14.75731007	0.181544691
1	189.2	82.6109823	92.20526141	3.416913192	17.08456596	-0.057823886
1	189.4	80.62599028	94.10144149	2.745121532	13.72560766	-0.049701037
1	189.6	78.48160286	95.98170865	2.851982117	14.25991059	0.042652837
1	189.8	76.01609402	97.96328397	3.163127339	15.81563669	0.042862285
1	190	73.1502301	99.78600747	3.396394701	16.9819735	0.110525463
1	190.2	70.74773697	101.5798404	2.998301178	14.99150589	-0.074877913
1	190.4	67.72901231	103.5198388	3.588355072	17.94177536	0.070162326
1	190.6	64.58882502	105.3594407	3.639355914	18.19677957	0.041262494
1	190.8	61.82279958	107.3884621	3.430426306	17.15213153	-0.102958629
1	191	58.84368251	109.1184809	3.445011406	17.22505703	0.106771676
1	191.2	55.38270185	110.3678425	3.679577622	18.39788811	0.179691698
1	191.4	52.06537161	111.5271426	3.51406555	17.57032775	0.010226535
1	191.6	48.54536158	113.1226614	3.864731671	19.32365835	-0.089370222
1	191.8	45.07049238	114.4333767	3.713851162	18.56925581	0.06487417
1	192	41.50557773	116.1288544	3.947563958	19.73781979	-0.083242084
1	192.2	38.570892	117.5999526	3.282759535	16.41379768	-0.02073203
1	192.4	35.40181794	118.7452358	3.369674187	16.84837094	0.117882003
1	192.6	32.09238762	119.8939277	3.503116053	17.51558027	0.012702885
1	192.8	28.54529269	120.6979573	3.637079332	18.18539666	0.111179923
1	193	25.25282649	121.430663	3.373009219	16.86504609	0.003934178
1	193.2	21.85779187	122.0576313	3.452441076	17.26220538	0.036357052
1	193.4	18.68427667	122.9240897	3.289673065	16.44836533	-0.083917153
1	193.6	16.0426809	123.8365542	2.794748587	13.97374294	-0.066058435
1	193.8	15.2213844	124.0168963	0.84086337	4.204316852	0.116438564
1	194	15.19355364	123.9963542	0.034590891	0.172954457	0.851998536
1	194.2	15.22966635	123.9974296	0.036128722	0.180643608	2.535515951
1	194.4	15.26111963	123.9746817	0.03881718	0.1940859	-0.65591498
1	194.6	15.16171804	124.0088763	0.105118742	0.525593712	-2.846771868
1	194.8	14.28106473	123.8539797	0.894171803	4.470859014	0.50543162
1	195	12.19832746	123.7125713	2.087532251	10.43766126	-0.106316083
1	195.2	9.195766182	123.8144992	3.004290845	15.02145422	-0.101725333
1	195.4	5.590588453	124.1319113	3.61912378	18.0956189	-0.053883044
1	195.6	2.584605072	124.8036282	3.080120068	15.40060034	-0.132031134
1	195.8	-0.634106117	125.535787	3.300932933	16.50466466	-0.003815646
1	196	-3.346307672	125.800285	2.725068158	13.62534079	0.12644965
1	196.2	-6.244261575	125.5344562	2.91012057	14.55060285	0.188687908
1	196.4	-9.508587159	125.2678621	3.275193726	16.37596863	-0.009985678
1	196.6	-12.7069667	125.234105	3.198557679	15.9927884	-0.070934067
1	196.8	-16.32883567	125.6742606	3.648516389	18.24258194	-0.13148825
1	197	-19.86890447	125.3790492	3.552356523	17.76178262	0.204133122
1	197.2	-23.34448344	124.9043346	3.507848801	17.53924401	0.052546858
1	197.4	-27.24255101	124.3536297	3.936776173	19.68388086	0.004601775
1	197.6	-31.19329549	124.393985	3.950950582	19.75475291	-0.150561802
1	197.8	-34.91443871	123.6729086	3.790363829	18.95181914	0.20162018
1	198	-38.74543147	122.9782253	3.893467656	19.46733828	-0.012022666
1	198.2	-42.4998847	122.2213682	3.829980638	19.14990319	0.019539851
1	198.4	-45.84857696	121.6098932	3.404062509	17.02031254	-0.018311832
1	198.6	-48.28694632	120.6493083	2.620757232	13.10378616	0.19466491
1	198.8	-50.80482251	119.8452423	2.64314637	13.21573185	-0.066169378
1	199	-53.83627055	118.738911	3.227018155	16.13509077	0.040825166
1	199.2	-57.41451845	117.8385861	3.689775444	18.44887722	-0.103438115
1	199.4	-60.73369589	116.8008627	3.477615374	17.38807687	0.056522856
1	199.6	-64.20631709	115.7299657	3.633994825	18.16997413	-0.003887059
1	199.8	-67.40580691	113.9985616	3.637924627	18.18962313	0.196893594
1	200	-70.6406451	112.2264921	3.6884154	18.442077	0.005135273
1	200.2	-73.29007669	110.7347787	3.040509294	15.20254647	0.011634583
1	200.4	-76.34924664	109.7146815	3.224766516	16.12383258	-0.190932583
1	200.6	-79.01266668	109.0044684	2.756484882	13.78242441	-0.061269454
1	200.8	-82.14429915	107.2909819	3.569756003	17.84878002	0.240064783
1	201	-85.11715473	105.2198006	3.623211624	18.11605812	0.107850278
1	201.2	-87.80561177	103.3652157	3.266081197	16.33040598	-0.004636692
1	201.4	-91.29384107	101.6475187	3.888216379	19.4410819	-0.146298877
1	201.6	-93.8227205	99.9128883	3.066622521	15.3331126	0.143648838
1	201.8	-96.40596955	97.72609075	3.384561889	16.92280944	0.101256619
1	202	-99.26582636	95.36937685	3.705790254	18.52895127	-0.013231339
1	202.2	-101.7332283	93.28073384	3.232723623	16.16361812	0.013210914
1	202.4	-104.7150303	91.10456243	3.691458386	18.45729193	-0.071996887
1	202.6	-107.3722708	88.80495528	3.51413153	17.57065765	0.082914879
1	202.8	-110.5641429	86.08225306	4.195372967	20.97686483	-0.007134043
1	203	-113.2352806	83.29500801	3.860532584	19.30266292	0.100426771
1	203.2	-116.2642987	80.57168612	4.073258267	20.36629134	-0.074361159
1	203.4	-118.8160125	77.5627588	3.945235951	19.72617975	0.135131618
1	203.6	-121.3481774	74.43365837	4.025311026	20.12655513	0.02301525
1	203.8	-123.7168422	71.39040889	3.85641548	19.2820774	0.018954587
1	204	-126.2065689	68.08721834	4.136400186	20.68200093	0.015503187
1	204.2	-128.3643441	65.12065193	3.66831164	18.3415582	0.01703017
1	204.4	-130.7079719	61.67011071	4.171189993	20.85594996	0.032222927
1	204.6	-133.1249357	57.92153326	4.46021826	22.3010913	0.023944831
1	204.8	-135.1591369	54.28168244	4.169710844	20.84855422	0.063061376
1	205	-137.5120797	51.0671136	3.983690821	19.9184541	-0.122229394
1	205.2	-139.2823417	48.41183459	3.191290336	15.95645168	0.043834201
1	205.4	-140.7974512	45.14313045	3.602774434	18.01387217	0.153982348
1	205.6	-142.4463236	41.78724433	3.739084346	18.69542173	-0.022653495
1	205.8	-144.1153865	37.89045972	4.239186418	21.19593209	0.052015891
1	206	-145.558862	34.55249128	3.636709331	18.18354665	-0.003478936
1	206.2	-146.8901123	30.61351032	4.157859836	20.78929918	0.082240475
1	206.4	-148.0229555	26.92920275	3.854537053	19.27268527	0.02761306
1	206.6	-149.0824444	22.94002313	4.127477549	20.63738774	0.038705479
1	206.8	-150.2927054	19.00483337	4.117092419	20.58546209	-0.038769801
1	207	-151.8214258	15.16539233	4.132589221	20.66294611	-0.080553714
1	207.2	-152.6060996	11.08482083	4.155331131	20.77665566	0.18894497
1	207.4	-153.3514566	6.981319	4.170645548	20.85322774	0.010295835
1	207.6	-153.8428902	3.06962429	3.942443717	19.71221859	0.054703183
1	207.8	-154.5511378	-0.778584167	3.912840787	19.56420393	-0.057032136
1	208	-154.8486236	-5.126132655	4.357714496	21.78857248	0.113689644
1	208.2	-155.1212954	-8.980520229	3.86402038	19.3201019	-0.002305968
1	208.4	-155.3678656	-13.18115585	4.207866023	21.03933011	0.011994547
1	208.6	-155.6417204	-17.14966554	3.977947418	19.88973709	-0.010266736
1	208.8	-155.5475336	-20.94492339	3.796426388	18.98213194	0.093709649
1	209	-155.2335388	-24.65633505	3.724670346	18.62335173	0.05958964
1	209.2	-155.6422438	-28.40460281	3.770484188	18.85242094	-0.193010833
1	209.4	-155.011496	-31.93040468	3.58177633	17.90888165	0.285631574
1	209.6	-154.6364693	-35.53587869	3.624925911	18.12462956	-0.073379061
1	209.8	-154.2582483	-39.44570512	3.928077625	19.64038813	-0.007207276
1	210	-153.6408516	-43.41250123	4.014554772	20.07277386	0.057966404
1	210.2	-152.7969301	-47.03657621	3.721037877	18.60518939	0.074385724
1	210.4	-152.1690309	-50.92771029	3.941469505	19.70734753	-0.068800568
1	210.6	-151.087727	-54.93263829	4.148332984	20.74166492	0.10371815
1	210.8	-149.7176424	-58.42943136	3.755621604	18.77810802	0.109722021
1	211	-148.9960662	-62.13302348	3.773230266	18.86615133	-0.181006802
1	211.2	-148.3346799	-65.40023323	3.333480384	16.66740192	0.007311633
1	211.4	-147.0872818	-69.04431277	3.851664264	19.25832132	0.13007351
1	211.6	-145.7223759	-72.13244724	3.376320894	16.88160447	0.086361829
1	211.8	-144.5394268	-75.68706678	3.746289987	18.73144994	-0.094904526
1	212	-143.0604893	-79.02613809	3.651938286	18.25969143	0.095686308
1	212.2	-141.356483	-82.16026012	3.56740221	17.83701105	0.081039982
1	212.4	-140.0919749	-85.34244823	3.424222786	17.12111393	-0.119752001
1	212.6	-138.370408	-88.75665268	3.823687302	19.11843651	0.088793556
1	212.8	-136.7655119	-91.85498533	3.489320393	17.44660196	0.010902309
1	213	-134.4025491	-95.3550046	4.222999876	21.11499938	0.115904479
1	213.2	-132.4485461	-98.37179714	3.594324034	17.97162017	-0.019075098
1	213.4	-130.3822182	-101.9858654	4.16307577	20.81537885	-0.055377721
1	213.6	-128.4809741	-104.947064	3.519009381	17.5950469	0.051382586
1	213.8	-126.1515894	-107.9653328	3.812607891	19.06303946	0.086516133
1	214	-124.0715099	-110.6897026	3.427670005	17.13835002	-0.005193203
1	214.2	-122.0383277	-113.5384016	3.49984516	17.4992258	-0.032213837
1	214.4	-119.7910984	-115.7597313	3.15980142	15.7990071	0.171317268
1	214.6	-117.3818431	-118.3951557	3.570710418	17.85355209	-0.050599088
1	214.8	-115.2316126	-121.0870534	3.445258262	17.22629131	-0.066599194
1	215	-112.767851	-123.4035121	3.3817306	16.908653	0.1422077
1	215.2	-110.2022308	-125.5134993	3.321814751	16.60907376	0.066336878
1	215.4	-107.1823046	-128.0483135	3.942744846	19.71372423	-0.010030239
1	215.6	-104.9096834	-130.4134481	3.280040976	16.40020488	-0.107057201
1	215.8	-102.8485792	-132.1639089	2.70411977	13.52059885	0.101265699
1	216	-100.3385209	-134.1344337	3.191137823	15.95568911	0.03851844
1	216.2	-97.53035779	-136.5980971	3.735695015	18.67847508	-0.054584349
1	216.4	-95.41610371	-138.4613398	2.818109947	14.09054974	-0.002230258
1	216.6	-93.20465967	-139.6743971	2.522299126	12.61149563	0.220655109
1	216.8	-92.22728043	-140.3258314	1.174579404	5.872897019	-0.08617625
1	217	-92.18979321	-140.3704452	0.05827251	0.291362551	-0.284088965
1	217.2	-92.18814583	-140.4204704	0.050052265	0.250261326	-0.665893141
1	217.4	-92.14984863	-140.4481215	0.047236252	0.236181262	0.912527597
1	217.6	-92.18674448	-140.4208714	0.04586799	0.229339949	3.130797302
1	217.8	-92.17436703	-140.4008053	0.023576447	0.117882237	-1.487357151
1	218	-92.18864654	-140.3922476	0.016647519	0.083237595	1.583594363
1	218.2	-90.78334539	-140.8966982	1.493098043	7.465490216	-2.946321939
1	218.4	-88.48457689	-141.9129289	2.513376513	12.56688257	-0.071608
1	218.6	-86.31863779	-143.6263333	2.761710837	13.80855419	-0.253025673
1	218.8	-83.7539549	-145.7970638	3.360010313	16.80005157	-0.033125872
1	219	-81.16702011	-147.4537147	3.071925108	15.35962554	0.132805642
1	219.2	-78.17239485	-148.921341	3.334922362	16.67461181	0.113905225
1	219.4	-75.30242649	-150.0550042	3.085759345	15.42879672	0.079489247
1	219.6	-72.68756968	-151.3032653	2.897521677	14.48760838	-0.069186041
1	219.8	-71.75241017	-151.6969845	1.014661598	5.073307988	0.046889153
1	220	-69.46324325	-153.3132252	2.802234684	14.01117342	-0.21627412
1	220.2	-68.1861392	-154.2460476	1.581503159	7.907515796	-0.016084305
1	220.4	-66.23680511	-155.0933901	2.125533547	10.62766773	0.220808041
1	220.6	-63.81928631	-155.5280637	2.456285456	12.28142728	0.232142962
1	220.8	-60.97025946	-156.2557205	2.940482689	14.70241344	-0.072158907
1	221	-58.23022684	-157.2659113	2.920319182	14.60159591	-0.103157346
1	221.2	-55.29473085	-158.5029579	3.185501707	15.92750853	-0.045608811
1	221.4	-52.4342916	-159.3458929	2.982055003	14.91027502	0.112250132
1	221.6	-49.42062689	-160.110034	3.109033076	15.54516538	0.038250329
1	221.8	-46.60055958	-160.5134557	2.848776701	14.24388351	0.106235392
1	222	-43.58345487	-161.3088431	3.120186189	15.60093094	-0.115671585
1	222.2	-40.78748696	-162.3098483	2.969755561	14.84877781	-0.08603789
1	222.4	-38.18040244	-162.925025	2.678681017	13.39340508	0.112074587
1	222.6	-35.30612952	-163.1756255	2.885176844	14.42588422	0.144757236
1	222.8	-32.13925784	-163.5454119	3.188388035	15.94194018	-0.029273156
1	223	-29.04235492	-164.2919012	3.185601019	15.92800509	-0.120290996
1	223.2	-25.67413204	-164.5170494	3.375739495	16.87869748	0.16978617
1	223.4	-22.7241928	-164.9615228	2.983236173	14.91618086	-0.082801608
1	223.6	-19.23969487	-165.2175678	3.493892513	17.46946256	0.076197776
1	223.8	-16.10999191	-165.5408061	3.146350847	15.73175423	-0.029566563
1	224	-12.81674347	-165.3666318	3.297851116	16.48925558	0.155754999
1	224.2	-9.473621113	-165.6339411	3.353792087	16.76896044	-0.132627326
1	224.4	-5.976126626	-165.3549628	3.508603227	17.54301614	0.159384924
1	224.6	-2.478286796	-165.0978412	3.507277435	17.53638717	-0.006219957
1	224.8	0.829687595	-164.9935189	3.309618968	16.54809484	-0.041850552
1	225	4.557511008	-164.8852011	3.729396754	18.64698377	-0.002477761
1	225.2	8.104460108	-164.1835801	3.615676964	18.07838482	0.166240225
1	225.4	11.63555567	-164.1694288	3.531123923	17.65561961	-0.191281039
1	225.6	15.0916765	-163.6179765	3.499838689	17.49919344	0.154216854
1	225.8	18.74545383	-162.9460831	3.715040983	18.57520491	0.023633906
1	226	22.21042084	-162.0445222	3.580336358	17.90168179	0.072690678
1	226.2	25.85333153	-161.2605748	3.726308068	18.63154034	-0.042583543
1	226.4	28.95329242	-160.3960086	3.218265416	16.09132708	0.060019044
1	226.6	32.45142362	-159.5790444	3.592262851	17.96131425	-0.042553719
1	226.8	35.66183466	-158.3847304	3.425364921	17.1268246	0.126718354
1	227	38.96360184	-157.2309486	3.497553306	17.48776653	-0.019969984
1	227.2	42.08560529	-156.0325484	3.344109527	16.72054764	0.030333079
1	227.4	44.92463898	-154.7411726	3.118936299	15.5946815	0.060379646
1	227.6	48.17256469	-153.2754628	3.563330853	17.81665427	-0.002977638
1	227.8	50.97100785	-152.2822576	2.969468062	14.84734031	-0.08286893
1	228	54.01146581	-150.7551009	3.402439154	17.01219577	0.124423421
1	228.2	57.18834854	-149.4606788	3.43046828	17.1523414	-0.078556166
1	228.4	59.64502938	-148.0182704	2.848828274	14.24414137	0.143995158
1	228.6	62.58524864	-146.0215822	3.554103683	17.77051842	0.065649799
1	228.8	65.06451808	-144.4353732	2.943269649	14.71634824	-0.027394128
1	229	68.41277344	-142.7515268	3.74781972	18.7390986	-0.103196418
1	229.2	70.94453788	-141.2189635	2.959490037	14.79745018	0.078365372
1	229.4	73.83974336	-139.2871374	3.480541178	17.40270589	0.044074025
1	229.6	76.72339061	-137.4153507	3.437878279	17.18939139	-0.012661372
1	229.8	79.46293176	-135.2084888	3.517857994	17.58928997	0.102376326
1	230	81.99407738	-132.9677062	3.380503658	16.90251829	0.046503592
1	230.2	84.86654843	-130.6527195	3.689207691	18.44603845	-0.046283637
1	230.4	87.73332223	-128.5491297	3.555767457	17.77883729	-0.045300133
1	230.6	90.04163774	-126.2131863	3.284045029	16.42022514	0.158305727
1	230.8	92.22526922	-123.7756019	3.272623484	16.36311742	0.048949758
1	231	94.59756519	-121.2595168	3.458102389	17.29051195	-0.02549252
1	231.2	96.86159519	-119.5601657	2.830834843	14.15417422	-0.170927576
1	231.4	98.98028145	-117.3007953	3.09735151	15.48675755	0.173644479
1	231.6	101.095582	-114.7045232	3.348899052	16.74449526	0.069607725
1	231.8	103.0627543	-112.0653118	3.291687055	16.45843528	0.043140307
1	232	105.4821027	-109.5973837	3.455997129	17.27998565	-0.134931188
1	232.2	107.1948461	-107.1233854	3.009012704	15.04506352	0.169920516
1	232.4	108.6503575	-104.7487723	2.785193142	13.92596571	0.055653071
1	232.6	109.9792555	-102.1264441	2.939825653	14.69912826	0.08084179
1	232.8	111.8330649	-99.17313812	3.486922077	17.43461038	-0.091500143
1	233	113.7581537	-96.75579981	3.090225176	15.45112588	-0.111978668
1	233.2	115.8363222	-93.59843777	3.779909969	18.89954984	0.090405324
1	233.4	117.4941681	-90.79336612	3.258355413	16.29177706	0.048328149
1	233.6	118.8573951	-87.57720226	3.493150114	17.46575057	0.132877478
1	233.8	119.8650988	-84.98345909	2.78261935	13.91309675	0.030345915
1	234	120.8359255	-82.60816244	2.566035584	12.83017792	-0.017434289
1	234.2	122.1737421	-79.99700301	2.933923448	14.66961724	-0.085476105
1	234.4	123.739158	-77.53637503	2.916370496	14.58185248	-0.093127025
1	234.6	125.1905557	-75.05266175	2.876697273	14.38348636	0.037757783
1	234.8	126.3308438	-72.15735514	3.111761092	15.55880546	0.15365973
1	235	127.1160087	-69.15416944	3.104127642	15.52063821	0.119464729
1	235.2	128.0027052	-66.3071293	2.98192358	14.9096179	-0.046203282
1	235.4	129.1657456	-62.83947254	3.657499995	18.28749997	-0.021682889
1	235.6	130.3861953	-60.04661339	3.047877915	15.23938958	-0.088375407
1	235.8	131.1235984	-57.02433457	3.110937575	15.55468788	0.172668365
1	236	131.8401053	-54.43266036	2.688895188	13.44447594	-0.030414197
1	236.2	132.5716468	-50.83881532	3.667543485	18.33771743	0.068917075
1	236.4	133.5026473	-47.45789378	3.506763803	17.53381902	-0.067898584
1	236.6	133.9380045	-44.1717459	3.31486105	16.57430525	0.136993595
1	236.8	134.664923	-41.03796103	3.216988975	16.08494488	-0.096215345
1	237	134.8200413	-39.08455624	1.959554025	9.797770126	0.148687947
1	237.2	135.1081805	-36.81674657	2.286041311	11.43020655	-0.047136086
1	237.4	135.4894776	-34.65168508	2.198380933	10.99190467	-0.047947148
1	237.6	135.7270513	-32.12786233	2.534979794	12.67489897	0.080470238
1	237.8	135.7650207	-29.76471427	2.36345307	11.81726535	0.077789965
1	238	135.8820965	-27.06833251	2.698922252	13.49461126	-0.027326394
1	238.2	136.2648501	-24.37413828	2.721246579	13.60623289	-0.097729417
1	238.4	136.6569957	-21.61656709	2.78531453	13.92657265	-0.000137995
1	238.6	136.8141527	-18.7721242	2.84878108	14.2439054	0.086065341
1	238.8	136.670538	-16.10926277	2.666731368	13.33365684	0.109074648
1	239	136.1137364	-13.02768101	3.13148115	15.65740575	0.124878017
1	239.2	135.4015251	-10.35995297	2.761162408	13.80581204	0.082130083
1	239.4	135.0322413	-7.673414023	2.711800522	13.55900261	-0.124287299
1	239.6	135.0654782	-4.546847235	3.126743446	15.63371723	-0.147231143
1	239.8	134.9984583	-1.648651601	2.898970439	14.49485219	0.033750687
1	240	134.7169447	1.489216247	3.15047052	15.7523526	0.066354774
1	240.2	133.8731688	4.430410375	3.059833451	15.29916725	0.189903635
1	240.4	133.2427579	7.803229566	3.431228223	17.15614112	-0.094601877
1	240.6	132.6857741	10.71695497	2.966483908	14.83241954	0.004102882
1	240.8	132.3939218	13.96580954	3.261937117	16.30968559	-0.099288112
1	241	131.7408674	16.96666198	3.071090247	15.35545123	0.124689955
1	241.2	130.7595931	19.68546339	2.890463699	14.4523185	0.132089412
1	241.4	129.7677978	21.91679084	2.441819037	12.20909518	0.071888337
1	241.6	128.7809899	24.44238154	2.711530582	13.55765291	-0.04577562
1	241.8	128.0444606	27.25086184	2.903452605	14.51726303	-0.116007767
1	242	127.3975223	29.36361987	2.209587224	11.04793612	0.040664031
1	242.2	126.317447	32.15525788	2.993293414	14.96646707	0.072019326
1	242.4	125.6310463	34.98768895	2.914414469	14.57207234	-0.131406758
1	242.6	124.4384822	37.48639446	2.768706985	13.84353493	0.207548268
1	242.8	123.0986266	39.77805456	2.654603328	13.27301664	0.083767045
1	243	121.664739	42.03807187	2.67651115	13.38255575	0.036304048
1	243.2	120.0340508	44.32995057	2.812801462	14.06400731	0.053035078
1	243.4	118.6789418	46.51534511	2.571433419	12.85716709	-0.063357179
1	243.6	117.4993375	48.66193315	2.449348142	12.24674071	-0.052571459
1	243.8	116.70529	50.9664072	2.437439681	12.18719841	-0.170651337
1	244	115.7725058	53.2777347	2.492452828	12.46226414	0.051753539
1	244.2	114.4732775	55.83710075	2.870252396	14.35126198	0.086157531
1	244.4	113.0088104	58.28688369	2.854137403	14.27068702	0.069057988
1	244.6	111.1026151	61.0963483	3.395095249	16.97547625	0.057347443
1	244.8	109.6780109	63.58705181	2.869338108	14.34669054	-0.076590646
1	245	107.6705028	66.16805389	3.269810498	16.34905249	0.14150503
1	245.2	105.8034057	68.62490917	3.085804461	15.42902231	-0.01121686
1	245.4	103.8296445	71.23257782	3.270423407	16.35211703	-0.001934691
1	245.6	101.6251171	74.09967748	3.616656097	18.08328048	0.007584344
1	245.8	99.57170351	76.28782397	3.000748664	15.00374332	0.098152954
1	246	97.2037944	78.94765991	3.561140372	17.80570186	-0.026243795
1	246.2	94.92174428	81.1877727	3.19778956	15.9889478	0.067271521
1	246.4	93.293313	83.72767203	3.017097457	15.08548728	-0.224550058
1	246.6	91.20096489	85.97935943	3.07376264	15.3688132	0.178613011
1	246.8	89.21320626	87.63909319	2.589575357	12.94787679	0.126353916
1	247	86.95356312	89.33945605	2.827935814	14.13967907	0.050613894
1	247.2	84.37023206	91.3633188	3.281709894	16.40854947	-0.019462258
1	247.4	82.90216123	93.17087717	2.328626031	11.64313016	-0.224113674
1	247.6	80.44941186	94.52785353	2.803099053	14.01549527	0.383337132
1	247.8	77.97958923	96.00702658	2.878884636	14.39442318	-0.034276443
1	248	75.4265284	97.70800911	3.067810491	15.33905245	-0.048106472
1	248.2	72.93156855	99.95353561	3.356667081	16.7833354	-0.145113326
1	248.4	70.33409456	101.5891729	3.069557029	15.34778515	0.170854845
1	248.6	67.68044909	103.0941011	3.050679132	15.25339566	0.046084104
1	248.8	64.83209563	104.9515842	3.400494252	17.00247126	-0.061977761
1	249	62.40395592	106.9712001	3.158276512	15.79138256	-0.115937923
1	249.2	59.57404128	108.286709	3.120734002	15.60367001	0.258664642
1	249.4	56.56041296	109.4491445	3.2300483	16.1502415	0.06699989
1	249.6	53.80337954	110.5426072	2.965955812	14.82977906	-0.009438017
1	249.8	50.49546003	112.0999574	3.656182599	18.28091299	-0.062432219
1	250	47.98803178	113.776807	3.016458353	15.08229176	-0.149434031
1	250.2	45.08110434	115.0852983	3.187848263	15.93924131	0.166484544
1	250.4	42.18892046	116.5023341	3.220670415	16.10335208	-0.032617294
1	250.6	39.31255402	117.5280639	3.053785437	15.26892718	0.113030376
1	250.8	36.47925396	118.7243473	3.075497244	15.37748622	-0.056968037
1	251	33.71450284	119.4181374	2.850472501	14.2523625	0.153651507
1	251.2	30.84620005	120.1925839	2.971014694	14.85507347	-0.017849044
1	251.4	27.60601055	121.1097511	3.367495146	16.83747573	-0.012130328
1	251.6	24.29495999	121.6051906	3.347912205	16.73956103	0.127313573
1	251.8	21.03010685	122.1556219	3.310927462	16.55463731	-0.018492195
1	252	17.11188954	123.2463505	4.067199998	20.33599999	-0.104477661
1	252.2	14.70712097	124.031861	2.529809993	12.64904997	-0.044220846
1	252.4	11.92657059	124.3348735	2.797012149	13.98506074	0.207173483
1	252.6	9.102244058	124.7104131	2.849184161	14.2459208	-0.023643322
1	252.8	5.878509005	125.2386437	3.266725459	16.33362729	-0.030222724
1	253	3.526872431	125.2299127	2.351652782	11.75826391	0.166126119
1	253.2	0.235862752	125.1276752	3.292597337	16.46298668	0.027343004
1	253.4	-3.589341792	125.5063496	3.843902203	19.21951101	-0.129728785
1	253.6	-7.094044328	125.72054	3.51124157	17.55620785	0.037633868
1	253.8	-10.43771273	125.8523606	3.346265834	16.73132917	0.021635666
1	254	-14.1361579	125.7763889	3.699225377	18.49612688	0.059942178
1	254.2	-17.45407027	125.5577509	3.325108279	16.62554139	0.045262467
1	254.4	-20.86097297	124.798907	3.490391107	17.45195553	0.15335851
1	254.6	-24.60690747	124.2938618	3.779827496	18.89913748	-0.085142866
1	254.8	-27.91730224	123.8520657	3.339745095	16.69872547	-0.001343499
1	255	-31.40920862	123.9304618	3.492786301	17.46393151	-0.155120269
1	255.2	-34.46865145	123.6560845	3.071721552	15.35860776	0.11188983
1	255.4	-37.64775475	122.8345751	3.283530974	16.41765487	0.163434586
1	255.6	-41.00243563	121.9577999	3.46736477	17.33682385	0.002762937
1	255.8	-44.87873322	121.5728185	3.895368236	19.47684118	-0.156648184
1	256	-48.22043604	121.0673722	3.379712063	16.89856031	0.051124083
1	256.2	-51.45365428	119.8121412	3.468328859	17.34164429	0.220202239
1	256.4	-54.48218988	118.5203462	3.292531289	16.46265644	0.032856812
1	256.6	-57.81601096	117.1718091	3.596236285	17.98118143	-0.018793946
1	256.8	-61.05764774	116.3721721	3.338806414	16.69403207	-0.142532726
1	257	-64.72613224	115.2692495	3.830694045	19.15347023	0.050202598
1	257.2	-67.66795325	113.960685	3.219728527	16.09864263	0.126482039
1	257.4	-71.19742857	112.6358618	3.769927395	18.84963697	-0.059447163
1	257.6	-73.92092472	111.0310108	3.161167177	15.80583588	0.173399912
1	257.8	-77.07508197	109.7054766	3.421366544	17.10683272	-0.134645601
1	258	-79.68305848	108.3553719	2.936719967	14.68359983	0.079853208
1	258.2	-82.13330486	106.4139696	3.126139788	15.63069894	0.192352606
1	258.4	-84.8034871	104.7517205	3.145305317	15.72652659	-0.113230275
1	258.6	-87.66599273	103.272821	3.221968686	16.10984343	-0.079941095
1	258.8	-90.80104701	101.822192	3.454401488	17.27200744	-0.043499599
1	259	-93.20928302	100.0938868	2.964226648	14.82113324	0.189107898
1	259.2	-95.63692231	98.00846969	3.200374524	16.00187262	0.087230506
1	259.4	-98.17013372	96.0780406	3.184920173	15.92460086	-0.058546206
1	259.6	-100.6580856	94.49633826	2.948166713	14.74083357	-0.084878855
1	259.8	-102.8390596	92.20923509	3.160298812	15.80149406	0.242857872
1	260	-105.2481602	89.62145243	3.535588291	17.67794145	0.011995184
1	260.2	-107.8494476	87.71696066	3.223939342	16.11969671	-0.189172954
1	260.4	-109.819541	85.80424857	2.745857882	13.72928941	0.138652238
1	260.6	-112.2834299	83.70629135	3.236073699	16.1803685	-0.06526707
1	260.8	-114.777334	81.31576565	3.454586941	17.2729347	0.058882571
1	261	-116.7875267	79.10955574	2.984666998	14.92333499	0.06761748
1	261.2	-118.9291932	76.68168208	3.237484458	16.18742229	0.016096248
1	261.4	-121.3607097	74.4226673	3.318948662	16.59474331	-0.099312008
1	261.6	-123.5062441	72.16195745	3.116749402	15.58374701	0.062893211
1	261.8	-125.3949196	69.71394245	3.091904388	15.45952194	0.102137066
1	262	-127.081179	67.22679333	3.004892922	15.02446461	0.061327763
1	262.2	-128.7566081	64.24887091	3.416882307	17.08441154	0.08332197
1	262.4	-130.0505671	61.84226864	2.732410004	13.66205002	0.019150248
1	262.6	-132.1203627	59.20930027	3.349115741	16.74557871	-0.172884256
1	262.8	-133.846134	56.74581045	3.007834523	15.03917261	0.055124407
1	263	-134.8401365	54.46096736	2.491695981	12.45847991	0.200742379
1	263.2	-136.23954	51.95174472	2.873069514	14.36534757	-0.09839335
1	263.4	-136.3301362	51.6986753	0.268796967	1.343984834	0.164963898
1	263.6	-136.3937982	51.58510029	0.130200337	0.651001685	-0.167115202
1	263.8	-136.346104	51.56780228	0.050734189	0.253670947	1.733755206
1	264	-136.3928516	51.52350979	0.064398501	0.321992506	-2.035224562
1	264.2	-136.3690024	51.51312018	0.026013994	0.130069972	1.972309117
1	264.4	-136.49527	51.1037323	0.428417956	2.142089779	-1.45912262
1	264.6	-136.5584086	50.84435625	0.266950209	1.334751045	0.060392136
1	264.8	-136.5334855	50.90383239	0.064486991	0.322434957	2.983558808
1	265	-137.3781168	49.17567291	1.923522069	9.617610347	3.083803221
1	265.2	-139.0665421	47.17176902	2.620383761	13.1019188	-0.245559536
1	265.4	-140.3708945	44.4829882	2.988457371	14.94228686	0.248499397
1	265.6	-142.2325809	41.21215119	3.763542328	18.81771164	-0.065783217
1	265.8	-143.5807685	38.3461998	3.167220727	15.83610364	0.077746352
1	266	-144.3028041	35.33216906	3.099309083	15.49654542	0.204573883
1	266.2	-145.6571303	32.03592304	3.563626987	17.81813494	-0.154714014
1	266.4	-147.0169764	29.32262643	3.03498924	15.1749462	-0.07474881
1	266.6	-147.9562994	26.01471501	3.438692436	17.19346218	0.187910596
1	266.8	-148.6582858	23.17840134	2.921893247	14.60946624	0.034055449
1	267	-149.4956362	20.06164093	3.227282328	16.13641164	-0.019838992
1	267.2	-150.8489658	17.19408555	3.170863397	15.85431699	-0.178490165
1	267.4	-151.5051192	14.3319621	2.936373271	14.68186635	0.215593283
1	267.6	-151.6038289	11.29893829	3.034629643	15.17314822	0.192826316
1	267.8	-151.8746169	8.183763344	3.126921976	15.63460988	-0.054173985
1	268	-152.4197192	4.678029942	3.547858971	17.73929485	-0.067546135
1	268.2	-153.3889075	1.630387499	3.198038511	15.99019255	-0.153645356
1	268.4	-153.9586463	-1.666587499	3.345840181	16.7292009	0.136782375
1	268.6	-154.3535544	-4.645603233	3.005076887	15.02538444	0.039321768
1	268.8	-154.5887479	-8.368079125	3.729898493	18.64949246	0.068696689
1	269	-154.5913144	-11.52187782	3.153799735	15.76899867	0.062284363
1	269.2	-154.9756242	-15.11475677	3.61337421	18.06687105	-0.105745359
1	269.4	-155.1534131	-18.42217603	3.3121943	16.5609715	0.052856258
1	269.6	-154.8850825	-21.55929669	3.148575441	15.7428772	0.139029237
1	269.8	-154.6343259	-24.72592755	3.176543706	15.88271853	-0.00630406
1	270	-154.4422438	-28.06879007	3.348376524	16.74188262	-0.021625034
1	270.2	-154.6224444	-31.59982319	3.535628252	17.67814126	-0.108386426
1	270.4	-154.5868503	-34.47413166	2.874528859	14.3726443	0.063372069
1	270.6	-154.0193094	-37.95157658	3.52345369	17.61726845	0.149397065
1	270.8	-153.1522213	-41.24969984	3.410199218	17.05099609	0.095305781
1	271	-152.8334117	-45.23140605	3.994449131	19.97224566	-0.177187613
1	271.2	-152.2870398	-48.56329571	3.376390228	16.88195114	0.082637878
1	271.4	-151.4005891	-52.02071755	3.569252123	17.84626062	0.088448309
1	271.6	-150.4319287	-55.41897293	3.53361608	17.6680804	0.026697728
1	271.8	-149.6846422	-59.22320784	3.876936982	19.38468491	-0.083716304
1	272	-149.0441926	-62.22875397	3.073025102	15.36512551	0.015983385
1	272.2	-147.721206	-65.27726187	3.32320535	16.61602675	0.199501648
1	272.4	-146.3843903	-68.54397021	3.52965433	17.64827165	-0.02101798
1	272.6	-145.1831527	-72.02519708	3.682650179	18.41325089	-0.056164226
1	272.8	-144.389933	-75.2896728	3.359464126	16.79732063	-0.093902774
1	273	-143.02191	-78.56286098	3.547569278	17.73784639	0.157516749
1	273.2	-141.5347084	-81.41462229	3.216257291	16.08128645	0.084818957
1	273.4	-139.6116126	-84.25436253	3.429638789	17.14819394	0.114563734
1	273.6	-138.3054539	-87.84455284	3.820407975	19.10203988	-0.246338037
1	273.8	-136.9669908	-90.62873596	3.08920041	15.44600205	0.099192552
1	274	-135.4593258	-93.88354178	3.587034244	17.93517122	-0.014333239
1	274.2	-133.7815487	-96.48687242	3.097138392	15.48569196	0.138693673
1	274.4	-132.0829572	-99.65091499	3.59115281	17.95576405	-0.079795042
1	274.6	-130.183761	-102.786099	3.665559309	18.32779655	0.051965236
1	274.8	-128.2042932	-105.7771815	3.586762752	17.93381376	0.039968291
1	275	-125.9275398	-108.4950807	3.545501679	17.72750839	0.112684467
1	275.2	-123.5014659	-110.8785158	3.40097011	17.00485055	0.09696031
1	275.4	-120.9570783	-113.355043	3.550647142	17.75323571	0.004649448
1	275.6	-118.8694084	-115.9457601	3.327188075	16.63594038	-0.120628962
1	275.8	-117.2590518	-118.5188697	3.035480472	15.17740236	-0.119080349
1	276	-115.2180428	-120.8728541	3.115599488	15.57799744	0.155102803
1	276.2	-113.0165189	-123.2890985	3.26878337	16.34391685	0.024626498
1	276.4	-110.3408398	-125.6484007	3.567291047	17.83645523	0.109218536
1	276.6	-108.0594085	-127.8099762	3.142823154	15.71411577	-0.035783512
1	276.8	-105.7662826	-129.7381726	2.996058687	14.98029343	0.05926492
1	277	-103.1474848	-131.7001122	3.272202458	16.36101229	0.056190178
1	277.2	-100.4053044	-134.0649464	3.621048754	18.10524377	-0.068671033
1	277.4	-97.86202706	-136.2762328	3.370170233	16.85085117	-0.004041236
1	277.6	-95.33473119	-137.9638089	3.038936885	15.19468442	0.126940402
1	277.8	-92.52806066	-139.7085965	3.304797035	16.52398518	0.032553114
1	278	-89.87653584	-141.3928303	3.141214265	15.70607132	-0.009704486
1	278.2	-87.48781226	-143.1835051	2.985383866	14.92691933	-0.077372
1	278.4	-85.92846702	-144.5980849	2.105372519	10.5268626	-0.093489739
1	278.6	-83.14213737	-146.2426308	3.235454248	16.17727124	0.203561424
1	278.8	-80.09793881	-147.4581851	3.277913521	16.38956761	0.153292456
1	279	-76.56634282	-149.1300014	3.907318788	19.53659394	-0.062228127
1	279.2	-73.62240145	-150.5128906	3.252564111	16.26282056	0.002984035
1	279.4	-70.60251163	-152.1428021	3.431668093	17.15834047	-0.055772185
1	279.6	-67.97181888	-153.8769379	3.150836618	15.75418309	-0.08789039
1	279.8	-65.19361641	-154.8792383	2.953475101	14.7673755	0.236571356
1	280	-62.27903479	-155.7223976	3.034090236	15.17045118	0.064637371
1	280.2	-59.27950406	-156.7015996	3.155316333	15.77658166	-0.033942022
1	280.4	-56.32056416	-158.0981637	3.271959147	16.35979573	-0.125438037
1	280.6	-53.51567729	-159.2911902	3.048065379	15.24032689	0.038825053
1	280.8	-50.52072458	-159.8445153	3.045637934	15.22818967	0.219464878
1	281	-47.5134487	-159.9975947	3.011169463	15.05584731	0.131833355
1	281.2	-44.41488975	-160.185433	3.10424721	15.52123605	-0.009687928
1	281.4	-40.97112789	-160.5988979	3.468493766	17.34246883	-0.058942974
1	281.6	-38.08409521	-161.0904832	2.928585631	14.64292816	-0.049165979
1	281.8	-35.09960863	-162.2665572	3.207851337	16.03925669	-0.20672131
1	282	-32.28061522	-163.2275019	2.978277804	14.89138902	0.046848212
1	282.2	-29.01315889	-164.2093242	3.411780442	17.05890221	0.036627241
1	282.4	-26.21902953	-164.3667157	2.798558736	13.99279368	0.235631987
1	282.6	-22.93304371	-164.5128846	3.289235191	16.44617596	0.011816656
1	282.8	-19.71431433	-164.5732468	3.21929533	16.09647665	0.025701997
1	283	-16.31587579	-165.2024541	3.456195342	17.28097671	-0.164321685
1	283.2	-13.08944689	-165.4886335	3.239095877	16.19547939	0.09460593
1	283.4	-9.507549641	-165.557115	3.582551835	17.91275917	0.069350513
1	283.6	-6.360208874	-165.4566968	3.148942318	15.74471159	0.051011384
1	283.8	-2.862223213	-164.7965919	3.559725016	17.79862508	0.154621698
1	284	-0.465973379	-164.1050679	2.494036637	12.47018319	0.09443596
1	284.2	3.248253155	-163.5989962	3.748544683	18.74272342	-0.145534237
1	284.4	6.027675061	-163.6263237	2.779556245	13.89778123	-0.145250087
1	284.6	9.37998954	-163.9281968	3.365878749	16.82939375	-0.079975195
1	284.8	12.08791368	-163.8531739	2.708963198	13.54481599	0.117504825
1	285	15.4119784	-163.0664913	3.415885797	17.07942898	0.204689324
1	285.2	18.85202709	-162.0840323	3.57759145	17.88795725	0.045801697
1	285.4	22.09259892	-161.0429245	3.403705531	17.01852765	0.032668268
1	285.6	25.16534756	-160.2916179	3.163265053	15.81632526	-0.071055638
1	285.8	28.32726815	-159.6756531	3.221359088	16.10679544	-0.047404045
1	286	31.42295133	-159.5111436	3.100051249	15.50025624	-0.139305838
1	286.2	33.9389344	-158.6046122	2.674316746	13.37158373	0.292737486
1	286.4	36.96514029	-157.4105706	3.25325334	16.2662667	0.029985037
1	286.6	39.80573965	-156.5248803	2.975475122	14.87737561	-0.073569877
1	286.8	42.95422708	-155.4383848	3.330682439	16.65341219	0.030045123
1	287	45.86297487	-154.2768404	3.132091796	15.66045898	0.047637501
1	287.2	48.75519514	-152.8219556	3.237534236	16.18767118	0.086144862
1	287.4	51.1563233	-151.3849493	2.798285809	13.99142905	0.073222911
1	287.6	53.87378521	-149.6380999	3.230492565	16.15246283	0.032019264
1	287.8	56.99243962	-148.3057462	3.391337723	16.95668862	-0.167563873
1	288	60.06203902	-147.0268061	3.325376441	16.62688221	-0.008975501
1	288.2	62.7671056	-145.947374	2.912483262	14.56241631	-0.015095326
1	288.4	65.46409032	-144.389046	3.114821441	15.57410721	0.144259582
1	288.6	68.68463976	-142.5618454	3.702782872	18.51391436	-0.007867579
1	288.8	71.06632826	-140.756338	2.988694832	14.94347416	0.132580203
1	289	73.91741165	-138.7442476	3.489582277	17.44791139	-0.034091286
1	289.2	76.41011455	-137.0989452	2.986735279	14.93367639	-0.031154062
1	289.4	78.89180496	-135.0840049	3.196681391	15.98340696	0.098562502
1	289.6	81.54958232	-133.0749289	3.331691285	16.65845642	-0.034687318
1	289.8	84.4318825	-131.1551627	3.46311372	17.3155686	-0.059703289
1	290	86.92289268	-129.0550681	3.258148088	16.29074044	0.112878731
1	290.2	89.06191059	-126.630635	3.233152217	16.16576109	0.147403773
1	290.4	91.09508352	-124.0195213	3.309336355	16.54668178	0.061342455
1	290.6	92.96272659	-121.7003743	2.977672516	14.88836258	-0.016379826
1	290.8	95.12975778	-119.5418607	3.058627945	15.29313973	-0.109394122
1	291	97.14893331	-117.4190732	2.929726353	14.64863177	0.026979113
1	291.2	99.57068419	-115.5674822	3.048485971	15.24242985	-0.157649077
1	291.4	101.525406	-114.0686964	2.463188211	12.31594106	0.001377079
1	291.6	103.6806058	-111.8481868	3.0944384	15.472192	0.146186459
1	291.8	105.0557733	-109.8270399	2.44461053	12.22305265	0.173030663
1	292	106.4756817	-106.9882929	3.174054857	15.87027428	0.133644725
1	292.2	107.9155031	-104.2235177	3.117221138	15.58610569	-0.016329523
1	292.4	109.5696719	-101.3393753	3.324838557	16.62419278	-0.040607918
1	292.6	111.5041533	-98.83921187	3.161176303	15.80588152	-0.137787836
1	292.8	113.0322546	-97.17710842	2.257804579	11.2890229	-0.084894972
1	293	114.5358924	-94.99880444	2.646872656	13.23436328	0.139246543
1	293.2	116.1836181	-92.49565161	2.996793968	14.98396984	0.022011966
1	293.4	117.8390976	-89.46564463	3.452760439	17.2638022	0.082114557
1	293.6	119.3466308	-86.77975283	3.080044001	15.40022001	-0.011415497
1	293.8	120.7057077	-83.70854248	3.358485232	16.79242616	0.094843528
1	294	121.9293976	-81.20425035	2.787273961	13.9363698	-0.037898498
1	294.2	123.5215703	-78.56081023	3.085901754	15.42950877	-0.087600942
1	294.4	124.927827	-75.72464261	3.165660218	15.82830109	0.081810989
1	294.6	126.1778005	-72.84040023	3.143451581	15.71725791	0.051358674
1	294.8	126.9791292	-70.03477252	2.917820166	14.58910083	0.13073964
1	295	127.6514412	-66.8497139	3.255242222	16.27621111	0.070178316
1	295.2	128.7079632	-63.97193286	3.065593309	15.32796654	-0.143824503
1	295.4	129.8475229	-61.56533985	2.66275916	13.3137958	-0.090382814
1	295.6	130.7911555	-58.06267764	3.627545324	18.13772662	0.179080017
1	295.8	131.5056966	-55.09639344	3.051132712	15.25566356	0.026772572
1	296	132.5053185	-51.86229368	3.385062064	16.92531032	-0.063389496
1	296.2	132.9823953	-48.81943631	3.080029747	15.40014874	0.144253822
1	296.4	133.7933345	-45.30545483	3.606340011	18.03170006	-0.071284636
1	296.6	134.3438747	-42.73802286	2.62579538	13.1289769	0.015570948
1	296.8	134.4645911	-39.67530667	3.065094283	15.32547142	0.171838962
1	297	134.5605888	-36.60512631	3.071680803	15.35840402	0.008136872
1	297.2	134.9124353	-33.65894702	2.967114479	14.8355724	-0.087604126
1	297.4	135.7259955	-30.9123672	2.864538539	14.3226927	-0.169113031
1	297.6	136.0775506	-28.24834825	2.687115176	13.43557588	0.156768686
1	297.8	135.6555535	-26.22658134	2.065338476	10.32669238	0.336978597
1	298	135.0104352	-24.75113588	1.610315776	8.051578882	0.206416532
1	298.2	135.0233587	-24.55985736	0.191714608	0.958573039	-0.47965029
1	298.4	134.7991454	-22.60684438	1.965841117	9.829205587	0.181764573
1	298.6	134.6499612	-20.03413578	2.577030362	12.88515181	-0.056380994
1	298.8	134.5597514	-17.02828921	3.007199922	15.03599961	-0.02791994
1	299	135.1375948	-13.57636291	3.49995688	17.4997844	-0.195861972
1	299.2	135.3758967	-10.48849273	3.097051827	15.48525913	0.088838654
1	299.4	135.1632962	-7.303889833	3.191691493	15.95845747	0.143680841
1	299.6	134.5992501	-4.597100243	2.764933611	13.82466806	0.13878203
1	299.8	133.6259846	-1.567885854	3.181726834	15.90863417	0.105433469
1	300	133.0091521	1.169234008	2.805763248	14.02881624	-0.08922008
1	300.2	132.5199532	4.062818074	2.934645531	14.67322766	-0.054175706
1	300.4	132.5182783	6.825656937	2.762839371	13.81419685	-0.166873469
1	300.6	132.4178756	9.621177547	2.797323039	13.9866152	0.035293947
1	300.8	132.0397456	12.22448997	2.630630702	13.15315351	0.108340704
1	301	131.1182468	15.17381332	3.089930146	15.44965073	0.158593136
1	301.2	130.1226655	18.52465037	3.495610245	17.47805123	-0.014026807
1	301.4	129.3073579	21.09564569	2.697173217	13.48586609	0.018278827
1	301.6	128.5809491	24.18707025	3.175622079	15.8781104	-0.076297329
1	301.8	128.1629926	27.23959722	3.081007711	15.40503856	-0.094713344
1	302	127.2006122	30.22187587	3.133713773	15.66856887	0.176074617
1	302.2	125.9016386	32.88364369	2.96181371	14.80906855	0.141861046
1	302.4	125.5216154	33.38597309	0.629882852	3.149414259	0.193651012
1	302.6	125.4598374	33.42835191	0.074916591	0.374582953	0.321876626
1	302.8	125.4862304	33.43535109	0.027305321	0.136526605	-2.281111324
1	303	125.4652254	33.5262332	0.093277914	0.46638957	1.538708342
1	303.2	125.4647157	33.57914737	0.052916626	0.264583129	-0.217504065
1	303.4	125.4295492	33.58902661	0.036527781	0.182638904	1.287295655
1	303.6	125.4057045	33.6319158	0.04907192	0.245359598	-0.789519026
1	303.8	125.3905241	33.65444476	0.027166146	0.13583073	0.085529927
1	304	125.3504793	33.69292277	0.055535052	0.277675259	0.212410459
1	304.2	125.3546294	33.63906072	0.054021693	0.270108466	2.41314212
1	304.4	125.3786563	33.62035941	0.030447204	0.152236022	0.832500017
1	304.6	125.4806608	33.51332815	0.147853319	0.739266594	-0.148042734
1	304.8	125.4156792	33.6191565	0.124186333	0.620931663	2.930907881
1	305	125.4471325	33.56760949	0.06038545	0.30192725	3.138797863
1	305.2	125.40909	33.64576843	0.086925555	0.434627776	3.046694456
1	305.4	125.427547	33.59126849	0.057540463	0.287702316	3.015153084
1	305.6	125.3871747	33.59413033	0.040473538	0.20236769	-1.968102509
1	305.8	124.5755437	34.14888175	0.983104346	4.915521732	-0.528799241
1	306	123.6325301	34.97589604	1.254283509	6.271417544	-0.120389084
1	306.2	122.647033	35.87979348	1.337249135	6.686245673	-0.022280208
1	306.4	121.3946203	36.82565046	1.56945307	7.847265351	0.09539813
1	306.6	119.7924726	38.18335609	2.100057577	10.50028788	-0.05616072
1	306.8	118.2439848	39.86725952	2.287650616	11.43825308	-0.124267709
1	307	116.417515	41.94680721	2.767762737	13.83881369	-0.022832523
1	307.2	115.0119499	43.90909797	2.413751905	12.06875953	-0.099122823
1	307.4	113.2667703	46.28852299	2.950816035	14.75408018	0.011248068
1	307.6	112.1466869	48.19815463	2.21388342	11.0694171	-0.102355265
1	307.8	110.6928499	50.30066907	2.556209857	12.78104929	0.074515003
1	308	109.4404372	52.88589986	2.872621757	14.36310879	-0.153852134
1	308.2	108.6297891	55.17502631	2.428425482	12.14212741	-0.110780378
1	308.4	107.7473521	57.64646349	2.624251651	13.12125825	0.002596013
1	308.6	107.482002	58.54884803	0.940589476	4.702947381	-0.056952065
1	308.8	106.0471681	60.76991339	2.644216252	13.22108126	0.28757305
1	309	104.4200836	63.73011881	3.377901733	16.88950867	-0.070989851
1	309.2	103.0182684	66.39790151	3.013660634	15.06830317	-0.018768259
1	309.4	101.6659263	69.07961028	3.003396609	15.01698305	-0.016739444
1	309.6	100.8384231	71.92356102	2.961894185	14.80947093	-0.183917182
1	309.8	99.81557504	74.38845444	2.668692153	13.34346076	0.110190008
1	310	98.52137029	76.39762599	2.389923907	11.94961954	0.178909101
1	310.2	96.66210013	78.82405962	3.056871879	15.2843594	0.081573599
1	310.4	94.49064599	81.17760198	3.202245264	16.01122632	0.09135509
1	310.6	92.01061191	83.37480736	3.313348841	16.56674421	0.100614435
1	310.8	89.48993272	86.03983811	3.668271042	18.34135521	-0.088224835
1	311	87.34998613	88.63367236	3.362639961	16.8131998	-0.06776125
1	311.2	84.62779172	91.21086471	3.748634795	18.74317398	0.122945694
1	311.4	81.42995823	93.36078853	3.853350683	19.26675341	0.166146088
1	311.6	78.29018964	95.60029986	3.856625183	19.28312591	-0.027681553
1	311.8	75.26030697	97.58429952	3.621663106	18.10831553	0.039828741
1	312	72.54721343	99.95707179	3.604292547	18.02146274	-0.13883299
1	312.2	70.6788421	101.977034	2.751555724	13.75777862	-0.105781858
1	312.4	68.5221318	103.4519052	2.61278477	13.06392385	0.224558382
1	312.6	65.44121036	104.8253956	3.373211073	16.86605537	0.180446175
1	312.8	62.3056828	106.3632063	3.492333686	17.46166843	-0.036616222
1	313	59.24678602	107.9223797	3.433346937	17.16673468	-0.015415215
1	313.2	56.13142638	110.0401136	3.766996503	18.83498252	-0.125629266
1	313.4	53.6326803	111.8942613	3.111526253	15.55763127	-0.041360909
1	313.6	50.90325965	113.3293055	3.083681076	15.41840538	0.154332078
1	313.8	47.66614601	114.5340466	3.454027498	17.27013749	0.127766406
1	314	44.11237119	115.7302572	3.749698022	18.74849011	0.0315929
1	314.2	40.58185835	116.9023166	3.719979058	18.59989529	0.004158185
1	314.4	36.84970265	118.5854908	4.094149653	20.47074827	-0.103146965
1	314.6	33.44649523	119.7291883	3.590245766	17.95122883	0.099472307
1	314.8	29.88341883	120.5214429	3.650093262	18.25046631	0.105414727
1	315	25.85759105	121.1744402	4.078442696	20.39221348	0.05799037
1	315.2	21.738987	122.5036014	4.327767189	21.63883595	-0.151367945
1	315.4	18.05510346	123.2686245	3.76248032	18.8124016	0.107412305
1	315.6	14.27931745	123.4554918	3.780407312	18.90203656	0.155306572
1	315.8	10.22301903	123.8848386	4.078957641	20.39478821	-0.056003653
1	316	6.668297648	124.6364097	3.633304742	18.16652371	-0.102906154
1	316.2	3.25362266	125.3395687	3.486321529	17.43160764	0.00527655
1	316.4	0.183040308	125.5942056	3.081122517	15.40561258	0.1203453
1	316.6	-3.1332888	125.509594	3.317408307	16.58704153	0.108246687
1	316.8	-6.731494971	125.6285645	3.600172444	18.00086222	-0.058559897
1	317	-10.54399462	125.9848922	3.82911517	19.14557585	-0.060140483
1	317.2	-14.27656872	125.789385	3.737690802	18.68845401	0.14552312
1	317.4	-18.01363884	125.771103	3.737114833	18.68557416	-0.047438806
1	317.6	-21.93735329	125.6095715	3.927038004	19.63519002	0.036252737
1	317.8	-25.80962845	124.9430312	3.929222678	19.64611339	0.129316219
1	318	-29.95196776	124.5240741	4.163472119	20.81736059	-0.069663527
1	318.2	-33.78620071	123.6538609	3.9317443	19.6587215	0.122380675
1	318.4	-37.73377776	122.4900039	4.115571382	20.57785691	0.063527157
1	318.6	-42.00633524	121.6955984	4.345782708	21.72891354	-0.102872464
1	318.8	-46.23447927	121.1442557	4.26393958	21.3196979	-0.054166174
1	319	-49.56811843	120.5640403	3.383755302	16.91877651	0.042655775
1	319.2	-53.43101955	119.4005843	4.03430723	20.17153615	0.120223083
1	319.4	-57.17598929	118.0929313	3.966705784	19.83352892	0.043394911
1	319.6	-60.74590036	116.2628808	4.011651807	20.05825903	0.137761624
1	319.8	-64.64537883	114.9497047	4.1146523	20.5732615	-0.148873515
1	320	-68.17029432	113.963	3.66041191	18.30205955	-0.051891298
1	320.2	-72.05059675	112.1934825	4.264732035	21.32366018	0.154916336
1	320.4	-75.89834456	110.3110278	4.283549797	21.41774899	0.027145382
1	320.6	-79.29741115	108.5678125	3.820006985	19.10003492	0.018876664
1	320.8	-82.96412093	106.4542888	4.232226735	21.16113368	0.049016757
1	321	-86.44352223	104.5118661	3.98487632	19.9243816	-0.013726986
1	321.2	-89.9898892	102.1545689	4.25835279	21.29176395	0.077479723
1	321.4	-93.20891889	99.75720802	4.013663106	20.06831553	0.053485234
1	321.6	-96.00279328	97.53012779	3.572900843	17.86450421	0.032857956
1	321.8	-99.14645725	95.36183086	3.818918008	19.09459004	-0.069184474
1	322	-102.2546452	92.94454721	3.93752368	19.6876184	0.057200074
1	322.2	-105.4908305	90.25828181	4.205819403	21.02909701	0.031806311
1	322.4	-108.2987294	87.68830724	3.806450529	19.03225264	0.048375438
1	322.6	-111.5119619	84.95590825	4.217922187	21.08961093	-0.036483605
1	322.8	-114.2458786	82.41615465	3.731574555	18.65787278	0.043895296
1	323	-116.7007027	79.36473951	3.91628596	19.5814298	0.144727991
1	323.2	-119.2593791	76.71523884	3.683297245	18.41648623	-0.090490148
1	323.4	-121.5078735	73.6455596	3.805083123	19.02541562	0.135764113
1	323.6	-123.4305598	70.48459748	3.699784379	18.49892189	0.085726227
1	323.8	-126.0462994	67.21556514	4.186724951	20.93362475	-0.128365946
1	324	-128.6867032	64.40628299	3.855359686	19.27679843	-0.079582686
1	324.2	-131.1255458	61.03149518	4.163789881	20.81894941	0.128643151
1	324.4	-133.1755284	57.81191371	3.816822413	19.08411206	0.058791109
1	324.6	-135.555865	54.34628052	4.204356788	21.02178394	-0.03485409
1	324.8	-137.4733546	51.42435272	3.494914624	17.47457312	0.021089028
1	325	-139.6838342	47.67652247	4.35114372	21.7557186	0.047862654
1	325.2	-141.0891261	44.09505387	3.847305892	19.23652946	0.158968528
1	325.4	-142.805064	39.96333613	4.473872429	22.36936215	-0.019714345
1	325.6	-144.3592306	36.35529205	3.928538655	19.64269328	-0.013097827
1	325.8	-146.2748727	32.67395563	4.1499304	20.749652	-0.073076066
1	326	-147.4937072	29.10610284	3.770295907	18.85147954	0.150621213
1	326.2	-148.5498603	25.23450864	4.013066271	20.06533136	0.062870633
1	326.4	-149.8981752	21.63291692	3.845700978	19.22850489	-0.091899621
1	326.6	-150.7854541	18.04437628	3.696604901	18.48302451	0.115823094
1	326.8	-151.7188162	14.10269742	4.050678597	20.25339298	0.009881492
1	327	-152.2902159	10.30290117	3.842518594	19.21259297	0.083252441
1	327.2	-153.1390885	6.268936902	4.122311533	20.61155767	-0.058147255
1	327.4	-153.9119762	2.744155772	3.608522896	18.04261448	-0.008451037
1	327.6	-154.0220032	-1.210592084	3.956278117	19.78139059	0.188042019
1	327.8	-154.0182492	-4.736904629	3.526314544	17.63157272	0.028878891
1	328	-154.5428559	-8.894177119	4.190241848	20.95120924	-0.126591205
1	328.2	-155.1620637	-12.56009337	3.71784349	18.58921745	-0.041803392
1	328.4	-155.4346717	-16.45751587	3.906944751	19.53472375	0.097498041
1	328.6	-155.3861448	-20.04481716	3.587629496	17.93814748	0.083358549
1	328.8	-155.0825568	-24.00140582	3.968218681	19.8410934	0.063053113
1	329	-154.5257006	-27.55443064	3.596397394	17.98198697	0.078883017
1	329.2	-154.4237597	-31.43211287	3.879021973	19.39510986	-0.129179606
1	329.4	-154.4318233	-35.10779876	3.675694735	18.37847367	-0.028476871
1	329.6	-154.2116873	-39.17011572	4.068277144	20.34138572	0.056330583
1	329.8	-153.380862	-42.58220581	3.51178437	17.55892185	0.184709765
1	330	-152.5922248	-46.60446795	4.098846345	20.49423173	-0.045234548
1	330.2	-152.1374596	-50.1924346	3.616671974	18.08335987	-0.067536932
1	330.4	-151.5653042	-53.44149881	3.299057439	16.4952872	0.048236245
1	330.6	-150.6332074	-56.81930346	3.504050322	17.52025161	0.094935549
1	330.8	-149.9306296	-60.61559102	3.860753136	19.30376568	-0.086247722
1	331	-148.6425182	-64.05288078	3.670720911	18.35360455	0.175549027
1	331.2	-147.7950565	-67.9299069	3.968566855	19.84283428	-0.143347485
1	331.4	-146.3003967	-71.75772794	4.109284827	20.54642413	0.157065638
1	331.6	-144.5195547	-75.06203958	3.753648042	18.76824021	0.12204969
1	331.8	-142.8443668	-77.93832593	3.328554881	16.6427744	0.033071806
1	332	-141.6610309	-80.93302643	3.220017843	16.10008921	-0.151075254
1	332.2	-141.0757976	-83.73361433	2.861082075	14.30541038	-0.170308976
1	332.4	-140.1147046	-87.01475883	3.41900701	17.09503505	0.078939609
1	332.6	-138.826716	-89.74645602	3.02011327	15.10056635	0.155643576
1	332.8	-137.2498195	-92.86009059	3.490175209	17.45087605	0.028206555
1	333	-135.640846	-95.57636761	3.157048673	15.78524337	0.065978547
1	333.2	-133.6643226	-98.71610374	3.710065717	18.55032858	0.027070403
1	333.4	-131.3673333	-101.5613395	3.656709785	18.28354893	0.117340523
1	333.6	-129.3115808	-104.4965869	3.583545123	17.91772562	-0.068210089
1	333.8	-126.9894769	-107.4886128	3.787398219	18.93699109	0.049022649
1	334	-124.9496149	-110.3842565	3.542003683	17.71001841	-0.046283122
1	334.2	-122.6685566	-113.0381045	3.499447896	17.49723948	0.09628771
1	334.4	-120.1742159	-115.4999404	3.504621523	17.52310761	0.081956538
1	334.6	-117.9378347	-118.0448796	3.387936827	16.93968413	-0.071003036
1	334.8	-115.6698369	-120.5503609	3.379534119	16.8976706	0.014735079
1	335	-113.3649342	-122.8716133	3.271206058	16.35603029	0.046175424
1	335.2	-110.6134522	-125.4827955	3.79327369	18.96636845	0.029690567
1	335.4	-108.4683366	-127.6449772	3.045743104	15.22871552	-0.030118477
1	335.6	-106.0540484	-129.566256	3.085465856	15.42732928	0.117188515
1	335.8	-103.4233464	-131.8373145	3.47538486	17.3769243	-0.039987388
1	336	-100.994961	-134.1541695	3.356318356	16.78159178	-0.049739705
1	336.2	-98.23573413	-136.2437332	3.461157214	17.30578607	0.1137418
1	336.4	-95.07435034	-138.4770974	3.870692828	19.35346414	0.033114355
1	336.6	-91.93342584	-140.3665423	3.66543432	18.3271716	0.073479172
1	336.8	-88.85943062	-142.4378718	3.706730683	18.53365342	-0.051377299
1	337	-87.83030284	-143.4101994	1.415812504	7.079062519	-0.164085551
1	337.2	-85.49931642	-144.7378504	2.682564985	13.41282493	0.239285343
1	337.4	-82.71331452	-146.2268959	3.158965472	15.79482736	0.026896097
1	337.6	-79.92277994	-147.7690355	3.188303321	15.9415166	-0.014017034
1	337.8	-76.47164659	-149.5641694	3.89009342	19.4504671	0.025218484
1	338	-73.39159894	-151.193689	3.484541267	17.42270634	-0.006978334
1	338.2	-69.83753245	-152.5739944	3.81269347	19.06346735	0.116178252
1	338.4	-67.05801035	-154.0111828	3.129097912	15.64548956	-0.106761198
1	338.6	-63.58171265	-155.4232836	3.752155939	18.76077969	0.091357934
1	338.8	-60.61716616	-156.669886	3.215984076	16.07992038	-0.012209173
1	339	-57.1492867	-157.6545152	3.604952493	18.02476246	0.121408299
1	339.2	-54.10307692	-158.8529518	3.273475886	16.36737943	-0.098172512
1	339.4	-50.36405911	-159.9161296	3.887235678	19.43617839	0.097785269
1	339.6	-46.98478736	-160.9158624	3.524052091	17.62026045	-0.010603438
1	339.8	-43.3519244	-161.7471534	3.726759739	18.63379869	0.062685921
1	340	-40.1644479	-162.6716877	3.318850708	16.59425354	-0.057353016
1	340.2	-36.73672237	-163.2933074	3.48363508	17.4181754	0.102904722
1	340.4	-33.6184321	-163.8632311	3.169944363	15.84972182	-0.001372034
1	340.6	-30.47252936	-164.2076187	3.164696952	15.82348476	0.071735203
1	340.8	-27.1152274	-164.7727654	3.404536275	17.02268138	-0.057732533
1	341	-24.22375359	-164.3064968	2.928826933	14.64413466	0.326650141
1	341.2	-21.89290375	-164.3799008	2.332005384	11.66002692	-0.191362009
1	341.4	-21.64539181	-164.3567806	0.248589431	1.242947154	0.124622371
1	341.6	-19.57268377	-164.2176768	2.07737057	10.38685285	-0.026128781
1	341.8	-16.2465986	-164.3702754	3.329583896	16.64791948	-0.112858812
1	342	-13.5121177	-165.0653882	2.821447772	14.10723886	-0.203083129
1	342.2	-10.87123169	-165.3872035	2.660421767	13.30210883	0.127669368
1	342.4	-8.331604013	-165.449775	2.540398385	12.70199192	0.096627877
1	342.6	-5.253212693	-165.20265	3.088294659	15.44147329	0.104738629
1	342.8	-2.19491653	-165.1277602	3.059212953	15.29606476	-0.055623026
1	343	0.889626832	-164.5479599	3.138562745	15.69281373	0.161319013
1	343.2	3.922895228	-164.5969243	3.033663574	15.16831787	-0.201942577
1	343.4	6.71527701	-164.2308142	2.816279933	14.08139967	0.146507797
1	343.6	9.932441017	-163.5342966	3.291698795	16.45849397	0.082843154
1	343.8	13.14631026	-163.1466248	3.237166189	16.18583095	-0.093165248
1	344	16.2767051	-162.9449761	3.136882862	15.68441431	-0.055717143
1	344.2	19.14546268	-162.6814713	2.880834041	14.4041702	0.02726872
1	344.4	21.92255487	-161.9670442	2.867515859	14.3375793	0.16020106
1	344.6	25.23600791	-161.2695847	3.386062725	16.93031362	-0.04433274
1	344.8	28.45462814	-160.4204855	3.328736334	16.64368167	0.050467473
1	345	31.37382387	-159.6326021	3.023650779	15.1182539	0.005684217
1	345.2	34.46111595	-158.4427232	3.308652911	16.54326456	0.104251207
1	345.4	37.45646918	-157.1782715	3.251304222	16.25652111	0.031576373
1	345.6	40.66105563	-156.1381491	3.369158479	16.8457924	-0.085598144
1	345.8	44.27285898	-155.517371	3.664763155	18.32381577	-0.143633891
1	346	46.93171024	-154.402097	2.883283912	14.41641956	0.226954614
1	346.2	49.92433323	-153.0368976	3.289310211	16.44655105	0.030821721
1	346.4	52.809655	-151.1453136	3.450097381	17.25048691	0.152305786
1	346.6	56.07723867	-149.3836588	3.712213678	18.56106839	-0.085833917
1	346.8	59.12687056	-148.0259054	3.338225428	16.69112714	-0.075589228
1	347	62.00665881	-146.2523255	3.382124499	16.9106225	0.1331374
1	347.2	65.1083488	-144.49348	3.565672173	17.82836087	-0.036161204
1	347.4	68.3300452	-142.4840281	3.7970021	18.9850105	0.041834843
1	347.6	71.35661491	-140.5286708	3.603268844	18.01634422	0.015921379
1	347.8	73.86145847	-138.5494831	3.192401164	15.96200582	0.095099195
1	348	76.24327431	-136.5947795	3.081219363	15.40609682	0.018520473
1	348.2	78.1306666	-135.3500567	2.260881369	11.30440685	-0.104202784
1	348.4	80.61121035	-133.6043806	3.033229684	15.16614842	0.030216477
1	348.6	82.18141329	-132.7967557	1.76572798	8.8286399	-0.138179462
1	348.8	84.32778479	-131.0060076	2.795297681	13.97648841	0.220259739
1	349	86.45872116	-129.100172	2.858863294	14.29431647	0.034376479
1	349.2	88.88491348	-127.0436547	3.180514526	15.90257263	-0.026575807
1	349.4	91.23518508	-124.6718485	3.339047937	16.69523969	0.086841041
1	349.6	93.62062285	-122.7937641	3.036035964	15.18017982	-0.123002034
1	349.8	96.11072255	-120.5354099	3.361660336	16.80830168	0.069675945
1	350	98.42340673	-117.7308074	3.635148312	18.17574156	0.144599989
1	350.2	100.5127151	-115.2205506	3.265975906	16.32987953	-0.00456931
1	350.4	102.9116405	-112.5349595	3.60100582	18.0050291	-0.034944478
1	350.6	104.2231372	-110.7072646	2.249553759	11.24776879	0.106657723
1	350.8	105.8182951	-108.645074	2.607136117	13.03568059	-0.035968542
1	351	107.9955556	-106.2616478	3.228185832	16.14092916	-0.081835462
1	351.2	109.9008771	-103.4764715	3.374530687	16.87265344	0.140253368
1	351.4	111.5531531	-100.726041	3.208564109	16.04282055	0.059011857
1	351.6	113.1580674	-97.6396016	3.4787725	17.3938625	0.061448163
1	351.8	115.1200703	-94.95876813	3.32209625	16.61048125	-0.152281467
1	352	116.9145411	-92.14137468	3.340334007	16.70167004	0.064662745
1	352.2	118.3667763	-89.45544645	3.05339115	15.26695575	0.071467541
1	352.4	119.6400121	-86.42028976	3.291398718	16.45699359	0.098462348
1	352.6	120.9775376	-83.38386655	3.317957266	16.58978633	-0.017721075
1	352.8	122.6923196	-80.54884718	3.313278169	16.56639085	-0.129062878
1	353	124.1942101	-77.96459144	2.988988591	14.94494296	0.017524931
1	353.2	125.5078182	-75.20548944	3.055848481	15.27924241	0.082113102
1	353.4	126.4449707	-71.958011	3.379995724	16.89997862	0.163399606
1	353.6	127.4486702	-68.96133262	3.160299668	15.80149834	-0.042247749
1	353.8	128.4442515	-65.86749297	3.250080899	16.2504045	0.011863359
1	354	129.5712152	-62.90768862	3.167094722	15.83547361	-0.05247747
1	354.2	130.6044021	-59.73548039	3.336222445	16.68111223	0.048943064
1	354.4	131.1265469	-56.93630535	2.847457846	14.23728923	0.130448697
1	354.6	131.6139625	-53.65272725	3.319557064	16.59778532	0.037051512
1	354.8	132.1845979	-50.49793529	3.205984558	16.02992279	-0.031579825
1	355	132.9529079	-47.33669991	3.253261346	16.26630673	-0.059474302
1	355.2	134.156466	-44.53618488	3.048185776	15.24092888	-0.167479695
1	355.4	134.3903629	-41.77386565	2.772204049	13.86102025	0.321425537
1	355.6	134.3027017	-38.47772893	3.297302195	16.48651097	0.111061444
1	355.8	134.2089246	-35.15962858	3.319425264	16.59712632	0.001665914
1	356	134.4381614	-31.85085111	3.316708892	16.58354446	-0.097425665
1	356.2	134.8160732	-28.88965242	2.985216066	14.92608033	-0.057764126
1	356.4	135.7300001	-25.63162041	3.383790035	16.91895018	-0.146551197
1	356.6	136.0283686	-22.52935976	3.116575822	15.58287911	0.177603376
1	356.8	135.8823878	-19.31716033	3.215514828	16.07757414	0.141297325
1	357	135.5678557	-16.35947063	2.974366963	14.87183481	0.060531212
1	357.2	135.4272629	-12.62656869	3.735548584	18.67774292	-0.068300362
1	357.4	135.6070267	-9.261678336	3.369688722	16.84844361	-0.091017946
1	357.6	135.4558765	-6.110686544	3.154614974	15.77307487	0.101304941
1	357.8	134.8557538	-3.344439325	2.830595511	14.15297756	0.165701884
1	358	133.7965744	-0.022747853	3.486473183	17.43236592	0.095041082
1	358.2	133.0378752	3.116104305	3.229244082	16.14622041	-0.07151189
1	358.4	132.2540934	6.496506214	3.470076516	17.35038258	-0.009328663
1	358.6	132.0546714	9.614196287	3.124061543	15.62030771	-0.163957098
1	358.8	131.81171	12.85450234	3.249402026	16.24701013	0.010963304
1	359	131.6761408	15.74834144	2.897012902	14.48506451	-0.028027653
1	359.2	131.0832626	18.55111657	2.864795464	14.32397732	0.161646309
1	359.4	130.1209182	21.0414193	2.669777952	13.34888976	0.16029986
1	359.6	129.7026343	22.25275858	1.281524211	6.407621054	-0.036271576
1	359.8	129.5701958	22.43937088	0.228832015	1.144160076	0.284717377
1	360	129.5551246	22.52870336	0.090594896	0.452974481	-0.450069008
1	360.2	129.495349	22.59275464	0.087610947	0.438054736	0.583745413
1	360.4	129.5254552	22.62505353	0.044154298	0.220771489	-1.501157915
1	360.6	129.5216329	22.54118911	0.083951475	0.419757377	-2.436862304
1	360.8	129.441034	22.65755311	0.141551285	0.707756425	-2.490274144
1	361	129.435173	22.66218289	0.007468999	0.037344994	0.29645073
1	361.2	129.4341901	22.61364317	0.048549674	0.242748368	2.219121803
1	361.4	129.431314	22.71281845	0.099216979	0.496084897	-3.09235348
1	361.6	129.4368839	22.70109841	0.012976264	0.064881318	-2.726934973
1	361.8	129.401135	22.6888859	0.037777344	0.188886719	-1.685256525
1	362	129.441762	22.62835258	0.072902875	0.364514377	1.832706927
1	362.2	129.4246884	22.77174779	0.144408077	0.722040383	2.669001465
1	362.4	129.4116557	22.77076348	0.01306976	0.065348798	1.527671228
1	362.6	129.3717568	22.74546377	0.047244067	0.236220337	0.489729155
1	362.8	128.6798592	23.98554784	1.420046035	7.100230177	-1.626987103
1	363	127.8662623	25.85212633	2.036186458	10.18093229	-0.097875207
1	363.2	127.1401084	27.7481786	2.030348142	10.15174071	-0.045296498
1	363.4	126.847164	30.2155328	2.484683715	12.42341858	-0.247575181
1	363.6	126.3454054	32.40885618	2.249984268	11.24992134	0.10672148
1	363.8	125.2869539	35.10210254	2.893768375	14.46884188	0.149562748
1	364	124.0283528	37.43515715	2.650890516	13.25445258	0.120259713
1	364.2	122.8038986	40.12887774	2.958955714	14.79477857	-0.068080375
1	364.4	121.7068225	42.52375967	2.634204888	13.17102444	0.002924253
1	364.6	120.6620228	45.04774638	2.731687265	13.65843633	-0.03709023
1	364.8	119.3145587	47.34602309	2.664157531	13.32078766	0.137807488
1	365	117.7201654	49.96043589	3.062228646	15.31114323	0.017348889
1	365.2	116.2468521	52.43910936	2.883483003	14.41741501	-0.011340286
1	365.4	114.8591616	55.22620898	3.113456146	15.56728073	-0.074324274
1	365.6	113.465246	57.64679139	2.793245408	13.96622704	0.060515689
1	365.8	111.7184646	60.01258239	2.940784279	14.7039214	0.113523158
1	366	110.2314635	62.68515912	3.058404601	15.29202301	-0.128265524
1	366.2	108.4431815	65.17238111	3.063368399	15.31684199	0.115618378
1	366.4	106.4184542	67.73213031	3.263715125	16.31857563	0.045864676
1	366.6	104.4773475	70.19767984	3.137965866	15.68982933	-0.002276923
1	366.8	102.7342793	72.4200392	2.824388042	14.12194021	-0.001829636
1	367	100.3447097	74.52257186	3.18287396	15.9143698	0.184095376
1	367.2	98.05099216	76.55213979	3.062725251	15.31362626	-0.002787982
1	367.4	95.96113779	79.01825464	3.23252436	16.1626218	-0.143422675
1	367.6	93.93253365	81.49689138	3.20294784	16.0147392	-0.017117481
1	367.8	92.465373	83.9031108	2.818235664	14.09117832	-0.138333207
1	368	90.30212774	85.95517155	2.981708124	14.90854062	0.264220221
1	368.2	87.58177158	87.70072013	3.232224852	16.16112426	0.188536697
1	368.4	84.65613215	89.53015134	3.450533963	17.25266982	0.011669092
1	368.6	81.6283609	91.58199318	3.657520161	18.28760081	-0.036762288
1	368.8	79.05203777	93.81353924	3.408407054	17.04203527	-0.118225319
1	369	76.68804224	96.4259655	3.523243651	17.61621825	-0.121468594
1	369.2	74.91930899	98.49435787	2.721518747	13.60759374	-0.028056353
1	369.4	72.60970098	100.2650058	2.910237649	14.55118824	0.209266004
1	369.6	70.19759732	101.6942719	2.803755671	14.01877835	0.119153047
1	369.8	67.31003648	103.2664232	3.287805844	16.43902922	0.0363384
1	370	64.78122088	105.1694018	3.164843731	15.82421865	-0.146533295
1	370.2	61.94522697	106.8120018	3.277345908	16.38672954	0.120127572
1	370.4	58.80946262	108.4202432	3.524125204	17.62062602	0.051091929
1	370.6	55.68225339	109.7603412	3.402249261	17.0112463	0.069035582
1	370.8	52.5136708	111.1646722	3.465842098	17.32921049	-0.012333279
1	371	49.28984509	112.4440547	3.46841054	17.3420527	0.039398859
1	371.2	45.90221863	114.3539052	3.888899861	19.4444993	-0.135565711
1	371.4	43.00566607	115.7559034	3.218014208	16.09007104	0.06257103
1	371.6	40.2481048	116.5187206	2.861124664	14.30562332	0.180905875
1	371.8	36.94886775	117.4865418	3.438261628	17.19130814	-0.015463326
1	372	33.2763969	118.4264386	3.790837379	18.95418689	0.034789643
1	372.2	29.59529817	119.3446811	3.793897365	18.96948683	0.006093321
1	372.4	25.93811692	120.6414706	3.880288342	19.40144171	-0.096296488
1	372.6	22.7639826	121.6648671	3.335036596	16.67518298	0.028861132
1	372.8	19.81551808	122.6816106	3.118847599	15.59423799	-0.020174668
1	373	16.55454154	123.4370458	3.34733482	16.7366741	0.104425377
1	373.2	12.73394216	124.0835358	3.874910192	19.37455096	0.060019788
1	373.4	9.297024509	124.2648437	3.4416966	17.208483	0.114919675
1	373.6	5.219193206	124.5950334	4.091177503	20.45588751	-0.028091416
1	373.8	1.742230774	125.326044	3.552976803	17.76488402	-0.126430276
1	374	-2.107000401	125.6796194	3.865436097	19.32718048	0.11562682
1	374.2	-6.001682544	125.7390773	3.895135972	19.47567986	0.076333817
1	374.4	-9.86239918	125.6702323	3.861330415	19.30665208	0.033095549
1	374.6	-13.53370517	125.8869927	3.677699379	18.3884969	-0.076803605
1	374.8	-17.3023559	125.6878764	3.773907212	18.86953606	0.111759127
1	375	-20.79178674	125.305684	3.510298934	17.55149467	0.056307904
1	375.2	-24.72485674	124.7864762	3.967192506	19.83596253	0.02215818
1	375.4	-28.27550112	124.143267	3.608433672	18.04216836	0.047957436
1	375.6	-31.92412725	124.1090359	3.648786704	18.24393352	-0.169827703
1	375.8	-34.29405712	124.049578	2.370675606	11.85337803	0.015701579
1	376	-37.0522372	123.4088114	2.8316319	14.1581595	0.203182754
1	376.2	-40.01060391	122.3744784	3.13397165	15.66985825	0.108078953
1	376.4	-43.73895518	120.9164493	4.003305169	20.01652585	0.036435567
1	376.6	-47.62317089	120.2217295	3.945854434	19.72927217	-0.195794753
1	376.8	-51.09729365	119.8851603	3.490387905	17.45193952	-0.080408226
1	377	-54.31720608	119.0458424	3.327505155	16.63752578	0.158413167
1	377.2	-57.98293321	117.5350995	3.964832873	19.82416436	0.135925597
1	377.4	-61.06238918	115.8177489	3.525952656	17.62976328	0.117804057
1	377.6	-64.55913722	114.074825	3.907048805	19.53524402	-0.04632041
1	377.8	-67.98908361	112.9597631	3.60664601	18.03323005	-0.148081163
1	378	-71.6761799	111.7647736	3.87591007	19.37955035	-0.000900716
1	378.2	-74.77911647	110.416674	3.383132861	16.91566431	0.096437359
1	378.4	-78.02506704	108.8136092	3.620222635	18.10111318	0.048873025
1	378.6	-81.18826194	106.8291356	3.734158194	18.67079097	0.101568812
1	378.8	-84.18087569	104.6046801	3.728798642	18.64399321	0.0789119
1	379	-87.3548916	102.469721	3.825235584	19.12617792	-0.047084927
1	379.2	-90.84895474	100.7123246	3.911127643	19.55563821	-0.126106278
1	379.4	-94.1446152	99.15357076	3.645694903	18.22847452	-0.024225889
1	379.6	-97.14638469	96.82314088	3.800200453	19.00100226	0.218362169
1	379.8	-100.0429644	94.66093199	3.614598345	18.07299172	-0.018916345
1	380	-102.819911	91.99265685	3.851119964	19.25559982	0.124205721
1	380.2	-105.5188253	89.49364165	3.678208123	18.39104061	-0.018483918
1	380.4	-108.4586166	87.07921984	3.804182643	19.02091321	-0.059371039
1	380.6	-111.0143987	85.27333862	3.129413557	15.64706778	-0.072455844
1	380.8	-112.8479221	83.03009073	2.897234733	14.48617367	0.270431237
1	381	-115.2336602	80.4487058	3.515009858	17.57504929	-0.060797846
1	381.2	-117.7003523	77.90147908	3.54583337	17.72916685	-0.023307204
1	381.4	-119.9108227	74.78931172	3.817298108	19.08649054	0.151753845
1	381.6	-122.4413221	71.86313699	3.868581862	19.34290931	-0.095429164
1	381.8	-124.9718942	69.36290067	3.557383457	17.78691729	-0.078415427
1	382	-127.4461765	66.32282272	3.919712565	19.59856283	0.108276183
1	382.2	-129.5210231	63.22253996	3.730514927	18.65257463	0.093366912
1	382.4	-131.5224242	59.84201023	3.928560519	19.64280259	0.055240685
1	382.6	-133.2809093	56.18949148	4.053783804	20.26891902	0.085850984
1	382.8	-135.1401476	52.5964668	4.045564645	20.22782322	-0.028822687
1	383	-137.0109625	49.61823439	3.517075052	17.58537526	-0.083354474
1	383.2	-139.1380763	46.59702201	3.694906924	18.47453462	-0.052574876
1	383.4	-140.8917609	43.2195366	3.805629705	19.02814852	0.134534041
1	383.6	-142.5990573	39.76113941	3.856860371	19.28430185	0.020342998
1	383.8	-144.0908684	36.19481803	3.865766249	19.32883125	0.062381787
1	384	-145.2207219	32.97281222	3.414365293	17.07182647	0.058916987
1	384.2	-146.2563796	29.39878061	3.721060166	18.60530083	0.05522159
1	384.4	-147.8960962	25.92186457	3.844166452	19.22083226	-0.158623332
1	384.6	-149.0647291	22.41567515	3.695817518	18.47908759	0.118945622
1	384.8	-149.8235512	19.04861579	3.451506869	17.25753434	0.100062515
1	385	-150.6853335	15.29030484	3.855848813	19.27924406	-0.003740707
1	385.2	-151.944076	11.55680144	3.939984798	19.69992399	-0.099775766
1	385.4	-152.7773628	8.335980618	3.326868455	16.63434228	0.072012043
1	385.6	-153.4290841	4.879041677	3.517835618	17.58917809	0.066829127
1	385.8	-153.9526124	1.494265319	3.42502451	17.12512255	0.03288301
1	386	-154.2966818	-2.178722974	3.689068546	18.44534273	0.060052432
1	386.2	-154.7036306	-6.244986136	4.086576002	20.43288001	-0.006344145
1	386.4	-155.086029	-10.05221967	3.826389391	19.13194696	-0.000357091
1	386.6	-155.3168676	-13.53697345	3.492391071	17.46195536	0.033958462
1	386.8	-155.1416909	-17.16630714	3.633558853	18.16779427	0.114375293
1	387	-154.9960516	-20.81581861	3.652416287	18.26208143	-0.008344144
1	387.2	-155.0471402	-24.24705677	3.431618471	17.15809235	-0.054773501
1	387.4	-154.8136531	-27.29915549	3.061016632	15.30508316	0.09123995
1	387.6	-154.4646642	-30.53564285	3.25524864	16.2762432	0.031062691
1	387.8	-154.2216891	-33.75725656	3.230763336	16.15381668	-0.032136704
1	388	-154.0755721	-36.86492165	3.111098283	15.55549141	-0.028294119
1	388.2	-153.6061993	-40.37557661	3.541893429	17.70946715	0.085927625
1	388.4	-153.0781842	-44.15226993	3.813425279	19.0671264	0.005997156
1	388.6	-152.3808942	-47.6077324	3.525114791	17.62557396	0.06021108
1	388.8	-151.6432865	-51.22010555	3.686909928	18.43454964	0.002300872
1	389	-151.0001022	-54.81265629	3.649672171	18.24836086	-0.02426449
1	389.2	-149.9340517	-58.25995281	3.60836762	18.0418381	0.122758494
1	389.4	-149.305024	-61.61306817	3.411606426	17.05803213	-0.114474679
1	389.6	-148.2945671	-64.78445634	3.328472042	16.64236021	0.123007825
1	389.8	-147.2928061	-68.12717312	3.489596063	17.44798031	-0.017280051
1	390	-146.1048426	-71.34479493	3.429919414	17.14959707	0.062513343
1	390.2	-144.8428373	-74.53036422	3.426442637	17.13221318	0.02351358
1	390.4	-143.2832645	-77.59293468	3.436801581	17.1840079	0.093815089
1	390.6	-142.1135076	-80.21182227	2.868257908	14.34128954	-0.050935142
1	390.8	-141.3020086	-82.84485455	2.755247643	13.77623821	-0.121112263
1	391	-140.1110961	-85.43426866	2.850147036	14.25073518	0.132107166
1	391.2	-138.9145594	-88.0264168	2.854983737	14.27491869	0.001389602
1	391.4	-137.5989992	-90.92438458	3.182595773	15.91297886	-0.006317049
1	391.6	-135.9358926	-93.98725577	3.485269478	17.42634739	0.071303033
1	391.8	-134.0723951	-97.25643414	3.762997484	18.81498742	0.020638865
1	392	-131.9395159	-100.6023225	3.967888949	19.83944475	0.049427445
1	392.2	-129.8816882	-103.3947716	3.468778827	17.34389413	0.067569767
1	392.4	-127.5688493	-106.1166899	3.571843115	17.85921558	0.069244271
1	392.6	-125.2684334	-109.0062593	3.693443515	18.46721758	-0.031960563
1	392.8	-122.9597901	-111.7544799	3.589226909	17.94613455	0.026324627
1	393	-121.0888979	-114.4462635	3.278099567	16.39049784	-0.091301198
1	393.2	-118.5214666	-117.2710665	3.817226123	19.08613061	0.130316232
1	393.4	-116.3098949	-119.7803163	3.344754698	16.72377349	-0.01527919
1	393.6	-113.7131582	-122.3931618	3.683748602	18.41874301	0.059880921
1	393.8	-111.207632	-124.9232136	3.560733535	17.80366767	-0.001778287
1	394	-108.2891007	-127.4307639	3.847808889	19.23904444	0.080467845
1	394.2	-105.8040609	-129.7000088	3.365248152	16.82624076	-0.030239011
1	394.4	-102.9160271	-131.916531	3.640564502	18.20282251	0.08544193
1	394.6	-100.4877141	-133.9904326	3.193395047	15.96697523	-0.05224301
1	394.8	-97.57864784	-136.2979599	3.713131971	18.56565985	0.036248197
1	395	-94.74147983	-138.3993622	3.53063932	17.6531966	0.033090175
1	395.2	-92.00963821	-140.3543642	3.359314087	16.79657044	0.016359989
1	395.4	-88.97550526	-142.2160623	3.559758801	17.798794	0.070793908
1	395.6	-86.17499601	-144.0252381	3.334061952	16.67030976	-0.023221364
1	395.8	-83.1028301	-146.0432365	3.675666056	18.37833028	-0.007616211
1	396	-80.21604285	-147.3836328	3.182797946	15.91398973	0.146486794
1	396.2	-76.8608708	-148.7774127	3.633153166	18.16576583	0.040977462
1	396.4	-74.20343014	-150.6208903	3.234254274	16.17127137	-0.212766182
1	396.6	-71.48965397	-151.9668801	3.029235806	15.14617903	0.146058348
1	396.8	-68.19713349	-153.4679944	3.618568112	18.09284056	0.032666561
1	397	-64.99867194	-154.8265861	3.475043551	17.37521776	0.026092316
1	397.2	-61.51059742	-155.8335984	3.630528576	18.15264288	0.120611592
1	397.4	-58.12996965	-157.2565376	3.667887693	18.33943846	-0.117341839
1	397.6	-55.07195561	-158.7429288	3.400118893	17.00059446	-0.054035857
1	397.8	-52.02339762	-159.5502416	3.153642314	15.76821157	0.193561332
1	398	-48.71114611	-159.9999462	3.342640313	16.71320157	0.123930674
1	398.2	-44.88108143	-160.5304187	3.866625983	19.33312991	-0.002681714
1	398.4	-41.33768148	-161.639074	3.712788675	18.56394338	-0.165603428
1	398.6	-38.22911119	-162.4860471	3.221889631	16.10944815	0.03722319
1	398.8	-34.9667333	-163.3208012	3.367480346	16.83740173	0.015508472
1	399	-31.76027222	-163.9396209	3.265628656	16.32814328	0.059850795
1	399.2	-28.43227573	-164.4890022	3.373037269	16.86518635	0.027044395
1	399.4	-24.77099928	-164.9145643	3.685925713	18.42962856	0.0478892
1	399.6	-21.61614091	-165.0470061	3.157637118	15.78818559	0.073758402
[truncated: 250,029 more rows]
