# Supplementary material for: Anomalous diffusion on the servosphere: A potential tool for detecting inherent organismal movement patterns
Source: PLoS One. 2017 Jun 1;12(6):e0177480. doi: 10.1371/journal.pone.0177480 (PMC5453419; doi:10.1371/journal.pone.0177480)
Supplement: S1 Datasets — (ZIP) [file pone.0177480.s006.zip › ANTAM data/Summary.xlsx]

## Sheet: FPS0.1_160909
ind	treat	out_time	cens	mean_speed	max_speed	mean_angle	moved		average	mean_speed	max_speed	mean_angle	total moved
1	large	280	1	19.6883	26.0768	0.307881	5315.84		large	15.6474	23.6098	0.417703	5779.8
2	large	290	1	18.8612	26.6833	0.507342	5281.12		ANTAM	13.8861	21.8494	0.698363	4908.3
3	large	160	1	19.4747	30.0666	0.429563	2921.21
4	large	NA	1	NA	NA	NA	NA
5	large	870	1	17.1664	22.8035	0.436519	14763.1
6	large	170	1	15.4608	21.5407	0.222712	2164.52
7	large	270	1	12.3881	24.3311	0.314924	3220.92
8	large	340	1	17.4236	28.2843	0.377609	5749.79
9	large	160	1	14.0147	21.6333	0.2863	2102.2
10	large	490	1	14.4496	21.6333	0.522976	6935.81
11	large	400	1	21.6085	29.5296	0.535958	8427.31
12	large	120	1	21.7168	27.2029	0.198823	2388.85
13	large	630	1	12.8794	19.6977	0.37846	7985.23
14	large	340	1	16.1171	21.5407	0.297066	5318.65
15	large	390	1	14.5651	22.8035	0.453849	5534.76
16	large	880	1	11.2952	31.305	0.450786	9826.81
17	large	100	1	21.7892	27.8568	0.334316	1961.03
18	large	130	1	17.4969	24.4131	0.314053	2099.63
19	large	NA	1	NA	NA	NA	NA
20	large	170	1	14.5587	18.4391	0.337284	2329.4
21	large	590	1	14.5925	20.5913	0.219074	8463.67
22	large	190	1	13.6894	17.8885	0.233869	2464.1
23	large	170	1	15.6676	24.0832	0.57687	2506.81
24	large	1600	1	11.8007	28.0713	0.552092	18527
25	large	740	1	15.1716	20.3961	0.887749	11075.2
26	large	270	1	16.7676	27.8568	0.468728	4359.57
27	large	NA	1	NA	NA	NA	NA
28	large	1800	0	3.61801	8.24621	0.813244	6512.41
29	large	150	1	14.57	20.8806	0.402227	2039.8
1	ANTAM	840	1	14.7472	20.3961	1.16975	12154.3
2	ANTAM	170	1	15.7901	25.0599	1.32947	2007.08
3	ANTAM	420	1	18.332	27.7849	0.790318	7502.67
4	ANTAM	NA	NA	NA	NA	NA	NA
5	ANTAM	150	1	17.4469	28.4253	0.426293	2641.29
6	ANTAM	200	1	9.42295	17.088	1.1351	2076.58
7	ANTAM	280	1	13.891	24.7386	0.471	4098.17
8	ANTAM	170	1	17.2354	26	0.230298	3365.68
9	ANTAM	1000	1	12.0573	24.4131	0.304735	12017
10	ANTAM	250	1	15.9653	24.7386	0.3937	3001.19
11	ANTAM	140	1	21.1784	34.176	0.381842	2847.51
12	ANTAM	570	1	16.9441	27.2029	0.84852	10005.1
13	ANTAM	190	1	13.8767	24.4131	0.408476	3153.13
14	ANTAM	520	1	14.3765	20.8806	0.711408	6757.94
15	ANTAM	560	1	12.4656	17.8885	0.385116	5770.31
16	ANTAM	390	1	16.1502	21.2603	0.311566	5556.56
17	ANTAM	120	1	16.1758	24.3311	0.372657	2188.5
18	ANTAM	230	1	14.6277	21.5407	0.31511	2899.87
19	ANTAM	1800	0	1.28249	8.24621	0.56546	2308.49
20	ANTAM	550	1	13.7785	19.6977	1.72276	7949.76
21	ANTAM	120	1	15.7233	20.5913	0.391167	1945.67
22	ANTAM	220	1	12.0681	18.4391	0.612953	2392.2
23	ANTAM	400	1	14.3356	24.3311	0.652736	5563.58
24	ANTAM	370	1	10.5125	20.2485	0.301138	3909.8
25	ANTAM	560	1	12.5085	18	1.51791	7354.43
26	ANTAM	330	1	17.3236	28	1.51243	5897.57
27	ANTAM	250	1	16.0234	22.0907	0.338311	3868.75
28	ANTAM	1800	0	0.101348	2.82843	0.981748	182.426
29	ANTAM	610	1	14.4703	18.9737	0.972197	8016.89

## Sheet: FPS5_160909
ind	treat	mean_speed	max_speed	mean_angle	D	a	D(time)	a(time)	maxdiffuse		totalmoved		average	mean_speed	max_speed	mean_angle	totalmoved
1	ANTAM	16.0861	141.797	0.119648	8.79738	1.32384	112.632	1.54393	4225.04		28955		ANTAM	14.7916	55.2307	0.136788	26624.9
2	ANTAM	18.0024	50.5062	0.14496	2.49735	1.68819	298.316	1.69638	8852.22		32404.3		arena	11.9704	32.5485	0.314842	21546.7
3	ANTAM	19.8362	54.0525	0.144353	9.21089	1.55502	2126.79	1.37948	10577.5		35705.1
4	ANTAM	NA	NA	NA	NA	NA	NA	NA	NA		NA
5	ANTAM	17.9826	47.4023	0.125278	1.57095	1.86913	354.447	1.88071	19910.8		32368.7
6	ANTAM	10.2155	26.6217	0.116942	25.1463	1.2541	550.117	1.22674	2356.23		18388
7	ANTAM	14.3035	34.5684	0.116388	7.39231	1.61577	533.207	1.61587	10042.4		25746.2
8	ANTAM	17.546	49.9363	0.127081	2.92098	1.81761	867.062	1.72017	16727		31582.8
9	ANTAM	12.4323	39.6744	0.136025	10.5514	1.59841	2647.05	1.2804	9417.16		22378.1
10	ANTAM	16.4749	43.6076	0.121447	3.45951	1.76146	526.198	1.75203	16457.8		29654.8
11	ANTAM	21.8553	65.5681	0.147014	4.05598	1.75317	798.38	1.78127	25585.7		39339.5
12	ANTAM	18.1695	62.4683	0.13208	3.60709	1.71295	1177.45	1.52729	14672.1		32705
13	ANTAM	14.3466	41.3415	0.119213	28.4186	1.4088	603.516	1.54332	7971.26		25823.8
14	ANTAM	15.3312	36.8978	0.12461	38.1769	1.30448	2519.68	1.17871	4768.59		27596.2
15	ANTAM	12.8135	48.385	0.12548	21.7537	1.4663	1486.09	1.35548	7885.24		23064.4
16	ANTAM	16.6899	91.5238	0.13647	1.96322	1.87138	968.917	1.68972	17904.7		30041.9
17	ANTAM	16.6564	39.1709	0.141779	1.35075	1.90229	296.305	1.90231	19230.2		29981.5
18	ANTAM	15.0856	41.3125	0.127773	2.18954	1.84748	1467.57	1.55518	11999.8		27154.1
19	ANTAM	1.37433	18.5193	0.166801	75.9474	1.06872	40.7785	1.27854	739.81		2473.8
20	ANTAM	16.5982	47.8664	0.132262	12.1167	1.27646	170.345	1.46432	3264.91		29876.7
21	ANTAM	16.277	46.1662	0.134353	34.7677	1.4294	1699.24	1.43576	11892.3		29298.5
22	ANTAM	12.7023	68.0263	0.136666	16.4908	1.47758	1895.38	1.28648	4774.07		22864.1
23	ANTAM	15.0676	179.952	0.109215	3.41634	1.70921	258.696	1.76454	12040.4		27121.6
24	ANTAM	10.8412	46.5467	0.124317	1.68187	1.88958	146.348	1.89268	15565.5		19514.2
25	ANTAM	14.1966	39.3602	0.117817	6.9505	1.37493	147.743	1.49912	3320.51		25553.9
26	ANTAM	20.6663	75.099	0.148312	3.56531	1.58272	463.318	1.55755	9414.15		37199.4
27	ANTAM	16.5018	42.2051	0.128197	4.9673	1.72151	472.782	1.77283	18522.6		29703.2
28	ANTAM	0.130761	11.752	0.284842	0.311052	1.99809	0.64818	1.3127	94.23		235.37
29	ANTAM	15.982	56.1321	0.140732	13.2778	1.39013	275.052	1.54467	6616.18		28767.5
1	small	15.9661	28.6939	0.151983							28738.9
2	small	9.73711	23.677	0.361994							17526.8
3	small	19.5094	32.3383	0.151221							35116.9
4	small	13.0755	34.7803	0.119573							23536
5	small	11.8847	76.0599	0.748458							21392.4
6	small	11.5601	33.0357	0.138244							20808.2
7	small	9.46522	26.6091	0.2825							17037.4
8	small	11.1146	37.1301	0.263371							20006.2
9	small	14.7686	23.7563	0.172913							26583.5
10	small	15.8517	75.0012	0.23348							28533.1
11	small	9.4361	38.5834	0.37042							16985
12	small	14.9891	23.0644	0.142974							26980.4
13	small	11.3798	21.4653	0.150431							20483.6
14	small	14.0024	24.1561	0.192037							25204.4
15	small	11.8657	28.6618	0.142693							21358.2
16	small	11.0971	29.6194	0.310094							19974.8
17	small	8.75924	29.618	0.284614							15766.6
18	small	11.3448	37.6921	0.19262							20420.6
19	small	0.675153	13.2822	1.7683							1215.28
20	small	12.7499	35.0259	0.206722							22949.8
21	small	14.6634	23.7616	0.174491							26394
22	small	13.7582	34.8981	0.10612							24764.7
23	small	12.3941	26.8777	0.170847							22309.4
24	small	10.2076	24.4348	0.12897							18373.7
25	small	NA	NA	NA							NA
26	small	14.287	39.9966	0.216059							25716.6
27	small	14.2995	27.0359	0.123012							25739.1
28	small	2.16897	32.9966	1.37415							3904.15
29	small	14.1597	29.1075	0.1373							25487.5
